# Supplementary material for: Stress-resistant corals may not acclimatize to ocean warming but maintain heat tolerance under cooler temperatures
Source: Nat Commun. 2019 Sep 17;10:4031. doi: 10.1038/s41467-019-12065-0 (PMC6748961; doi:10.1038/s41467-019-12065-0)
Supplement: Supplementary file 3 — Supplementary Data 1 [file 41467_2019_12065_MOESM3_ESM.xlsx]

## Sheet: Acclimation phase
Supplementary data 1 for: Schoepf et al, Stress-resistant corals may not acclimatize to ocean warming but maintain heat tolerance under cooler temperatures
Average daily water temperatures during the acclimation phase and the subsequent temperature ramp-up and heat stress test (see separate tabs)
CC = native constant, CV = native variable							CC1, CC2 etc = replicate tank 1 and 2 for the respective treatment
HC = warming constant, HV = warming variable
LC = 4C cooler reef constant, LV = 4C cooler reef variable
id	day	month	year	calendar week	CC1	CC2	CV1	CV2	HC1	HC2	HV1	HV2	LC1	LC2	LV1	LV2
2	1	8	2016	32	26.598	24.866	26.256	27.259	26.256	26.622	26.769	25.817	26.744	27.308	26.695	26.304
3	1	8	2016	32	27.063	24.6	26.989	27.063	25.987	26.426	26.965	25.623	27.038	27.136	26.793	26.036
4	1	8	2016	32	26.842	24.358	26.769	26.818	26.94	27.038	26.695	25.38	26.891	26.818	26.524	25.793
5	1	8	2016	32	26.549	24.093	26.402	26.573	27.579	27.702	26.353	25.162	26.695	26.5	26.231	26.426
6	1	8	2016	32	26.256	23.9	26.036	26.329	27.333	27.53	26.891	25.574	26.5	26.158	25.939	26.622
7	1	8	2016	32	25.963	24.987	25.89	26.109	26.94	27.284	27.53	26.867	26.304	25.866	25.671	26.402
8	1	8	2016	32	25.695	25.133	26.402	25.89	26.573	27.014	27.259	26.818	26.134	25.574	25.404	26.182
9	1	8	2016	32	25.428	24.915	26.598	26.28	26.402	26.744	27.382	27.186	25.939	25.307	25.647	26.451
10	1	8	2016	32	25.38	24.673	27.431	27.628	27.53	26.5	28.468	27.85	25.768	25.065	26.989	27.063
11	1	8	2016	32	26.524	24.407	27.21	27.702	27.481	26.671	28.295	27.604	25.598	25.574	27.038	26.916
12	1	8	2016	32	26.5	24.165	26.842	27.505	27.136	27.677	27.899	27.284	25.428	26.329	26.793	26.646
13	1	8	2016	32	26.256	23.948	27.333	27.235	26.769	27.604	27.998	27.382	25.283	26.134	26.5	26.402
14	1	8	2016	32	25.987	24.552	27.284	26.989	26.402	27.358	28.245	27.702	25.113	25.866	26.207	26.842
15	1	8	2016	32	25.72	25.181	26.94	26.818	26.94	27.112	27.899	27.431	24.968	25.598	26.793	26.94
16	1	8	2016	32	25.477	25.036	27.087	27.53	27.579	26.842	27.974	27.136	24.823	25.355	26.671	26.72
17	1	8	2016	32	25.258	24.794	27.358	27.431	27.308	26.598	28.27	27.628	24.677	25.113	26.426	26.475
18	1	8	2016	32	26.426	24.552	27.014	27.21	26.965	26.378	27.924	27.456	25.793	25.186	26.207	26.402
19	1	8	2016	32	26.549	24.31	26.867	26.965	26.598	27.235	27.85	27.161	26.158	26.304	26.891	26.965
20	1	8	2016	32	26.329	24.093	27.284	26.842	26.304	27.727	28.394	27.727	26.085	26.207	26.744	26.818
21	1	8	2016	32	26.085	23.876	26.989	27.481	27.431	27.554	28.072	27.628	25.939	25.963	26.475	26.573
22	1	8	2016	32	25.817	24.866	26.916	27.358	27.53	27.308	27.702	27.333	25.768	25.671	26.182	26.304
23	1	8	2016	32	25.55	25.133	27.382	27.136	27.21	27.038	28.32	27.21	25.623	25.428	26.769	26.842
24	1	8	2016	32	25.307	24.963	27.087	26.916	26.842	26.793	28.072	27.677	25.453	25.162	26.72	26.744
25	1	8	2016	32	26.231	24.721	26.769	27.038	26.5	26.549	27.702	27.456	25.307	24.968	26.475	26.524
26	1	8	2016	32	26.646	24.479	27.407	27.53	26.549	26.378	28.369	27.161	25.137	26.158	26.207	26.28
27	1	8	2016	32	26.451	24.238	27.161	27.382	27.579	27.554	28.221	27.653	24.992	26.28	26.842	26.842
28	1	8	2016	32	26.182	24.021	26.793	27.136	27.431	27.653	27.825	27.579	24.847	26.036	26.769	26.671
29	1	8	2016	32	25.914	23.924	27.259	26.916	27.087	27.456	28.122	27.308	24.702	25.768	26.524	26.451
30	1	8	2016	32	25.647	25.06	27.112	27.038	26.72	27.21	28.147	27.21	25.55	25.501	26.256	26.378
31	1	8	2016	32	25.404	25.133	26.769	27.308	26.378	26.965	27.776	27.53	26.231	25.258	26.695	26.867
32	1	8	2016	32	25.38	24.939	27.382	27.161	26.916	26.72	28.171	27.284	26.158	25.016	26.818	26.695
33	1	8	2016	32	26.524	24.697	27.21	26.916	27.579	26.475	28.147	27.235	26.012	25.477	26.598	26.475
34	1	8	2016	32	26.426	24.407	26.818	26.793	27.136	26.353	27.702	27.481	25.768	26.256	26.28	26.28
35	1	8	2016	32	25.939	24.045	27.186	27.112	25.963	27.358	28.196	27.136	25.331	25.987	26.5	26.793
36	1	8	2016	32	25.38	23.948	27.063	26.598	26.085	27.087	28.023	27.579	24.919	25.598	26.842	26.402
37	1	8	2016	32	25.598	25.012	26.72	27.259	26.573	26.524	27.604	27.136	24.702	25.234	26.549	26.475
38	1	8	2016	32	26.353	24.939	27.259	26.989	26.965	26.451	28.27	27.308	25.817	24.919	26.207	26.72
39	1	8	2016	32	25.963	24.6	26.916	26.72	26.036	27.431	27.974	27.235	25.768	26.061	26.744	26.329
40	1	8	2016	32	25.477	24.238	26.965	27.259	26.109	27.136	27.653	27.186	25.404	26.158	26.818	26.671
41	1	8	2016	32	25.38	23.876	27.186	26.793	26.695	26.622	28.369	27.333	25.04	25.841	26.524	26.622
42	1	8	2016	32	26.378	24.576	26.769	27.014	26.842	26.256	28.048	27.063	24.677	25.477	26.182	26.207
43	1	8	2016	32	26.134	25.012	27.186	27.136	25.89	27.284	27.628	27.407	25.258	25.137	26.695	26.842
44	1	8	2016	32	25.647	24.745	27.063	26.622	26.231	27.284	28.295	26.965	25.89	25.04	26.622	26.72
45	1	8	2016	32	25.186	24.382	27.063	27.407	26.818	26.793	28.468	27.85	25.623	26.158	26.793	26.793
46	1	8	2016	32	26.207	24.045	28.245	28.345	26.573	26.28	29.29	28.468	25.258	26.061	27.899	27.899
47	1	8	2016	32	26.231	23.948	28.221	27.899	25.89	26.891	28.965	27.899	24.895	25.72	27.776	27.702
48	1	8	2016	32	25.744	24.987	27.751	27.727	26.426	27.382	28.617	28.493	24.605	25.38	27.431	27.235
49	1	8	2016	32	25.258	24.915	28.196	28.196	26.989	26.94	29.29	27.924	25.695	25.016	27.112	27.727
50	1	8	2016	32	25.939	24.576	28.023	27.677	26.304	26.426	28.916	28.493	25.793	25.307	27.801	27.628
51	1	8	2016	32	26.304	24.165	27.702	28.097	25.987	26.549	28.667	27.998	25.501	26.207	27.604	27.186
52	1	8	2016	32	25.89	23.828	28.295	28.048	26.598	27.407	29.215	28.419	25.137	25.963	27.259	27.776
53	1	8	2016	32	25.38	24.89	27.924	27.579	26.891	27.087	28.816	28.122	24.774	25.623	27.481	27.579
54	1	8	2016	32	25.453	24.987	27.85	28.245	25.963	26.549	28.841	28.27	24.823	25.258	27.776	27.161
55	1	8	2016	32	26.329	24.624	28.147	27.825	26.158	26.304	29.14	28.221	25.866	24.919	27.481	27.801
56	1	8	2016	32	26.012	24.238	27.702	27.801	26.744	27.358	28.667	28.147	25.72	25.793	27.112	27.505
57	1	8	2016	32	25.55	23.852	28.097	28.122	26.671	27.21	29.09	28.295	25.38	26.109	27.776	27.161
58	1	8	2016	32	25.186	24.552	28.097	27.579	25.866	26.744	29.015	28.023	25.016	25.817	27.677	27.801
59	1	8	2016	32	26.231	25.012	27.653	28.171	26.304	26.231	28.568	28.394	24.653	25.453	27.333	27.431
60	1	8	2016	32	26.158	24.745	28.221	27.924	26.891	26.965	29.265	27.924	25.234	25.113	27.112	27.235
61	1	8	2016	32	25.695	24.382	27.899	27.653	26.451	27.333	29.04	28.419	25.841	24.992	27.751	27.751
62	1	8	2016	32	25.21	24.045	27.85	28.245	25.914	26.891	28.568	27.899	25.574	26.134	27.53	27.358
63	1	8	2016	32	25.817	23.876	28.097	27.751	26.426	26.378	29.19	28.444	25.234	26.012	27.161	27.407
64	1	8	2016	32	26.256	24.915	27.653	27.924	26.965	26.5	28.891	27.875	24.871	25.695	27.604	27.776
65	1	8	2016	32	25.841	24.866	28.196	28.048	26.207	27.382	28.642	28.468	24.557	25.331	27.628	27.382
66	1	8	2016	32	25.355	24.527	27.924	27.554	25.987	27.063	29.165	27.924	25.671	24.992	27.284	27.308
67	1	8	2016	32	25.453	24.165	27.776	28.171	26.524	26.573	28.766	28.369	25.768	25.38	27.259	27.727
68	1	8	2016	32	26.28	23.828	28.245	27.776	26.94	26.207	28.841	28.023	25.477	26.158	27.677	27.308
69	1	8	2016	32	25.963	24.455	27.801	27.85	26.012	27.186	29.09	28.245	25.113	25.89	27.407	27.407
70	1	8	2016	32	25.477	24.939	27.974	28.196	26.061	27.186	28.642	28.122	24.75	25.55	27.087	27.677
71	1	8	2016	32	25.21	24.673	28.072	27.628	26.622	26.72	29.065	28.171	24.774	25.186	27.776	27.259
72	1	8	2016	32	26.231	24.334	27.628	28.048	26.793	26.207	28.99	28.196	25.768	24.871	27.628	27.579
73	1	8	2016	32	26.085	23.972	28.196	27.974	25.866	26.818	28.543	28.023	25.647	25.89	27.259	27.702
74	1	8	2016	32	25.598	24.021	27.875	27.554	26.182	27.284	29.215	28.32	25.307	26.012	27.358	27.259
75	1	8	2016	32	25.137	24.987	27.85	28.221	26.72	26.867	28.965	27.949	24.944	25.695	27.653	27.579
76	1	8	2016	32	26.061	24.818	28.221	27.801	26.622	26.353	28.543	28.394	24.581	25.331	27.358	27.653
77	1	8	2016	32	26.182	24.479	27.801	27.776	25.817	26.573	29.165	27.899	25.38	24.992	27.112	27.21
78	1	8	2016	32	25.72	24.117	27.998	28.097	26.207	27.358	28.791	28.419	25.768	25.307	27.677	27.702
79	1	8	2016	32	25.234	23.78	28.048	27.554	26.769	26.989	28.766	27.85	25.501	26.134	27.431	27.653
80	1	8	2016	32	25.768	24.673	27.628	28.122	26.524	26.5	29.09	28.419	25.137	25.89	27.087	27.186
81	1	8	2016	32	26.256	24.89	28.097	27.924	25.841	26.304	28.642	27.85	24.774	25.525	27.554	27.235
82	1	8	2016	32	25.841	24.6	27.702	27.308	26.28	27.333	28.097	27.087	24.726	25.162	27.308	26.842
83	1	8	2016	32	25.331	24.262	27.186	26.671	26.818	27.136	27.604	27.333	25.793	24.871	26.965	26.378
84	1	8	2016	32	25.477	23.9	26.671	27.161	26.475	26.646	28.221	27.161	25.695	25.963	26.598	26.329
85	1	8	2016	32	26.256	24.117	27.186	26.989	25.841	26.158	28.023	27.161	25.355	26.061	26.256	26.695
86	1	8	2016	32	25.914	24.915	26.94	26.622	26.28	26.965	27.579	27.21	24.992	25.744	26.451	26.329
87	1	8	2016	32	25.404	24.721	26.769	27.21	26.793	27.284	28.245	27.112	24.629	25.38	26.598	26.378
88	1	8	2016	32	25.307	24.358	27.136	26.769	26.475	26.818	27.974	27.235	25.162	25.016	26.329	26.695
89	1	8	2016	32	26.256	23.996	26.744	26.891	25.793	26.304	27.579	27.063	25.793	25.186	26.182	26.304
90	1	8	2016	32	25.987	23.972	27.112	27.087	26.231	26.598	28.196	27.358	25.55	26.109	26.793	26.451
91	1	8	2016	32	25.501	24.915	27.136	26.598	26.769	27.333	27.875	26.916	25.186	25.89	26.598	26.646
92	1	8	2016	32	25.162	24.769	26.72	27.186	26.549	26.965	27.604	27.505	24.847	25.55	26.256	26.256
93	1	8	2016	32	26.182	24.431	27.161	26.916	25.817	26.475	28.196	26.94	24.605	25.186	26.304	26.549
94	1	8	2016	32	26.061	24.069	26.965	26.695	26.231	26.353	27.825	27.407	25.695	24.871	26.671	26.744
95	1	8	2016	32	25.574	23.804	26.695	27.21	26.744	27.308	27.751	27.014	25.72	25.89	26.426	26.353
96	1	8	2016	32	25.137	24.794	27.186	26.744	26.598	27.087	28.122	27.333	25.404	26.061	26.109	26.329
97	1	8	2016	32	26.085	24.866	26.818	27.014	25.817	26.573	27.727	27.112	25.04	25.72	26.695	26.744
98	1	8	2016	32	26.134	24.552	26.989	27.161	26.207	26.207	27.998	27.21	24.702	25.38	26.573	26.378
99	1	8	2016	32	25.671	24.189	27.186	26.646	26.744	27.21	28.048	27.21	24.968	25.016	26.256	26.329
100	1	8	2016	32	25.162	23.828	26.744	27.161	26.573	27.21	27.604	27.112	25.817	25.21	26.353	26.72
101	1	8	2016	32	25.866	24.455	27.087	26.965	25.817	26.72	28.147	27.333	25.623	26.109	26.769	26.353
102	1	8	2016	32	26.182	24.939	27.014	26.646	26.231	26.207	27.949	26.965	25.283	25.89	26.5	26.329
103	1	8	2016	32	25.744	24.648	26.646	27.21	26.769	26.867	27.579	27.358	24.919	25.525	26.158	26.671
104	1	8	2016	32	25.234	24.31	27.186	26.769	26.524	27.333	28.196	26.916	24.557	25.186	26.671	26.304
105	1	8	2016	32	25.647	23.924	26.867	26.916	25.817	26.891	27.85	27.456	25.404	24.895	26.744	26.524
106	1	8	2016	32	26.231	24.045	26.916	27.063	26.256	26.378	27.677	26.891	25.768	25.987	26.426	26.622
107	1	8	2016	32	25.841	24.939	27.21	26.598	26.793	26.475	28.196	27.431	25.477	26.012	26.109	26.231
108	1	8	2016	32	25.331	24.769	26.769	27.21	26.451	27.358	27.801	26.94	25.137	25.671	26.695	26.646
109	1	8	2016	32	25.477	24.431	27.087	26.891	25.841	27.038	27.801	27.431	24.774	25.307	26.549	26.598
110	1	8	2016	32	26.28	24.045	27.038	26.769	26.28	26.524	28.147	26.989	24.702	24.944	26.231	26.182
111	1	8	2016	32	25.914	23.804	26.646	27.161	26.818	26.231	27.727	27.382	25.793	25.428	26.451	26.622
112	1	8	2016	32	25.428	24.818	27.186	26.695	26.475	27.21	27.998	27.087	25.695	26.109	26.671	26.671
113	1	8	2016	32	25.307	24.842	26.842	27.063	25.817	27.186	28.122	27.284	25.38	25.841	26.402	26.256
114	1	8	2016	32	26.28	24.527	26.916	27.063	26.28	26.695	27.677	27.259	25.016	25.477	26.085	26.598
115	1	8	2016	32	26.012	24.165	27.21	26.573	26.842	26.182	28.072	27.087	24.653	25.089	26.793	26.622
116	1	8	2016	32	25.525	23.804	26.769	27.21	26.426	26.867	28.048	27.308	25.089	24.992	26.646	26.231
117	1	8	2016	32	25.137	24.576	26.671	26.891	25.841	27.284	27.579	26.646	25.817	26.085	26.329	26.134
118	1	8	2016	32	26.158	24.915	26.256	26.329	26.28	26.842	27.112	25.963	25.574	25.939	25.987	25.768
119	1	8	2016	32	26.109	24.6	25.793	25.768	26.818	26.329	26.646	26.451	25.234	25.598	25.647	25.355
120	1	8	2016	32	25.647	24.238	26.134	26.085	26.426	26.598	27.186	25.987	24.871	25.234	25.331	25.355
121	1	8	2016	32	25.137	23.876	26.158	26.134	25.841	27.358	26.965	26.426	24.557	24.871	25.21	25.695
122	1	8	2016	32	25.963	24.286	25.744	25.647	26.28	26.989	26.598	26.036	25.598	25.817	25.671	25.355
123	1	8	2016	32	26.158	24.939	26.182	26.231	26.793	26.451	27.21	26.353	25.744	26.061	25.453	25.283
124	1	8	2016	32	25.72	24.697	26.158	26.134	26.475	26.353	26.94	26.182	25.428	25.744	25.162	25.817
125	1	8	2016	32	25.186	24.334	25.744	25.647	25.817	27.358	26.622	26.061	25.065	25.355	25.647	25.501
126	1	8	2016	32	25.768	23.948	26.134	26.207	26.231	27.087	27.21	26.304	24.702	24.992	25.647	25.113
127	1	8	2016	32	26.231	24.045	26.036	26.012	26.769	26.598	26.916	25.841	24.992	25.283	25.38	25.744
128	1	8	2016	32	25.793	24.939	25.647	25.647	26.549	26.182	26.622	26.451	25.817	26.109	25.089	25.501
129	1	8	2016	32	25.283	24.745	26.207	26.329	25.817	27.186	27.21	25.963	25.598	25.841	25.793	25.113
130	1	8	2016	32	25.574	24.382	25.914	25.987	26.256	27.21	26.891	26.451	25.234	25.453	25.695	25.817
131	1	8	2016	32	26.28	23.996	25.768	25.671	26.769	26.72	26.695	26.134	24.871	25.089	25.404	25.671
132	1	8	2016	32	25.89	23.9	26.134	26.256	26.5	26.182	27.284	26.182	24.557	25.04	25.113	25.283
133	1	8	2016	32	25.355	24.89	25.768	25.866	25.817	26.867	26.94	26.182	25.647	26.085	25.768	25.453
134	1	8	2016	32	25.38	24.769	26.085	25.671	26.231	27.284	26.622	26.109	25.744	25.939	25.647	25.647
135	1	8	2016	32	26.28	24.407	26.036	26.231	26.72	26.818	27.308	26.329	25.428	25.574	25.355	25.307
136	1	8	2016	32	25.939	24.021	25.647	25.841	26.598	26.28	27.014	25.963	25.065	25.186	25.113	25.38
137	1	8	2016	32	25.428	23.9	26.256	25.89	25.817	26.695	26.598	26.402	24.702	24.871	25.817	25.695
138	1	8	2016	32	25.283	24.89	26.036	26.158	26.207	27.284	27.235	25.89	24.944	25.939	25.671	25.355
139	1	8	2016	32	26.28	24.794	25.671	25.695	26.72	26.867	26.989	26.451	25.841	26.036	25.38	25.258
140	1	8	2016	32	26.012	24.455	26.207	26.134	26.598	26.329	26.598	25.939	25.623	25.671	25.113	25.72
141	1	8	2016	32	25.501	24.069	25.89	26.061	25.793	26.573	27.186	26.451	25.258	25.307	25.793	25.38
142	1	8	2016	32	25.21	23.804	25.841	25.598	26.182	27.333	26.891	26.036	24.895	24.919	25.647	25.234
143	1	8	2016	32	26.207	24.818	26.231	26.231	26.646	26.94	26.646	26.329	24.557	25.525	25.331	25.72
144	1	8	2016	32	26.012	24.842	25.841	25.914	26.72	26.402	27.21	26.134	25.623	26.085	25.137	25.404
145	1	8	2016	32	25.525	24.479	25.939	25.72	25.793	26.475	26.891	26.207	25.768	25.768	25.841	25.186
146	1	8	2016	32	25.162	24.093	26.134	26.231	26.109	27.358	26.72	26.207	25.453	25.38	25.671	25.72
147	1	8	2016	32	26.207	23.804	25.72	25.817	26.622	27.014	27.21	26.134	25.065	24.992	25.355	25.404
148	1	8	2016	32	26.061	24.818	26.182	25.963	26.793	26.475	26.867	26.256	24.702	25.283	25.137	25.137
149	1	8	2016	32	25.574	24.866	26.036	26.231	25.817	26.329	26.744	26.012	24.944	26.158	25.817	25.841
150	1	8	2016	32	25.113	24.503	25.647	25.744	26.085	27.333	27.284	26.378	25.841	25.914	25.647	25.574
151	1	8	2016	32	26.109	24.117	26.207	26.012	26.573	27.112	26.916	25.89	25.623	25.525	25.355	25.186
152	2	8	2016	32	26.085	23.78	25.939	26.061	26.842	26.573	26.646	26.426	25.283	25.137	25.162	25.744
153	2	8	2016	32	25.574	24.721	25.477	25.574	25.866	26.182	27.161	25.866	24.895	24.944	25.793	25.671
154	2	8	2016	32	25.113	24.818	25.016	25.016	25.987	27.161	26.818	25.186	24.557	26.061	25.574	25.283
155	2	8	2016	32	26.061	24.479	24.653	24.653	26.426	27.186	26.353	25.234	25.574	25.963	25.283	24.871
156	2	8	2016	32	26.085	24.093	25.162	25.331	26.867	26.671	25.914	25.283	25.768	25.598	24.944	24.46
157	2	8	2016	32	25.598	23.804	24.871	25.016	26.182	26.158	25.744	25.04	25.428	25.21	24.629	24.098
158	2	8	2016	32	25.137	24.794	24.75	24.653	25.866	26.94	26.158	25.331	25.065	24.871	24.339	24.702
159	2	8	2016	32	26.109	24.818	25.234	25.234	26.304	27.235	25.841	24.919	24.677	25.963	24.146	24.484
160	2	8	2016	32	26.085	24.455	24.895	24.895	26.769	26.744	25.793	25.428	24.992	26.012	24.629	24.122
161	2	8	2016	32	25.574	24.069	24.702	24.75	26.451	26.207	26.256	24.919	25.817	25.623	24.436	24.653
162	2	8	2016	32	25.113	23.804	25.258	25.331	25.817	26.867	25.914	25.428	25.598	25.234	24.171	24.532
163	2	8	2016	32	26.085	24.842	24.944	24.944	26.207	27.235	25.647	25.016	25.234	24.847	24.629	24.171
164	2	8	2016	32	26.085	24.842	24.677	24.726	26.671	26.769	26.329	25.38	24.847	25.817	24.75	24.581
165	2	8	2016	32	25.574	24.479	25.137	25.21	26.695	26.231	26.036	25.137	24.581	26.036	24.508	24.581
166	2	8	2016	32	25.113	24.069	24.823	24.823	25.768	26.793	25.647	25.186	25.72	25.671	24.219	24.243
167	2	8	2016	32	26.085	23.804	24.847	24.895	26.061	27.284	26.134	25.258	25.72	25.283	24.436	24.267
168	2	8	2016	32	26.061	24.842	25.186	25.283	26.524	26.818	26.231	24.992	25.38	24.895	24.774	24.677
169	2	8	2016	32	25.574	24.818	24.823	24.871	26.891	26.256	25.841	25.38	24.992	25.72	24.557	24.363
170	2	8	2016	32	25.162	24.455	24.847	24.847	25.939	26.695	25.841	24.895	24.629	26.085	24.267	24.074
171	2	8	2016	32	26.158	24.045	25.113	25.162	25.939	27.333	26.28	25.453	25.234	25.72	24.291	24.677
172	2	8	2016	32	26.061	23.852	24.75	24.75	26.402	26.867	25.939	24.968	25.793	25.331	24.798	24.436
173	2	8	2016	32	25.55	24.89	25.04	25.065	26.867	26.329	25.623	25.428	25.525	24.944	24.605	24.074
174	2	8	2016	32	25.162	24.794	25.04	25.21	26.182	26.622	26.231	25.113	25.137	25.477	24.315	24.677
175	2	8	2016	32	26.207	24.407	24.653	24.75	25.841	27.308	25.939	25.258	24.75	26.085	24.074	24.484
176	2	8	2016	32	26.061	23.996	25.113	25.065	26.28	26.891	25.647	25.258	24.798	25.768	24.823	24.122
177	2	8	2016	32	25.525	23.948	25.04	25.186	26.744	26.329	26.182	25.04	25.817	25.38	24.677	24.702
178	2	8	2016	32	25.162	24.89	24.653	24.726	26.5	26.549	25.89	25.355	25.647	24.968	24.412	24.677
179	2	8	2016	32	26.182	24.721	25.21	25.113	25.768	27.333	25.72	24.847	25.283	25.404	24.146	24.339
180	2	8	2016	32	26.012	24.358	25.04	25.21	26.158	26.94	26.182	25.477	24.919	26.109	24.677	24.219
181	2	8	2016	32	25.501	23.948	24.629	24.75	26.646	26.378	25.866	25.016	24.557	25.793	24.75	24.629
182	2	8	2016	32	25.21	24.093	25.186	25.065	26.72	26.451	25.744	25.38	25.574	25.38	24.508	24.315
183	2	8	2016	32	26.231	24.915	24.992	25.065	25.744	27.333	26.158	25.137	25.744	24.992	24.243	24.219
184	2	8	2016	32	26.012	24.673	24.629	24.629	26.036	26.989	25.817	25.137	25.404	25.283	24.363	24.653
185	2	8	2016	32	25.477	24.286	25.162	25.21	26.475	26.426	25.89	25.258	25.016	26.109	24.798	24.363
186	2	8	2016	32	25.283	23.876	24.895	24.944	26.891	26.353	26.134	24.992	24.629	25.817	24.581	24.122
187	2	8	2016	32	26.256	24.262	24.726	24.702	26.012	27.308	25.768	25.331	25.21	25.404	24.315	24.677
188	2	8	2016	32	25.963	24.963	25.113	25.21	25.866	27.014	25.987	24.919	25.793	24.992	24.146	24.388
189	2	8	2016	32	25.404	24.648	24.75	24.823	26.304	26.451	26.207	25.331	25.501	25.283	24.653	24.002
190	2	8	2016	32	25.307	24.238	24.339	24.315	26.769	26.378	25.841	24.774	25.113	26.134	24.46	23.641
191	2	8	2016	32	26.256	23.828	23.905	23.833	26.426	27.333	25.404	24.146	24.726	25.841	24.195	23.28
192	2	8	2016	32	25.939	24.455	23.689	23.905	25.768	27.014	24.968	24.243	24.944	25.428	23.905	23.184
193	2	8	2016	32	25.38	24.915	24.122	24.146	26.134	26.451	24.605	24.243	25.793	25.016	23.641	23.593
194	2	8	2016	32	25.38	24.576	23.833	23.761	26.573	26.353	25.331	23.978	25.55	25.258	23.352	23.328
195	2	8	2016	32	26.256	24.165	23.737	24.002	26.842	27.308	25.113	24.363	25.162	26.085	23.112	23.064
196	2	8	2016	32	25.866	23.755	24.098	24.098	25.841	27.014	24.75	23.881	24.774	25.793	23.665	23.737
197	2	8	2016	32	25.307	24.673	23.785	23.713	25.89	26.451	25.089	24.508	24.774	25.38	23.713	23.545
198	2	8	2016	32	25.501	24.842	23.881	24.074	26.304	26.353	25.234	24.122	25.793	24.968	23.472	23.208
199	2	8	2016	32	26.256	24.479	24.05	24.05	26.72	27.308	24.895	24.195	25.598	25.331	23.208	23.328
200	2	8	2016	32	25.817	24.069	23.713	23.641	26.573	26.989	24.677	24.243	25.234	26.109	23.232	23.593
201	2	8	2016	32	25.258	23.876	24.026	24.098	25.72	26.426	25.21	23.978	24.847	25.793	23.785	23.304
202	2	8	2016	32	25.623	24.866	24.026	24.122	26.036	26.353	24.895	24.363	24.605	25.38	23.617	23.064
203	2	8	2016	32	26.207	24.745	23.665	23.713	26.451	27.308	24.629	23.881	25.72	24.968	23.352	23.737
204	2	8	2016	32	25.768	24.358	24.098	24.098	26.842	27.014	25.21	24.508	25.695	25.38	23.088	23.521
205	2	8	2016	32	25.21	23.924	23.978	24.098	26.158	26.451	24.919	24.122	25.331	26.109	23.569	23.184
206	2	8	2016	32	25.695	24.093	23.617	23.689	25.793	26.304	24.629	24.219	24.919	25.793	23.497	23.4
207	2	8	2016	32	26.207	24.89	24.122	24.146	26.158	27.284	25.307	24.243	24.557	25.355	23.256	23.713
208	2	8	2016	32	25.72	24.624	23.954	24.074	26.598	27.038	25.065	23.978	25.55	24.944	23.136	23.424
209	2	8	2016	32	25.162	24.213	23.593	23.665	26.842	26.475	24.677	24.363	25.744	25.453	23.761	23.088
210	2	8	2016	32	25.768	23.78	24.219	24.146	25.817	26.28	25.137	23.881	25.38	26.109	23.617	23.665
211	2	8	2016	32	26.182	24.455	24.002	24.026	25.914	27.235	25.065	24.436	24.992	25.768	23.352	23.569
212	2	8	2016	32	25.695	24.866	23.617	23.617	26.329	27.014	24.702	24.026	24.581	25.331	23.088	23.256
213	2	8	2016	32	25.137	24.527	24.195	24.195	26.72	26.451	25.089	24.363	25.258	24.919	23.497	23.16
214	2	8	2016	32	25.841	24.093	24.026	23.978	26.573	26.353	25.065	24.122	25.768	25.574	23.689	23.593
215	2	8	2016	32	26.182	23.828	23.665	23.617	25.72	27.308	24.677	24.122	25.453	26.061	23.472	23.328
216	2	8	2016	32	25.671	24.842	24.098	24.291	25.987	26.989	25.137	24.291	25.065	25.72	23.208	23.04
217	2	8	2016	32	25.113	24.794	23.954	24.002	26.378	26.426	25.113	23.93	24.677	25.283	23.304	23.737
218	2	8	2016	32	25.89	24.407	23.593	23.617	26.72	26.378	24.75	24.363	25.065	24.871	23.641	23.545
219	2	8	2016	32	26.134	23.972	24.219	24.291	26.573	27.308	25.04	23.881	25.768	25.72	23.424	23.208
220	2	8	2016	32	25.647	24.045	24.026	24.098	25.72	26.965	25.234	24.436	25.477	26.036	23.184	23.328
221	2	8	2016	32	25.113	24.939	23.641	23.665	26.012	26.402	24.895	24.122	25.089	25.671	23.521	23.713
222	2	8	2016	32	26.012	24.721	24.195	24.243	26.378	26.451	24.702	24.219	24.702	25.258	23.737	23.424
223	2	8	2016	32	26.109	24.31	24.074	24.146	26.744	27.333	25.186	24.363	24.992	24.871	23.545	23.088
224	2	8	2016	32	25.598	23.876	23.713	23.713	26.524	26.989	24.871	23.905	25.793	25.841	23.304	23.665
225	2	8	2016	32	25.162	24.286	24.122	24.219	25.744	26.402	24.895	24.823	25.55	26.012	23.448	23.978
226	2	8	2016	32	26.085	24.915	25.234	25.307	25.987	26.451	26.158	25.477	25.162	25.623	24.798	24.823
227	2	8	2016	32	26.085	24.624	25.113	25.113	26.378	27.333	26.256	24.944	24.75	25.21	24.919	24.581
228	2	8	2016	32	25.574	24.189	24.702	24.629	26.744	26.989	25.89	25.428	24.871	24.944	24.677	24.195
229	2	8	2016	32	25.21	23.804	25.137	25.234	26.598	26.426	25.793	25.04	25.793	26.036	24.388	24.605
230	2	8	2016	32	26.207	24.648	25.016	24.968	25.744	26.426	26.28	25.38	25.598	25.963	24.122	24.677
231	2	8	2016	32	26.061	24.818	24.653	24.726	26.036	27.358	25.914	25.137	25.234	25.574	24.702	24.315
232	2	8	2016	32	25.525	24.455	25.186	25.21	26.451	27.014	25.72	25.21	24.823	25.137	24.557	24.315
233	2	8	2016	32	25.258	24.021	24.895	24.798	26.793	26.451	26.28	25.307	24.774	25.065	24.267	24.629
234	2	8	2016	32	26.231	23.924	24.774	25.016	26.378	26.402	25.963	24.992	25.793	26.109	24.122	24.291
235	2	8	2016	32	26.012	24.89	25.258	25.162	25.793	27.308	25.671	25.404	25.647	25.914	24.75	24.388
236	2	8	2016	32	25.477	24.745	24.895	24.702	26.109	27.038	26.231	24.919	25.283	25.501	24.581	24.629
237	2	8	2016	32	25.38	24.358	24.823	25.162	26.475	26.475	25.914	25.477	24.895	25.089	24.315	24.291
238	2	8	2016	32	26.304	23.948	25.137	25.065	26.818	26.451	25.793	24.968	24.653	25.21	24.243	24.412
239	2	8	2016	32	25.987	24.189	24.774	24.653	26.5	27.308	26.329	25.453	25.744	26.109	24.798	24.629
240	2	8	2016	32	25.453	24.963	25.089	25.258	25.768	26.989	26.012	25.113	25.695	25.866	24.605	24.291
241	2	8	2016	32	25.453	24.673	25.04	24.944	26.085	26.402	25.695	25.331	25.331	25.453	24.339	24.46
242	2	8	2016	32	26.329	24.262	24.653	24.774	26.451	26.573	26.231	25.234	24.944	25.04	24.267	24.677
243	2	8	2016	32	25.963	23.828	25.21	25.21	26.842	27.407	25.939	25.137	24.605	25.38	24.823	24.339
244	2	8	2016	32	25.404	24.6	24.968	24.798	26.475	27.014	25.744	25.355	25.695	26.158	24.629	24.388
245	2	8	2016	32	25.55	24.939	24.75	25.113	25.793	26.426	26.28	24.992	25.817	25.866	24.363	24.823
246	2	8	2016	32	26.329	24.6	25.186	25.137	26.134	26.573	25.939	25.453	25.477	25.453	24.243	24.508
247	2	8	2016	32	25.914	24.165	24.847	24.677	26.573	27.407	25.768	24.944	25.065	25.04	24.677	24.171
248	2	8	2016	32	25.38	23.876	24.992	25.258	26.965	27.014	26.231	25.501	24.677	25.501	24.46	24.774
249	2	8	2016	32	25.695	24.89	25.234	25.016	26.134	26.426	25.89	25.016	25.355	26.182	24.195	24.532
250	2	8	2016	32	26.304	24.89	24.847	24.75	25.89	26.573	25.866	25.525	25.866	25.866	24.798	24.171
251	2	8	2016	32	25.866	24.503	25.016	25.355	26.28	27.431	26.353	25.113	25.574	25.453	24.798	24.774
252	2	8	2016	32	25.307	24.093	25.258	25.016	26.744	27.038	25.987	25.453	25.186	25.04	24.557	24.581
253	2	8	2016	32	25.866	23.996	24.871	24.75	26.793	26.475	25.72	25.234	24.798	25.477	24.267	24.219
254	2	8	2016	32	26.329	24.987	24.992	25.38	25.817	26.573	26.256	25.21	24.992	26.207	24.508	24.847
255	2	8	2016	32	25.866	24.818	25.137	25.016	26.036	27.431	25.939	25.38	25.89	25.89	24.702	24.75
256	2	8	2016	32	25.283	24.407	24.75	24.75	26.451	27.038	25.817	25.016	25.671	25.477	24.46	24.388
257	2	8	2016	32	25.841	23.996	25.186	25.355	26.842	26.475	26.256	25.453	25.283	25.065	24.171	24.363
258	2	8	2016	32	26.329	24.213	25.065	24.968	26.524	26.573	25.914	24.968	24.895	25.331	24.823	24.847
259	2	8	2016	32	25.866	24.963	24.677	24.774	25.817	27.407	25.744	25.525	24.702	26.158	24.774	24.557
260	2	8	2016	32	25.307	24.697	25.21	25.283	26.134	27.038	26.28	25.04	25.793	25.89	24.508	24.171
261	2	8	2016	32	25.841	24.31	25.307	25.283	26.5	26.451	26.378	25.55	25.744	25.477	24.653	25.065
262	2	8	2016	32	26.353	23.876	26.304	26.353	26.818	26.549	27.358	26.646	25.38	25.089	25.89	25.939
263	2	8	2016	32	26.012	24.503	26.158	26.207	26.965	27.407	27.112	26.378	24.968	25.38	25.914	25.647
264	2	8	2016	32	25.598	24.915	25.72	25.72	26.867	27.063	26.671	26.134	24.653	26.207	25.598	25.234
265	2	8	2016	32	25.283	24.576	26.28	26.329	26.72	26.524	27.259	26.5	25.744	25.939	25.283	25.866
266	2	8	2016	32	26.353	24.165	26.085	26.231	26.549	26.549	27.038	26.061	25.768	25.574	25.72	25.72
267	2	8	2016	32	26.353	23.924	25.744	25.793	26.402	27.481	26.671	26.573	25.428	25.21	25.793	25.355
268	2	8	2016	32	26.012	24.963	26.28	26.256	27.038	27.161	27.259	26.231	25.04	25.04	25.525	25.695
269	2	8	2016	32	25.623	24.915	25.963	26.134	27.776	26.646	26.965	26.353	24.653	26.158	25.21	25.744
270	2	8	2016	32	25.283	24.527	25.89	25.72	27.727	26.353	26.744	26.549	25.574	26.061	25.744	25.38
271	2	8	2016	32	26.329	24.117	26.329	26.378	27.579	27.407	27.308	26.085	25.866	25.72	25.647	25.598
272	2	8	2016	32	26.402	23.996	25.987	26.207	27.407	27.308	26.989	26.646	25.525	25.38	25.355	25.768
273	2	8	2016	32	26.061	25.036	25.89	25.768	27.235	26.842	26.744	26.426	25.162	25.04	25.428	25.428
274	2	8	2016	32	25.695	24.939	26.329	26.28	27.063	26.329	27.284	26.085	24.798	25.574	25.89	25.477
275	2	8	2016	32	25.331	24.6	26.012	26.158	26.891	27.038	26.965	26.573	25.089	26.256	25.671	25.817
276	2	8	2016	32	25.987	24.238	25.866	25.744	26.72	27.481	26.793	26.207	25.939	26.012	25.38	25.501
277	2	8	2016	32	26.5	23.9	26.353	26.378	26.549	27.112	27.407	26.524	25.744	25.72	25.355	25.331
278	2	8	2016	32	26.256	24.697	26.085	26.329	26.378	26.646	27.136	26.549	25.428	25.404	25.89	25.963
279	2	8	2016	32	25.914	25.084	25.768	25.963	27.358	26.378	26.744	26.158	25.089	25.113	25.72	25.744
280	2	8	2016	32	25.598	24.842	26.353	25.963	27.801	27.431	27.333	26.549	24.798	25.234	25.477	25.428
281	2	8	2016	32	25.307	24.527	26.158	26.475	27.727	27.407	27.235	26.378	25.04	26.304	25.234	25.598
282	2	8	2016	32	26.207	24.238	25.841	26.207	27.579	27.038	26.891	26.134	25.987	26.207	25.72	25.963
283	2	8	2016	32	26.524	23.948	26.304	25.866	27.407	26.622	26.989	26.695	25.841	25.939	25.793	25.744
284	2	8	2016	32	26.304	24.431	26.28	26.256	27.235	26.475	27.358	26.402	25.55	25.671	25.598	25.453
285	2	8	2016	32	26.012	25.108	25.987	26.28	27.063	27.554	27.087	26.109	25.258	25.404	25.355	25.501
286	2	8	2016	32	25.72	24.939	25.89	25.963	26.891	27.431	26.744	26.671	24.992	25.137	25.355	25.987
287	2	8	2016	32	25.428	24.673	26.378	25.89	26.744	27.063	27.308	26.402	24.702	25.04	25.914	25.768
288	2	8	2016	32	25.55	24.431	26.134	26.353	26.573	26.671	27.161	26.109	25.525	26.231	25.768	25.501
289	2	8	2016	32	26.573	24.165	25.841	26.109	26.426	26.378	26.842	26.695	25.987	26.256	25.55	25.307
290	2	8	2016	32	26.451	23.924	26.329	25.793	26.965	27.431	27.136	26.426	25.768	26.036	25.307	25.841
291	2	8	2016	32	26.182	24.6	26.28	26.28	27.801	27.505	27.259	26.085	25.501	25.768	25.355	25.671
292	2	8	2016	32	25.89	25.157	25.987	26.134	27.751	27.161	26.965	26.671	25.234	25.525	25.841	25.38
293	2	8	2016	32	25.623	24.987	25.914	25.841	27.628	26.769	26.818	26.451	24.968	25.283	25.695	25.647
294	2	8	2016	32	25.355	24.721	26.378	26.329	27.456	26.402	27.284	26.109	24.726	25.04	25.477	25.793
295	2	8	2016	32	25.89	24.431	26.109	26.329	27.284	27.014	27.014	26.622	25.477	25.477	25.234	25.55
296	2	8	2016	32	26.5	24.141	25.768	25.987	27.112	27.53	26.695	26.402	25.963	26.28	25.817	25.258
297	2	8	2016	32	26.28	23.876	26.598	26.036	26.94	27.161	27.801	26.524	25.72	26.085	26.28	26.28
298	2	8	2016	32	25.963	24.915	27.456	27.358	26.793	26.72	28.419	27.677	25.38	25.793	26.916	27.063
299	2	8	2016	32	25.623	25.036	27.186	27.407	26.622	26.304	28.097	27.505	25.065	25.477	26.72	26.818
300	2	8	2016	32	25.283	24.745	26.769	27.014	26.475	27.284	27.677	27.063	24.75	25.186	26.426	26.451
301	2	8	2016	32	26.207	24.407	27.284	26.818	26.426	27.431	28.32	27.604	25.234	24.968	26.231	26.549
302	2	8	2016	32	26.451	24.093	27.063	27.284	27.653	27.038	28.072	27.284	25.963	26.158	26.891	26.793
303	2	8	2016	32	26.158	23.972	26.744	26.94	27.801	26.598	27.653	27.308	25.744	26.231	26.744	26.475
304	2	8	2016	32	25.841	25.036	27.284	26.94	27.702	26.426	28.295	27.481	25.428	25.963	26.451	26.426
305	2	8	2016	32	25.501	24.987	26.989	27.259	27.554	27.481	28.048	27.063	25.089	25.647	26.182	26.818
306	2	8	2016	32	25.307	24.673	26.842	26.891	27.382	27.333	27.653	27.604	24.774	25.355	26.867	26.5
307	2	8	2016	32	26.426	24.358	27.235	27.063	27.186	26.916	28.295	27.284	25.065	25.065	26.744	26.329
308	2	8	2016	32	26.402	24.045	26.867	27.21	27.014	26.451	28.023	27.284	25.939	25.355	26.451	26.842
309	2	8	2016	32	26.109	24.021	27.087	26.818	26.842	26.622	27.604	27.456	25.768	26.256	26.182	26.549
310	2	8	2016	32	25.768	25.036	27.308	27.161	26.695	27.505	28.369	27.063	25.453	26.085	26.891	26.256
311	2	8	2016	32	25.453	24.939	26.94	27.259	26.524	27.21	28.221	27.702	25.137	25.793	26.793	26.867
312	2	8	2016	32	25.428	24.648	26.989	26.842	26.378	26.769	27.801	27.407	24.823	25.477	26.5	26.598
313	2	8	2016	32	26.475	24.31	27.333	27.136	26.94	26.329	28.147	27.087	24.847	25.186	26.207	26.231
314	2	8	2016	32	26.329	23.996	26.965	27.186	27.776	27.038	28.122	27.53	25.914	24.944	26.695	26.867
315	2	8	2016	32	26.036	24.165	26.891	26.793	27.751	27.456	27.727	27.161	25.817	26.085	26.622	26.671
316	2	8	2016	32	25.695	25.06	27.21	27.333	27.628	27.087	28.245	27.554	25.501	26.207	26.353	26.329
317	2	8	2016	32	25.38	24.915	26.867	27.235	27.456	26.646	28.097	27.382	25.186	25.939	26.329	26.769
318	2	8	2016	32	25.671	24.6	27.136	26.842	27.308	26.304	27.677	27.063	24.895	25.647	26.867	26.671
319	2	8	2016	32	26.524	24.286	27.161	27.161	27.136	27.358	28.32	27.53	24.677	25.355	26.646	26.329
320	2	8	2016	32	26.329	23.972	26.769	27.308	26.965	27.382	28.196	27.161	25.841	25.089	26.378	26.5
321	2	8	2016	32	26.012	24.069	27.308	26.94	26.818	26.965	27.776	27.481	25.841	25.21	26.256	26.867
322	2	8	2016	32	25.671	25.036	27.186	26.916	26.646	26.524	28.122	27.382	25.574	26.256	26.891	26.549
323	2	8	2016	32	25.355	24.915	26.793	27.382	26.5	26.451	28.245	27.038	25.234	26.109	26.695	26.231
324	2	8	2016	32	25.695	24.624	27.21	27.063	26.329	27.505	27.85	27.604	24.919	25.841	26.426	26.965
325	2	8	2016	32	26.5	24.286	27.136	26.72	27.358	27.308	27.924	27.259	24.629	25.55	26.158	26.744
326	2	8	2016	32	26.304	23.996	26.744	27.308	27.801	26.891	28.295	27.235	25.55	25.258	26.842	26.402
327	2	8	2016	32	25.987	24.093	27.259	27.038	27.727	26.451	27.924	27.505	25.939	24.992	26.72	26.5
328	2	8	2016	32	25.671	25.06	27.087	26.695	27.579	26.598	27.751	27.112	25.695	25.72	26.451	26.769
329	2	8	2016	32	25.331	24.915	26.695	27.333	27.407	27.481	28.369	27.604	25.38	26.256	26.158	26.451
330	2	8	2016	32	25.671	24.6	27.284	27.063	27.259	27.21	28.048	27.431	25.04	26.012	26.818	26.304
331	2	8	2016	32	26.5	24.31	27.136	26.695	27.087	26.793	27.653	27.038	24.75	25.744	26.769	26.94
332	2	8	2016	32	26.329	24.021	26.769	27.333	26.916	26.378	28.369	27.579	24.895	25.477	26.524	26.695
333	2	8	2016	32	26.036	23.9	27.382	27.53	26.744	26.793	28.617	27.801	25.963	25.21	26.695	26.842
334	2	8	2016	32	25.744	24.987	28.394	28.419	26.598	27.505	29.29	28.667	25.866	24.992	27.949	27.974
335	2	8	2016	32	25.477	25.036	28.221	28.171	26.451	27.21	28.99	28.369	25.598	25.55	27.949	27.85
336	2	8	2016	32	25.21	24.818	27.801	27.751	26.304	26.842	28.617	28.048	25.331	26.28	27.677	27.505
337	2	8	2016	32	26.231	24.552	28.171	28.221	27.505	26.475	29.265	28.543	25.065	26.134	27.382	27.235
338	2	8	2016	32	26.451	24.31	28.122	28.147	27.751	26.475	29.015	28.196	24.798	25.89	27.161	27.949
339	2	8	2016	32	26.231	24.069	27.751	27.751	27.653	27.505	28.617	28.419	24.629	25.623	27.751	27.727
340	2	8	2016	32	25.963	23.852	28.27	28.171	27.505	27.333	29.29	28.543	25.793	25.38	27.579	27.382
341	2	8	2016	32	25.671	24.6	28.196	28.097	27.333	26.965	29.065	28.122	25.89	25.162	27.308	27.53
342	2	8	2016	32	25.38	25.06	27.801	27.702	27.186	26.573	28.642	28.518	25.647	24.919	27.284	27.875
343	2	8	2016	32	25.258	24.89	28.196	28.245	27.014	26.256	29.265	28.345	25.38	25.987	27.85	27.554
344	2	8	2016	32	26.426	24.6	28.221	28.147	26.842	27.333	29.165	28.072	25.089	26.231	27.628	27.186
345	2	8	2016	32	26.378	24.334	27.825	27.702	26.695	27.407	28.742	28.518	24.823	26.012	27.333	27.825
346	2	8	2016	32	26.109	24.069	28.097	28.221	26.524	27.063	29.04	28.147	24.605	25.744	27.21	27.579
347	2	8	2016	32	25.817	23.828	28.221	28.097	26.353	26.671	29.09	28.419	25.744	25.477	27.677	27.21
348	2	8	2016	32	25.525	24.697	27.825	27.677	26.646	26.28	28.692	28.369	25.89	25.234	27.456	27.825
349	2	8	2016	32	25.21	25.012	28.048	28.196	27.677	26.94	29.14	27.949	25.623	24.968	27.112	27.727
350	2	8	2016	32	25.963	24.794	28.122	28.097	27.677	27.456	29.115	28.568	25.331	25.453	27.702	27.358
351	2	8	2016	32	26.426	24.527	27.727	27.677	27.554	27.136	28.692	28.245	25.065	26.256	27.653	27.382
352	2	8	2016	32	26.207	24.262	28.196	28.27	27.407	26.744	29.04	28.221	24.798	26.085	27.358	27.776
353	2	8	2016	32	25.914	23.996	28.048	28.196	27.235	26.353	29.09	28.518	24.629	25.817	27.112	27.456
354	2	8	2016	32	25.598	23.852	27.653	27.776	27.063	26.695	28.692	28.097	25.817	25.55	27.727	27.186
355	2	8	2016	32	25.331	24.939	28.221	28.122	26.891	27.431	29.065	28.468	25.866	25.283	27.53	27.875
356	2	8	2016	32	25.404	24.963	27.949	28.245	26.72	27.161	29.09	28.32	25.623	25.016	27.235	27.628
357	2	8	2016	32	26.426	24.721	27.727	27.85	26.549	26.769	28.667	27.998	25.331	25.137	27.382	27.259
358	2	8	2016	32	26.304	24.431	28.221	27.949	26.402	26.353	29.115	28.518	25.04	26.207	27.801	27.677
359	2	8	2016	32	26.036	24.165	27.875	28.295	26.28	26.646	28.99	28.147	24.774	26.109	27.579	27.801
360	2	8	2016	32	25.72	23.9	27.85	27.924	27.53	27.481	28.593	28.419	24.653	25.866	27.284	27.456
361	2	8	2016	32	25.428	24.165	28.196	27.776	27.727	27.235	29.24	28.394	25.817	25.598	27.284	27.186
362	2	8	2016	32	25.162	25.036	27.825	28.245	27.628	26.842	29.065	27.974	25.817	25.331	27.776	27.776
363	2	8	2016	32	26.207	24.915	27.998	27.875	27.481	26.451	28.617	28.543	25.574	25.089	27.579	27.481
364	2	8	2016	32	26.353	24.648	28.122	27.825	27.284	26.378	29.165	28.245	25.283	24.919	27.259	27.161
365	2	8	2016	32	26.109	24.358	27.727	28.221	27.136	27.407	29.04	28.122	24.992	26.085	27.136	27.875
366	2	8	2016	32	25.793	24.069	28.171	27.85	26.965	27.259	28.617	28.444	24.726	26.158	27.751	27.653
367	2	8	2016	32	25.501	23.804	28.048	27.875	26.793	26.867	29.14	28.023	24.702	25.914	27.554	27.284
368	2	8	2016	32	25.21	24.624	27.653	28.171	26.622	26.475	28.965	28.518	25.841	25.647	27.259	27.604
369	2	8	2016	32	25.939	25.012	28.147	27.776	26.475	26.329	28.543	28.27	25.793	25.38	26.965	27.702
370	2	8	2016	32	26.402	24.794	27.85	27.308	26.329	27.407	28.072	27.825	25.55	25.113	26.671	27.358
371	2	8	2016	32	26.158	24.503	27.431	26.867	26.695	27.308	27.653	27.358	25.258	24.895	26.378	26.989
372	2	8	2016	32	25.866	24.213	26.965	26.965	27.677	26.916	28.221	27.038	24.968	26.036	26.158	26.598
373	2	8	2016	32	25.574	23.924	26.769	27.308	27.702	26.5	28.072	27.505	24.702	26.158	26.793	26.231
374	2	8	2016	32	25.258	23.972	27.21	26.989	27.554	26.28	27.702	27.161	25.016	25.939	26.671	26.72
375	2	8	2016	32	25.623	24.963	26.891	26.695	27.407	27.333	28.097	27.308	25.89	25.647	26.402	26.646
376	2	8	2016	32	26.402	24.89	26.867	27.259	27.235	27.284	28.072	27.53	25.744	25.38	26.134	26.329
377	2	8	2016	32	26.207	24.624	27.161	26.965	27.063	26.916	27.702	27.161	25.477	25.113	26.769	26.475
378	2	8	2016	32	25.914	24.334	26.818	26.695	26.891	26.5	28.097	27.308	25.162	24.871	26.744	26.744
379	2	8	2016	32	25.598	24.045	27.038	27.333	26.72	26.304	28.097	27.431	24.895	25.914	26.5	26.451
380	2	8	2016	32	25.307	23.78	27.136	27.063	26.549	27.382	27.702	27.063	24.605	26.182	26.207	26.158
381	2	8	2016	32	25.453	24.721	26.769	26.671	26.402	27.284	28.072	27.579	25.331	25.939	26.28	26.867
382	2	8	2016	32	26.378	24.987	27.112	27.235	26.329	26.891	28.097	27.431	25.841	25.671	26.769	26.671
383	2	8	2016	32	26.231	24.745	27.063	27.063	27.554	26.475	27.727	27.038	25.647	25.404	26.573	26.329
384	2	8	2016	32	25.939	24.455	26.695	26.671	27.727	26.329	28.023	27.505	25.355	25.137	26.304	26.402
385	2	8	2016	32	25.623	24.141	27.284	27.259	27.604	27.407	28.122	27.21	25.065	24.871	26.256	26.867
386	2	8	2016	32	25.331	23.852	27.136	27.087	27.456	27.284	27.751	27.21	24.774	25.914	26.818	26.598
387	2	8	2016	32	25.355	24.431	26.744	26.695	27.284	26.891	27.998	27.382	24.629	26.134	26.646	26.256
388	2	8	2016	32	26.378	25.012	27.235	27.21	27.112	26.451	28.072	26.989	25.768	25.89	26.378	26.72
389	2	8	2016	32	26.28	24.818	27.186	27.087	26.94	26.353	27.702	27.53	25.793	25.623	26.134	26.671
390	2	8	2016	32	25.987	24.503	26.793	26.695	26.769	27.407	28.122	27.235	25.525	25.331	26.793	26.353
391	2	8	2016	32	25.671	24.213	27.087	27.259	26.598	27.259	28.196	27.161	25.21	25.065	26.671	26.402
392	2	8	2016	32	25.355	23.9	27.112	27.087	26.451	26.867	27.801	27.407	24.919	24.992	26.402	26.72
393	2	8	2016	32	25.307	24.165	26.72	26.695	26.28	26.426	27.875	27.014	24.629	26.158	26.109	26.426
394	2	8	2016	32	26.353	25.036	27.235	27.284	27.136	26.426	28.171	27.481	25.283	26.109	26.646	26.207
395	2	8	2016	32	26.256	24.866	27.136	27.186	27.702	27.431	27.776	27.382	25.866	25.841	26.549	26.769
396	2	8	2016	32	25.963	24.576	26.769	26.793	27.628	27.235	27.924	26.989	25.647	25.574	26.28	26.5
397	2	8	2016	32	25.647	24.262	27.186	27.112	27.481	26.818	28.147	27.53	25.355	25.283	26.304	26.182
398	2	8	2016	32	25.331	23.972	27.161	27.259	27.308	26.402	27.751	27.21	25.04	25.016	26.671	26.867
399	2	8	2016	32	25.404	23.948	26.769	26.891	27.136	26.451	27.924	27.235	24.75	25.186	26.451	26.695
400	2	8	2016	32	26.378	24.915	27.136	26.867	26.94	27.382	28.122	27.382	24.702	26.182	26.158	26.353
401	2	8	2016	32	26.256	24.842	27.112	27.21	26.793	27.161	27.727	26.989	25.817	26.036	26.695	26.378
402	2	8	2016	32	25.939	24.552	26.72	26.867	26.622	26.744	27.998	27.53	25.768	25.768	26.744	26.744
403	2	8	2016	32	25.623	24.238	27.186	26.94	26.451	26.304	28.097	27.235	25.501	25.453	26.475	26.451
404	2	8	2016	32	25.307	23.924	27.038	27.308	26.28	26.72	27.702	27.161	25.186	25.186	26.182	26.182
405	2	8	2016	32	25.501	24.117	26.646	26.94	27.186	27.431	27.677	27.456	24.871	24.895	26.256	26.842
406	2	8	2016	32	26.402	24.987	26.231	26.524	27.702	27.087	27.358	27.063	24.581	25.768	26.085	26.622
407	2	8	2016	32	26.231	24.842	25.817	26.085	27.653	26.671	26.94	26.598	25.55	26.182	25.817	26.256
408	2	8	2016	32	25.914	24.527	26.134	25.695	27.481	26.231	26.671	26.158	25.841	25.939	25.55	25.89
409	2	8	2016	32	25.598	24.213	26.207	26.329	27.308	26.965	27.235	26.353	25.598	25.647	25.283	25.525
410	2	8	2016	32	25.258	23.876	25.866	26.207	27.136	27.407	26.94	26.426	25.283	25.355	25.258	25.186
411	2	8	2016	32	25.695	24.238	25.914	25.841	26.965	27.014	26.622	26.061	24.968	25.065	25.647	25.793
412	2	8	2016	32	26.402	25.012	26.158	26.061	26.793	26.598	27.235	26.524	24.653	25.016	25.477	25.768
413	2	8	2016	32	26.207	24.818	25.866	26.304	26.622	26.182	26.989	26.451	25.162	26.182	25.234	25.477
414	2	8	2016	32	25.89	24.503	25.939	25.987	26.451	27.186	26.622	26.061	25.89	26.109	25.38	25.137
415	2	8	2016	32	25.55	24.189	26.109	25.72	26.28	27.358	27.186	26.573	25.695	25.841	25.793	25.695
416	2	8	2016	32	25.234	23.876	25.793	26.329	27.087	26.965	26.94	26.402	25.38	25.525	25.623	25.525
417	2	8	2016	32	25.841	24.286	26.109	26.061	27.727	26.524	26.598	26.012	25.065	25.234	25.38	25.21
418	2	8	2016	32	26.378	24.987	26.231	25.671	27.653	26.256	27.21	26.524	24.75	24.944	25.137	25.72
419	2	8	2016	32	26.134	24.769	25.89	26.256	27.505	27.333	26.965	26.28	24.798	25.477	25.793	25.768
420	2	8	2016	32	25.817	24.455	25.89	26.085	27.333	27.284	26.598	26.012	25.841	26.207	25.72	25.477
421	2	8	2016	32	25.477	24.117	26.158	25.72	27.161	26.867	27.308	26.5	25.744	25.987	25.501	25.137
422	2	8	2016	32	25.162	23.804	25.841	26.28	26.965	26.402	27.136	26.207	25.428	25.695	25.234	25.841
423	2	8	2016	32	26.085	24.527	25.939	26.231	26.793	26.451	26.744	26.182	25.113	25.38	25.404	25.671
424	2	8	2016	32	26.402	24.939	26.158	25.866	26.598	27.431	27.014	26.426	24.774	25.089	25.623	25.355
425	2	8	2016	32	26.109	24.673	25.817	25.939	26.426	27.186	27.186	26.061	24.75	24.992	25.428	25.258
426	2	8	2016	32	25.768	24.334	26.036	26.329	26.28	26.744	26.818	26.475	25.817	26.134	25.186	25.744
427	2	8	2016	32	25.428	23.996	26.256	26.012	27.431	26.28	26.818	26.28	25.744	26.085	25.695	25.477
428	2	8	2016	32	25.162	23.852	25.914	25.671	27.727	26.818	27.21	26.012	25.428	25.793	25.744	25.137
429	2	8	2016	32	26.28	24.939	25.817	26.378	27.628	27.382	26.891	26.524	25.089	25.477	25.525	25.866
430	2	8	2016	32	26.353	24.915	26.28	26.158	27.456	27.014	26.695	26.182	24.774	25.186	25.283	25.72
431	2	8	2016	32	26.061	24.6	25.963	25.768	27.284	26.549	27.235	26.231	24.702	24.895	25.258	25.38
432	2	8	2016	32	25.72	24.262	25.72	26.134	27.087	26.231	26.916	26.426	25.817	25.793	25.647	25.186
433	2	8	2016	32	25.355	23.924	26.182	26.134	26.916	27.259	26.646	26.036	25.72	26.158	25.453	25.744
434	2	8	2016	32	25.38	24.141	25.89	25.768	26.72	27.235	27.235	26.475	25.428	25.89	25.21	25.501
435	2	8	2016	32	26.378	24.987	25.817	26.109	26.549	26.818	26.916	26.28	25.089	25.598	25.234	25.162
436	2	8	2016	32	26.231	24.794	26.158	26.182	26.378	26.353	26.598	26.012	24.75	25.283	25.768	25.793
437	2	8	2016	32	25.89	24.455	25.817	25.793	26.402	26.598	27.235	26.475	24.774	24.968	25.598	25.72
438	2	8	2016	32	25.55	24.093	26.012	26.061	27.604	27.407	26.965	26.109	25.817	25.453	25.355	25.404
439	2	8	2016	32	25.21	23.78	26.231	26.134	27.677	27.087	26.598	26.426	25.72	26.182	25.113	25.21
440	3	8	2016	32	25.914	24.697	25.866	25.768	27.554	26.646	27.21	26.353	25.404	25.963	25.647	25.817
441	3	8	2016	32	26.378	24.963	25.477	25.793	27.358	26.182	26.94	25.939	25.065	25.647	25.501	25.574
442	3	8	2016	32	26.109	24.648	25.065	25.501	27.186	27.087	26.549	25.525	24.726	25.331	25.258	25.234
443	3	8	2016	32	25.768	24.31	24.677	25.113	26.989	27.333	26.134	25.113	24.919	25.04	24.992	24.871
444	3	8	2016	32	25.404	23.972	25.234	24.726	26.818	26.916	25.72	25.404	25.866	25.065	24.726	24.532
445	3	8	2016	32	25.21	24.045	25.162	25.21	26.622	26.451	26.134	25.331	25.671	26.158	24.484	24.219
446	3	8	2016	32	26.329	24.987	24.823	25.162	26.451	26.378	26.085	24.992	25.355	26.036	24.243	24.581
447	3	8	2016	32	26.28	24.818	24.895	24.823	26.28	27.407	25.744	25.477	25.016	25.744	24.315	24.629
448	3	8	2016	32	25.963	24.479	25.234	24.944	27.235	27.186	26.061	25.21	24.653	25.428	24.677	24.339
449	3	8	2016	32	25.598	24.117	24.944	25.234	27.727	26.744	26.109	24.968	25.089	25.089	24.508	24.146
450	3	8	2016	32	25.258	23.78	24.653	24.919	27.653	26.256	25.768	25.501	25.841	24.944	24.291	24.677
451	3	8	2016	32	25.695	24.648	25.258	24.726	27.481	26.72	25.939	25.21	25.623	26.085	24.171	24.46
452	3	8	2016	32	26.378	24.89	25.04	25.307	27.308	27.382	26.207	25.113	25.283	26.061	24.677	24.171
453	3	8	2016	32	26.134	24.6	24.677	25.04	27.112	27.038	25.866	25.574	24.944	25.744	24.508	24.702
454	3	8	2016	32	25.768	24.262	25.162	24.677	26.916	26.549	25.744	25.258	24.605	25.428	24.291	24.75
455	3	8	2016	32	25.428	23.9	25.04	25.234	26.72	26.207	26.231	25.04	25.355	25.113	24.122	24.484
456	3	8	2016	32	25.21	24.141	24.702	25.065	26.549	27.235	25.914	25.574	25.841	24.944	24.823	24.171
457	3	8	2016	32	26.329	24.963	25.21	24.726	26.353	27.235	25.647	25.283	25.574	26.109	24.726	24.629
458	3	8	2016	32	26.28	24.745	25.162	25.258	26.524	26.818	26.207	25.016	25.234	26.109	24.508	24.557
459	3	8	2016	32	25.963	24.407	24.823	25.258	27.677	26.329	25.939	25.598	24.895	25.793	24.267	24.291
460	3	8	2016	32	25.598	24.045	24.919	24.919	27.702	26.671	25.623	25.307	24.581	25.453	24.243	24.315
461	3	8	2016	32	25.234	23.828	25.113	24.726	27.554	27.407	26.353	24.992	25.647	25.137	24.823	24.629
462	3	8	2016	32	25.793	24.89	24.798	25.38	27.382	27.063	26.134	25.598	25.768	24.895	24.677	24.363
463	3	8	2016	32	26.378	24.89	24.919	25.137	27.186	26.573	25.768	25.331	25.477	26.085	24.436	24.098
464	3	8	2016	32	26.134	24.552	25.137	24.774	26.989	26.207	26.085	24.968	25.137	26.109	24.195	24.726
465	3	8	2016	32	25.768	24.189	24.823	25.21	26.818	27.21	26.28	25.525	24.774	25.793	24.532	24.532
466	3	8	2016	32	25.404	23.828	24.847	25.307	26.622	27.284	25.939	25.283	24.702	25.477	24.75	24.219
467	3	8	2016	32	25.21	24.407	25.258	24.968	26.451	26.842	25.623	25.016	25.817	25.137	24.557	24.532
468	3	8	2016	32	26.353	24.939	24.944	24.702	26.28	26.353	26.256	25.574	25.72	24.895	24.315	24.774
469	3	8	2016	32	26.28	24.673	24.653	25.234	27.333	26.549	25.987	25.283	25.404	26.085	24.122	24.484
470	3	8	2016	32	25.939	24.31	25.283	24.968	27.727	27.431	25.623	24.968	25.04	26.109	24.605	24.171
471	3	8	2016	32	25.574	23.948	25.065	24.653	27.628	27.112	26.304	25.55	24.702	25.793	24.46	24.677
472	3	8	2016	32	25.234	24.045	24.702	25.283	27.456	26.622	26.109	25.258	25.016	25.477	24.219	24.75
473	3	8	2016	32	25.817	24.987	25.137	25.065	27.284	26.182	25.744	25.016	25.841	25.137	24.339	24.484
474	3	8	2016	32	26.378	24.794	25.04	24.702	27.087	27.136	26.061	25.525	25.623	24.895	24.605	24.171
475	3	8	2016	32	26.109	24.455	24.702	25.234	26.891	27.333	26.109	25.21	25.258	26.085	24.412	24.629
476	3	8	2016	32	25.744	24.069	25.137	25.113	26.695	26.891	25.768	25.113	24.919	26.109	24.171	24.581
477	3	8	2016	32	25.38	23.78	25.04	24.774	26.524	26.402	25.623	25.477	24.581	25.793	24.195	24.291
478	3	8	2016	32	25.307	24.794	24.702	24.388	26.329	26.426	25.307	25.162	25.574	25.453	24.05	23.978
479	3	8	2016	32	26.378	24.866	24.315	24.05	26.744	27.407	24.944	24.774	25.793	25.113	23.833	23.665
480	3	8	2016	32	26.256	24.552	23.978	23.713	27.727	27.136	24.629	24.388	25.501	24.944	23.593	23.376
481	3	8	2016	32	25.89	24.189	23.641	24.195	27.727	26.671	25.234	24.026	25.137	26.109	23.376	23.112
482	3	8	2016	32	25.525	23.804	24.243	24.074	27.554	26.182	25.016	24.532	24.774	26.085	23.16	23.713
483	3	8	2016	32	25.162	24.431	24.122	23.761	27.358	27.014	24.677	24.436	24.726	25.768	23.4	23.713
484	3	8	2016	32	26.109	24.915	23.809	24.05	27.161	27.308	25.234	24.122	25.793	25.428	23.761	23.472
485	3	8	2016	32	26.329	24.648	23.833	24.171	26.965	26.867	25.258	24.315	25.695	25.089	23.617	23.208
486	3	8	2016	32	26.012	24.262	24.243	23.905	26.793	26.378	24.944	24.363	25.355	25.016	23.4	23.376
487	3	8	2016	32	25.647	23.9	24.002	23.761	26.598	26.524	24.581	24.05	24.992	26.158	23.208	23.761
488	3	8	2016	32	25.258	24.117	23.689	24.243	26.402	27.407	25.258	24.412	24.629	26.061	23.28	23.545
489	3	8	2016	32	25.72	24.963	24.171	24.002	26.329	27.087	25.162	24.363	25.258	25.744	23.617	23.28
490	3	8	2016	32	26.353	24.745	24.171	23.689	27.579	26.598	24.847	24.05	25.817	25.404	23.448	23.136
491	3	8	2016	32	26.085	24.382	23.881	24.291	27.751	26.182	24.774	24.436	25.55	25.065	23.256	23.569
492	3	8	2016	32	25.72	23.996	23.665	24.243	27.604	27.136	25.331	24.315	25.186	25.04	23.064	23.352
493	3	8	2016	32	25.331	23.876	24.243	23.954	27.431	27.284	25.065	23.978	24.823	26.182	23.761	23.088
494	3	8	2016	32	25.404	24.915	24.026	23.665	27.235	26.842	24.726	24.484	24.581	26.061	23.689	23.713
495	3	8	2016	32	26.378	24.842	23.713	24.315	27.038	26.353	25.089	24.315	25.72	25.744	23.497	23.689
496	3	8	2016	32	26.207	24.479	24.122	24.146	26.842	26.622	25.162	23.978	25.72	25.404	23.28	23.424
497	3	8	2016	32	25.841	24.093	24.171	23.833	26.646	27.407	24.847	24.484	25.404	25.065	23.064	23.16
498	3	8	2016	32	25.453	23.755	23.881	23.881	26.451	27.038	24.702	24.291	25.016	25.089	23.737	23.304
499	3	8	2016	32	25.162	24.721	23.665	24.363	26.28	26.549	25.234	23.978	24.653	26.158	23.713	23.665
500	3	8	2016	32	26.256	24.915	24.267	24.122	27.308	26.256	24.968	24.581	25.162	26.036	23.521	23.448
501	3	8	2016	32	26.256	24.576	24.074	23.809	27.727	27.308	24.629	24.388	25.841	25.695	23.304	23.184
502	3	8	2016	32	25.914	24.189	23.761	24.002	27.604	27.235	25.283	24.05	25.598	25.38	23.088	23.497
503	3	8	2016	32	25.525	23.828	24.002	24.315	27.431	26.769	25.162	24.436	25.234	25.04	23.713	23.737
504	3	8	2016	32	25.162	24.503	24.219	24.05	27.235	26.28	24.823	24.363	24.847	25.162	23.713	23.521
505	3	8	2016	32	26.061	24.915	23.954	23.713	27.038	26.769	24.871	24.026	24.605	26.182	23.521	23.232
506	3	8	2016	32	26.304	24.624	23.617	24.219	26.842	27.382	25.186	24.46	25.72	25.987	23.304	23.064
507	3	8	2016	32	25.963	24.238	24.146	24.243	26.646	26.989	24.895	24.339	25.744	25.671	23.112	23.713
508	3	8	2016	32	25.598	23.876	24.002	23.954	26.451	26.5	24.653	24.002	25.428	25.331	23.448	23.545
509	3	8	2016	32	25.21	24.286	23.689	23.665	26.28	26.304	25.331	24.532	25.065	25.016	23.713	23.28
510	3	8	2016	32	25.866	24.939	24.098	24.339	27.358	27.308	25.137	24.436	24.702	25.307	23.545	23.112
511	3	8	2016	32	26.329	24.673	24.05	24.195	27.727	27.186	24.774	24.122	24.992	26.182	23.328	23.785
512	3	8	2016	32	26.061	24.31	23.737	23.881	27.604	26.72	25.016	24.436	25.866	25.987	23.136	23.593
513	3	8	2016	32	25.671	23.924	24.074	23.954	27.431	26.207	25.525	24.944	25.623	25.647	23.905	23.737
514	3	8	2016	32	25.307	24.165	25.283	25.283	27.235	26.891	26.329	25.598	25.283	25.307	24.968	24.871
515	3	8	2016	32	25.671	24.963	25.258	25.428	27.038	27.333	26.085	25.283	24.919	24.992	24.919	24.798
516	3	8	2016	32	26.402	24.745	24.919	25.113	26.867	26.916	25.72	25.016	24.581	25.501	24.702	24.508
517	3	8	2016	32	26.134	24.358	24.75	24.726	26.671	26.426	26.182	25.525	25.574	26.182	24.46	24.171
518	3	8	2016	32	25.793	23.996	25.283	25.331	26.5	26.524	26.134	25.21	25.817	25.939	24.195	24.702
519	3	8	2016	32	25.428	23.996	25.016	25.234	26.304	27.431	25.768	25.186	25.501	25.623	24.653	24.581
520	3	8	2016	32	25.355	24.987	24.677	24.871	27.235	27.112	26.085	25.453	25.137	25.283	24.774	24.291
521	3	8	2016	32	26.378	24.842	25.307	24.944	27.727	26.622	26.134	25.113	24.774	24.968	24.557	24.46
522	3	8	2016	32	26.231	24.479	25.089	25.21	27.628	26.231	25.768	25.477	24.871	25.647	24.315	24.798
523	3	8	2016	32	25.89	24.117	24.726	24.895	27.456	27.235	26.134	25.477	25.866	26.182	24.243	24.532
524	3	8	2016	32	25.525	23.828	25.186	24.871	27.284	27.333	26.28	25.113	25.72	25.939	24.653	24.219
525	3	8	2016	32	25.21	24.818	25.089	25.258	27.087	26.891	25.963	25.453	25.38	25.623	24.484	24.653
526	3	8	2016	32	26.256	24.89	24.726	24.968	26.891	26.402	25.695	25.355	25.016	25.307	24.267	24.629
527	3	8	2016	32	26.353	24.576	25.162	24.823	26.72	26.646	26.256	25.016	24.677	24.992	24.436	24.363
528	3	8	2016	32	26.036	24.213	25.04	25.404	26.549	27.456	25.987	25.623	25.307	25.55	24.823	24.315
529	3	8	2016	32	25.671	23.852	24.702	25.137	26.378	27.112	25.671	25.355	25.866	26.207	24.653	24.847
530	3	8	2016	32	25.307	24.6	25.258	24.774	26.891	26.646	26.231	25.016	25.598	25.963	24.412	24.629
531	3	8	2016	32	25.793	24.987	25.137	25.234	27.751	26.28	26.012	25.55	25.258	25.671	24.171	24.315
532	3	8	2016	32	26.426	24.697	24.798	25.186	27.727	27.284	25.671	25.258	24.895	25.355	24.75	24.508
533	3	8	2016	32	26.182	24.334	25.162	24.847	27.579	27.333	26.28	25.162	24.653	25.04	24.774	24.726
534	3	8	2016	32	25.841	23.972	25.21	25.113	27.407	26.891	26.085	25.477	25.744	25.355	24.581	24.46
535	3	8	2016	32	25.477	24.165	24.871	25.355	27.21	26.402	25.72	25.162	25.793	26.231	24.339	24.171
536	3	8	2016	32	25.331	25.012	24.75	25.04	27.038	26.671	26.329	25.428	25.501	26.036	24.219	24.895
537	3	8	2016	32	26.402	24.818	25.258	24.677	26.842	27.505	26.231	25.428	25.137	25.744	24.847	24.726
538	3	8	2016	32	26.304	24.479	24.992	25.307	26.671	27.186	25.866	25.065	24.798	25.428	24.726	24.436
539	3	8	2016	32	25.987	24.141	24.726	25.21	26.5	26.72	25.914	25.647	24.919	25.137	24.508	24.219
540	3	8	2016	32	25.623	23.852	25.331	24.871	26.353	26.28	26.231	25.501	25.914	25.089	24.267	24.774
541	3	8	2016	32	25.283	24.818	25.113	25.089	27.554	27.136	25.914	25.137	25.768	26.207	24.581	24.581
542	3	8	2016	32	26.061	24.963	24.75	25.258	27.801	27.382	25.817	25.55	25.453	26.134	24.823	24.291
543	3	8	2016	32	26.451	24.648	25.283	24.944	27.677	26.989	26.28	25.404	25.089	25.841	24.629	24.653
544	3	8	2016	32	26.158	24.31	25.21	24.871	27.53	26.5	25.987	25.04	24.75	25.525	24.412	24.677
545	3	8	2016	32	25.817	23.948	24.871	25.404	27.333	26.524	25.72	25.598	25.113	25.21	24.195	24.412
546	3	8	2016	32	25.477	24.31	24.968	25.162	27.161	27.505	26.304	25.355	25.939	24.944	24.823	24.267
547	3	8	2016	32	25.404	25.06	25.283	24.798	26.989	27.259	26.061	25.065	25.744	25.939	24.798	24.871
548	3	8	2016	32	26.451	24.842	25.016	25.258	26.818	26.793	25.72	25.574	25.404	26.231	24.605	24.677
549	3	8	2016	32	26.304	24.479	24.992	25.598	26.646	26.329	26.573	25.744	25.065	25.987	24.75	24.823
550	3	8	2016	32	25.987	24.141	26.231	26.451	26.475	27.063	27.456	26.695	24.726	25.671	25.963	26.012
551	3	8	2016	32	25.647	23.852	26.353	26.231	26.353	27.456	27.186	26.451	25.307	25.355	25.987	25.939
552	3	8	2016	32	25.307	24.89	26.012	25.841	27.628	27.063	26.793	26.061	25.914	25.065	25.768	25.647
553	3	8	2016	32	26.061	25.012	25.817	26.231	27.85	26.598	27.161	26.573	25.671	25.307	25.501	25.307
554	3	8	2016	32	26.451	24.721	26.378	26.304	27.727	26.353	27.21	26.304	25.355	26.28	25.234	25.793
555	3	8	2016	32	26.207	24.407	26.085	25.939	27.579	27.456	26.842	26.182	25.016	26.134	25.695	25.768
556	3	8	2016	32	25.866	24.069	25.744	25.939	27.407	27.382	27.014	26.646	24.702	25.866	25.695	25.477
557	3	8	2016	32	25.55	23.948	26.28	26.426	27.235	26.965	27.235	26.329	25.453	25.574	25.477	25.283
558	3	8	2016	32	25.258	25.036	26.061	26.158	27.063	26.524	26.891	26.158	25.939	25.283	25.234	25.866
559	3	8	2016	32	26.28	25.012	25.768	25.793	26.891	26.573	26.744	26.573	25.72	25.04	25.817	25.647
560	3	8	2016	32	26.475	24.745	26.304	26.28	26.744	27.554	27.333	26.256	25.428	25.501	25.841	25.355
561	3	8	2016	32	26.231	24.455	26.061	26.207	26.598	27.333	27.063	26.378	25.113	26.329	25.647	25.72
562	3	8	2016	32	25.914	24.141	25.768	25.89	26.426	26.916	26.72	26.524	24.823	26.158	25.404	25.768
563	3	8	2016	32	25.623	23.876	26.304	26.134	26.695	26.5	27.407	26.182	24.919	25.89	25.21	25.501
564	3	8	2016	32	25.331	24.794	26.085	26.256	27.801	26.671	27.259	26.524	25.963	25.623	25.72	25.283
565	3	8	2016	32	25.987	25.06	25.768	25.939	27.85	27.554	26.916	26.451	25.866	25.355	25.598	25.841
566	3	8	2016	32	26.549	24.842	26.28	25.914	27.727	27.284	26.916	26.109	25.598	25.113	25.38	25.623
567	3	8	2016	32	26.329	24.552	26.061	26.426	27.554	26.891	27.235	26.671	25.307	25.04	25.258	25.331
568	3	8	2016	32	26.036	24.262	25.768	26.182	27.382	26.475	26.94	26.451	25.016	26.231	25.89	25.817
569	3	8	2016	32	25.72	23.972	26.28	25.841	27.21	26.72	26.842	26.109	24.726	26.231	25.793	25.89
570	3	8	2016	32	25.428	24.262	26.061	26.28	27.063	27.53	27.259	26.573	25.38	25.987	25.574	25.623
571	3	8	2016	32	25.501	25.084	25.768	26.329	26.891	27.259	26.965	26.329	25.963	25.72	25.331	25.331
572	3	8	2016	32	26.524	24.963	26.329	26.012	26.744	26.867	26.744	26.158	25.768	25.477	25.525	25.841
573	3	8	2016	32	26.402	24.673	26.109	25.817	26.598	26.451	27.284	26.646	25.477	25.21	25.866	25.866
574	3	8	2016	32	26.109	24.382	25.768	26.304	26.451	26.818	27.038	26.353	25.186	24.968	25.695	25.598
575	3	8	2016	32	25.817	24.093	26.28	26.061	26.622	27.554	26.695	26.158	24.895	25.89	25.477	25.307
576	3	8	2016	32	25.501	23.924	26.085	25.768	27.776	27.259	27.358	26.671	24.702	26.256	25.258	25.89
577	3	8	2016	32	25.307	24.987	25.768	26.402	27.85	26.842	27.186	26.378	25.841	26.061	25.793	25.866
578	3	8	2016	32	26.426	25.036	26.28	26.207	27.727	26.426	26.818	26.085	25.89	25.793	25.866	25.574
579	3	8	2016	32	26.451	24.769	26.085	25.89	27.554	26.867	27.136	26.695	25.647	25.525	25.671	25.283
580	3	8	2016	32	26.182	24.479	25.768	26.134	27.382	27.53	27.21	26.402	25.331	25.258	25.453	25.89
581	3	8	2016	32	25.866	24.189	26.378	26.353	27.21	27.21	26.867	26.061	25.04	25.016	25.21	25.841
582	3	8	2016	32	25.574	23.9	26.231	26.036	27.063	26.793	26.965	26.671	24.75	25.598	25.817	25.55
583	3	8	2016	32	25.258	24.624	25.89	25.744	26.891	26.378	27.259	26.426	25.234	26.28	25.841	25.258
584	3	8	2016	32	26.134	25.06	26.182	26.402	26.744	26.989	26.94	26.061	25.963	26.109	25.647	25.793
585	3	8	2016	32	26.549	24.915	26.549	26.475	26.867	27.554	26.818	26.989	25.841	25.914	25.671	25.89
586	3	8	2016	32	26.451	24.721	27.358	27.456	27.85	27.333	28.072	27.801	25.671	25.768	26.916	26.989
587	3	8	2016	32	26.182	24.455	27.136	27.284	27.875	26.94	28.419	27.505	25.404	25.525	27.038	26.891
588	3	8	2016	32	26.134	24.794	26.818	27.161	28.023	27.259	28.295	27.308	25.355	25.939	27.063	26.818
589	3	8	2016	32	25.89	24.745	27.308	26.818	27.924	27.235	27.949	27.186	25.162	25.841	26.867	26.524
590	3	8	2016	32	25.598	24.479	27.235	27.21	27.776	26.842	27.776	27.505	24.871	25.598	26.622	26.256
591	3	8	2016	32	25.307	24.189	26.867	27.21	27.604	26.426	28.27	27.136	24.702	25.331	26.329	26.842
592	3	8	2016	32	26.061	23.924	27.21	26.867	27.431	26.769	27.924	27.554	25.866	25.089	26.426	26.598
593	3	8	2016	32	26.475	24.455	27.284	27.136	27.259	27.53	27.801	27.407	25.866	25.162	26.891	26.256
594	3	8	2016	32	26.256	25.084	26.916	27.235	27.112	27.235	28.369	27.063	25.623	26.256	26.72	26.916
595	3	8	2016	32	25.963	24.89	27.063	26.867	26.94	26.818	28.023	27.604	25.331	26.182	26.451	26.818
596	3	8	2016	32	25.671	24.6	27.333	27.087	26.793	26.402	27.653	27.259	25.04	25.914	26.207	26.5
597	3	8	2016	32	25.38	24.31	26.989	27.358	26.646	26.818	28.295	27.333	24.75	25.671	26.842	26.329
598	3	8	2016	32	25.598	24.021	26.891	27.014	26.5	27.53	28.048	27.481	25.089	25.404	26.818	26.965
599	3	8	2016	32	26.5	23.972	27.259	26.769	26.353	27.21	27.677	27.087	25.939	25.137	26.598	26.72
600	3	8	2016	32	26.329	25.012	26.94	27.407	27.235	26.818	28.27	27.677	25.793	24.968	26.329	26.378
601	3	8	2016	32	26.061	24.963	26.965	27.161	27.85	26.402	28.048	27.481	25.501	26.134	26.353	26.622
602	3	8	2016	32	25.768	24.697	27.235	26.769	27.801	26.818	27.653	27.087	25.234	26.231	26.891	26.916
603	3	8	2016	32	25.574	24.455	26.916	27.407	27.702	27.554	28.345	27.727	25.016	26.061	26.744	26.646
604	3	8	2016	32	26.402	24.262	27.038	27.481	27.628	27.308	28.221	27.677	25.841	25.841	26.573	26.378
605	3	8	2016	32	26.378	24.31	27.235	27.21	27.579	27.014	27.924	27.382	25.817	25.72	26.426	26.475
606	3	8	2016	32	26.182	25.036	26.916	26.916	27.53	26.72	27.628	27.063	25.671	25.55	26.304	26.818
607	3	8	2016	32	26.109	25.012	26.94	26.769	27.579	27.235	28.419	27.653	25.574	25.647	26.304	26.72
608	3	8	2016	32	25.939	24.842	27.235	27.186	27.53	27.358	28.518	27.431	25.404	25.55	26.207	26.524
609	3	8	2016	32	25.671	24.576	26.916	26.891	27.407	26.989	28.147	27.038	25.137	25.331	26.744	26.182
610	3	8	2016	32	25.38	24.286	27.038	26.965	27.259	26.598	27.727	27.554	24.871	25.089	26.793	26.842
611	3	8	2016	32	25.38	24.021	27.308	27.284	27.087	26.28	28.27	27.259	24.629	25.065	26.573	26.744
612	3	8	2016	32	26.451	23.9	26.965	26.965	26.94	27.333	28.245	27.21	25.72	26.207	26.329	26.426
613	3	8	2016	32	26.378	24.987	26.867	26.793	26.793	27.382	27.875	27.481	25.914	26.158	26.329	26.353
614	3	8	2016	32	26.109	24.987	27.235	27.308	26.646	27.014	27.85	27.112	25.695	25.939	26.671	26.793
615	3	8	2016	32	25.817	24.745	26.94	27.014	26.5	26.622	28.345	27.554	25.404	25.671	26.5	26.524
616	3	8	2016	32	25.525	24.455	26.916	26.744	26.353	26.256	27.998	27.333	25.113	25.428	26.256	26.207
617	3	8	2016	32	25.258	24.189	27.333	27.308	27.136	27.308	27.653	27.038	24.847	25.186	26.573	26.94
618	3	8	2016	32	25.939	23.924	27.014	27.038	27.801	27.431	28.345	27.653	24.629	24.944	26.622	26.793
619	3	8	2016	32	26.451	24.189	26.769	26.72	27.776	27.063	28.122	27.358	25.768	25.768	26.402	26.5
620	3	8	2016	32	26.231	25.06	27.358	27.308	27.628	26.671	27.727	27.087	25.89	26.256	26.158	26.256
621	3	8	2016	32	25.963	24.939	27.456	27.431	27.456	26.28	28.27	28.097	25.671	26.061	27.112	27.21
622	3	8	2016	32	25.671	24.673	28.369	28.394	27.308	27.112	29.365	28.617	25.38	25.817	28.023	27.974
623	3	8	2016	32	25.38	24.382	28.147	28.196	27.136	27.456	29.14	28.245	25.113	25.55	27.899	27.702
624	3	8	2016	32	25.331	24.117	27.727	27.776	26.989	27.136	28.717	28.32	24.847	25.307	27.628	27.333
625	3	8	2016	32	26.426	23.852	28.295	28.196	26.842	26.744	29.065	28.419	24.605	25.065	27.333	27.653
626	3	8	2016	32	26.353	24.527	28.147	28.27	26.671	26.329	29.065	27.998	25.671	24.992	27.186	27.825
627	3	8	2016	32	26.085	25.036	27.727	27.875	26.524	26.842	28.667	28.518	25.914	26.158	27.776	27.505
628	3	8	2016	32	25.793	24.842	28.245	27.899	26.378	27.481	29.165	28.32	25.695	26.158	27.604	27.21
629	3	8	2016	32	25.501	24.576	28.048	28.245	26.475	27.161	29.04	28.097	25.404	25.914	27.333	27.899
630	3	8	2016	32	25.234	24.286	27.677	27.875	27.702	26.769	28.617	28.493	25.137	25.671	27.186	27.653
631	3	8	2016	32	25.89	24.021	28.32	27.85	27.776	26.378	29.215	28.097	24.871	25.404	27.702	27.284
632	3	8	2016	32	26.451	23.804	28.048	28.221	27.653	26.72	28.99	28.493	24.605	25.162	27.505	27.505
633	3	8	2016	32	26.231	24.818	27.702	27.85	27.505	27.456	28.568	28.369	25.647	24.919	27.21	27.801
634	3	8	2016	32	25.939	25.012	28.245	27.899	27.333	27.186	29.24	27.998	25.89	25.744	27.53	27.481
635	3	8	2016	32	25.647	24.794	27.949	28.221	27.186	26.769	28.99	28.543	25.671	26.231	27.653	27.21
636	3	8	2016	32	25.38	24.503	27.801	27.85	27.014	26.378	28.568	28.171	25.38	26.036	27.407	27.899
637	3	8	2016	32	25.21	24.238	28.295	27.85	26.867	26.671	29.19	28.32	25.113	25.793	27.136	27.653
638	3	8	2016	32	26.353	23.972	27.949	28.221	26.72	27.481	28.941	28.419	24.847	25.525	27.751	27.284
639	3	8	2016	32	26.353	23.924	27.751	27.85	26.549	27.21	28.568	27.998	24.605	25.283	27.727	27.653
640	3	8	2016	32	26.109	24.963	28.221	27.801	26.402	26.793	29.29	28.543	25.647	25.04	27.456	27.702
641	3	8	2016	32	25.817	24.939	27.85	28.221	26.304	26.402	29.04	28.221	25.866	25.04	27.161	27.358
642	3	8	2016	32	25.501	24.697	27.924	27.875	27.53	26.549	28.617	28.221	25.623	26.182	27.628	27.407
643	3	8	2016	32	25.234	24.407	28.171	27.801	27.776	27.431	29.165	28.518	25.355	26.134	27.751	27.702
644	3	8	2016	32	25.768	24.117	27.776	28.221	27.677	27.21	28.99	28.072	25.065	25.89	27.505	27.382
645	3	8	2016	32	26.402	23.876	28.122	27.875	27.505	26.818	28.568	28.493	24.798	25.623	27.21	27.358
646	3	8	2016	32	26.207	24.286	28.097	27.85	27.358	26.426	29.19	28.295	24.605	25.38	27.481	27.825
647	3	8	2016	32	25.939	25.036	27.702	28.32	27.186	26.475	28.99	28.023	25.744	25.137	27.653	27.505
648	3	8	2016	32	25.647	24.89	28.221	27.949	27.014	27.431	28.568	28.468	25.866	24.895	27.431	27.161
649	3	8	2016	32	25.355	24.624	28.023	27.677	26.867	27.235	29.165	28.072	25.623	25.841	27.161	27.85
650	3	8	2016	32	25.258	24.334	27.677	28.32	26.695	26.842	28.965	28.493	25.331	26.231	27.702	27.653
651	3	8	2016	32	26.378	24.069	28.221	28.023	26.549	26.426	28.568	28.32	25.065	26.036	27.751	27.284
652	3	8	2016	32	26.329	23.804	27.924	27.628	26.402	26.426	29.19	27.998	24.798	25.768	27.481	27.604
653	3	8	2016	32	26.061	24.576	27.776	28.32	26.304	27.407	28.916	28.493	24.605	25.501	27.21	27.776
654	3	8	2016	32	25.768	25.012	28.171	28.097	27.53	27.21	28.593	28.097	25.744	25.258	27.505	27.456
655	3	8	2016	32	25.477	24.818	27.825	27.677	27.751	26.842	29.265	28.419	25.817	25.016	27.628	27.186
656	3	8	2016	32	25.186	24.527	28.048	28.221	27.653	26.451	28.965	28.32	25.574	25.137	27.407	27.875
657	3	8	2016	32	25.987	24.238	28.122	28.072	27.505	26.426	28.518	27.875	25.283	26.231	27.112	27.604
658	3	8	2016	32	26.402	23.972	27.702	27.653	27.333	27.456	28.048	27.407	25.016	26.158	26.842	27.235
659	3	8	2016	32	26.182	23.852	27.259	27.186	27.161	27.259	27.604	26.989	24.75	25.914	26.549	26.842
660	3	8	2016	32	25.89	24.939	26.842	26.769	26.989	26.867	28.221	27.628	24.726	25.647	26.28	26.451
661	3	8	2016	32	25.598	24.963	27.063	27.259	26.842	26.475	28.023	27.333	25.866	25.38	26.256	26.182
662	3	8	2016	32	25.307	24.721	27.136	27.259	26.671	26.378	27.628	26.989	25.817	25.137	26.842	26.818
663	3	8	2016	32	25.428	24.431	26.769	26.891	26.524	27.431	28.27	27.481	25.574	24.895	26.695	26.573
664	3	8	2016	32	26.426	24.165	27.136	26.94	26.378	27.284	28.171	27.136	25.283	25.914	26.451	26.256
665	3	8	2016	32	26.304	23.876	27.112	27.186	26.5	26.916	27.776	27.382	24.992	26.207	26.182	26.744
666	3	8	2016	32	26.036	24.165	26.744	26.867	27.727	26.5	27.899	27.505	24.726	25.987	26.549	26.769
667	3	8	2016	32	25.72	25.012	27.186	26.769	27.801	26.329	28.196	27.136	24.871	25.744	26.622	26.451
668	3	8	2016	32	25.428	24.89	27.063	27.308	27.677	27.407	27.825	27.431	25.89	25.477	26.402	26.158
669	3	8	2016	32	25.162	24.6	26.695	27.014	27.53	27.284	27.801	27.382	25.793	25.21	26.158	26.769
670	3	8	2016	32	26.158	24.31	27.284	26.695	27.358	26.916	28.295	26.989	25.525	24.968	26.744	26.549
671	3	8	2016	32	26.402	24.045	27.112	27.382	27.186	26.5	27.949	27.579	25.234	25.331	26.744	26.207
672	3	8	2016	32	26.158	23.78	26.744	27.161	27.014	26.304	27.604	27.308	24.944	26.256	26.524	26.744
673	3	8	2016	32	25.841	24.697	27.259	26.769	26.842	27.358	28.32	26.94	24.677	26.109	26.256	26.646
674	3	8	2016	32	25.55	24.963	27.186	27.136	26.695	27.259	28.072	27.579	25.016	25.841	26.329	26.304
675	3	8	2016	32	25.258	24.745	26.793	27.136	26.524	26.867	27.653	27.284	25.89	25.574	26.842	26.549
676	3	8	2016	32	25.671	24.455	27.087	26.769	26.378	26.451	28.171	27.063	25.744	25.331	26.671	26.842
677	3	8	2016	32	26.426	24.141	27.112	27.161	26.475	26.402	28.072	27.456	25.477	25.065	26.426	26.549
678	3	8	2016	32	26.231	23.876	26.744	27.259	27.677	27.431	27.677	27.087	25.162	24.968	26.158	26.207
679	3	8	2016	32	25.939	24.213	27.161	26.891	27.751	27.235	28.097	27.431	24.895	26.109	26.72	26.793
680	3	8	2016	32	25.647	24.987	27.063	26.867	27.653	26.842	28.072	27.333	24.605	26.109	26.744	26.72
681	3	8	2016	32	25.331	24.842	26.695	27.308	27.481	26.426	27.702	26.989	25.477	25.841	26.5	26.402
682	3	8	2016	32	25.331	24.552	27.21	27.014	27.308	26.426	28.097	27.505	25.89	25.574	26.256	26.256
683	3	8	2016	32	26.402	24.262	27.014	26.671	27.136	27.431	28.097	27.186	25.671	25.283	26.207	26.891
684	3	8	2016	32	26.304	23.972	26.671	27.259	26.989	27.21	27.702	27.235	25.38	25.016	26.891	26.646
685	3	8	2016	32	26.012	23.876	27.235	27.014	26.818	26.818	28.072	27.431	25.089	25.089	26.744	26.304
686	3	8	2016	32	25.695	24.915	26.965	26.671	26.671	26.402	28.122	27.038	24.798	26.182	26.475	26.524
687	3	8	2016	32	25.404	24.915	26.72	27.358	26.5	26.549	27.751	27.53	24.629	26.109	26.207	26.867
688	3	8	2016	32	25.186	24.648	27.235	27.136	26.353	27.456	28.023	27.308	25.768	25.841	26.573	26.573
689	3	8	2016	32	26.304	24.358	26.94	26.744	26.695	27.21	28.295	27.038	25.817	25.574	26.793	26.231
690	3	8	2016	32	26.353	24.069	26.793	27.21	27.751	26.793	27.924	27.579	25.55	25.283	26.598	26.72
691	3	8	2016	32	26.085	23.78	27.21	27.259	27.751	26.378	27.628	27.235	25.258	25.016	26.329	26.622
692	3	8	2016	32	25.768	24.648	26.891	26.891	27.628	26.573	28.345	27.136	24.968	25.065	26.158	26.304
693	3	8	2016	32	25.453	24.939	26.524	26.5	27.456	27.407	28.048	27.431	24.702	26.182	26.793	25.963
694	3	8	2016	32	25.162	24.721	26.134	26.085	27.284	27.161	27.628	27.063	24.968	26.134	26.671	25.623
695	3	8	2016	32	26.109	24.431	25.744	25.72	27.112	26.744	27.21	26.646	25.89	25.866	26.426	25.307
696	3	8	2016	32	26.402	24.117	26.182	26.329	26.94	26.329	26.818	26.231	25.744	25.574	26.158	25.428
697	3	8	2016	32	26.158	23.852	26.061	26.304	26.793	26.646	26.94	26.182	25.477	25.307	25.914	25.866
698	3	8	2016	32	25.841	24.358	25.72	25.963	26.622	27.431	27.21	26.5	25.162	25.04	25.671	25.623
699	3	8	2016	32	25.55	25.012	26.28	25.695	26.475	27.161	26.891	26.158	24.895	25.065	25.428	25.331
700	3	8	2016	32	25.258	24.842	26.207	26.28	26.329	26.744	26.72	26.304	24.605	26.182	25.186	25.137
701	3	8	2016	32	25.695	24.552	25.89	26.036	26.965	26.329	27.308	26.402	25.355	26.109	25.671	25.866
702	3	8	2016	32	26.378	24.238	25.89	25.695	27.727	26.695	27.063	26.061	25.866	25.841	25.793	25.72
703	3	8	2016	32	26.182	23.948	26.182	26.304	27.702	27.431	26.671	26.549	25.647	25.574	25.598	25.428
704	3	8	2016	32	25.89	23.924	25.89	26.231	27.554	27.136	27.161	26.475	25.355	25.283	25.38	25.162
705	3	8	2016	32	25.574	24.987	25.866	25.914	27.382	26.744	27.063	26.134	25.065	25.04	25.162	25.89
706	3	8	2016	32	25.283	24.939	26.304	25.817	27.21	26.329	26.72	26.378	24.798	25.04	25.744	25.72
707	3	8	2016	32	25.671	24.673	26.036	26.28	27.038	26.744	27.161	26.5	24.605	26.207	25.744	25.453
708	3	8	2016	32	26.426	24.358	25.695	26.036	26.891	27.431	27.235	26.158	25.768	26.134	25.55	25.162
709	3	8	2016	32	26.256	24.069	26.231	25.695	26.72	27.136	26.916	26.329	25.866	25.866	25.331	25.866
710	3	8	2016	32	25.963	23.804	26.036	26.353	26.573	26.72	26.671	26.524	25.623	25.598	25.113	25.768
711	3	8	2016	32	25.647	24.624	25.695	26.231	26.426	26.304	27.284	26.182	25.331	25.307	25.695	25.477
712	3	8	2016	32	25.355	25.012	26.231	25.914	26.28	26.818	27.014	26.207	25.04	25.065	25.695	25.186
713	3	8	2016	32	25.283	24.794	26.036	25.793	27.53	27.431	26.646	26.451	24.75	24.992	25.501	25.695
714	3	8	2016	32	26.402	24.503	25.72	26.353	27.801	27.112	27.235	26.134	24.75	26.182	25.283	25.574
715	3	8	2016	32	26.329	24.213	26.207	26.109	27.702	26.695	27.087	26.402	25.866	26.158	25.162	25.307
716	3	8	2016	32	26.061	23.924	26.036	25.768	27.554	26.304	26.72	26.402	25.793	25.89	25.866	25.38
717	3	8	2016	32	25.768	23.972	25.72	26.182	27.382	26.867	27.112	26.036	25.525	25.623	25.768	25.866
718	3	8	2016	32	25.477	24.987	26.304	26.182	27.21	27.382	27.136	26.451	25.234	25.331	25.55	25.647
719	3	8	2016	32	25.186	24.89	26.182	25.866	27.038	27.063	26.793	26.475	24.944	25.065	25.331	25.355
720	3	8	2016	32	26.036	24.624	25.841	25.939	26.891	26.646	26.891	26.134	24.677	24.919	25.137	25.283
721	3	8	2016	32	26.378	24.334	26.012	26.231	26.72	26.256	27.284	26.378	25.04	26.109	25.817	25.866
722	3	8	2016	32	26.158	24.045	26.28	25.939	26.573	27.014	26.989	26.378	25.914	26.134	25.72	25.671
723	3	8	2016	32	25.866	23.78	25.987	25.72	26.402	27.407	26.622	26.036	25.768	25.89	25.525	25.38
724	3	8	2016	32	25.55	24.769	25.695	26.28	26.304	27.063	27.235	26.426	25.477	25.598	25.283	25.258
725	3	8	2016	32	25.283	24.987	26.329	26.036	27.579	26.671	27.038	26.426	25.186	25.331	25.186	25.89
726	3	8	2016	32	25.598	24.745	26.134	25.695	27.801	26.256	26.695	26.085	24.895	25.065	25.647	25.671
727	3	8	2016	32	26.451	24.431	25.793	26.256	27.702	26.989	27.235	26.353	24.629	24.968	25.501	25.38
728	4	8	2016	32	26.28	24.141	26.109	26.134	27.554	27.407	27.235	26.451	25.404	26.182	25.283	25.21
729	4	8	2016	32	25.987	23.876	26.134	25.817	27.382	27.063	26.891	26.109	25.89	26.182	25.065	25.866
730	4	8	2016	32	25.671	24.238	25.817	25.477	27.21	26.646	26.524	25.768	25.671	25.939	24.871	25.671
731	4	8	2016	32	25.38	25.036	25.477	25.137	27.063	26.256	26.182	25.404	25.404	25.647	24.653	25.404
732	4	8	2016	32	25.186	24.89	25.137	24.823	26.891	27.063	25.841	25.065	25.113	25.38	24.46	25.113
733	4	8	2016	32	26.353	24.6	24.798	25.089	26.744	27.407	25.89	25.501	24.823	25.113	24.267	24.823
734	4	8	2016	32	26.353	24.31	24.968	25.355	26.573	27.063	26.329	25.38	24.581	24.871	24.171	24.532
735	4	8	2016	32	26.085	24.045	25.089	25.113	26.426	26.646	26.085	25.089	25.695	25.987	24.798	24.291
736	4	8	2016	32	25.793	23.78	24.847	24.823	26.28	26.256	25.768	25.477	25.866	26.207	24.726	24.219
737	4	8	2016	32	25.477	24.697	24.798	24.968	27.333	26.94	26.012	25.501	25.623	25.963	24.532	24.847
738	4	8	2016	32	25.186	24.939	25.258	25.234	27.751	27.358	26.329	25.234	25.331	25.695	24.363	24.702
739	4	8	2016	32	25.914	24.721	25.04	24.992	27.677	27.014	26.061	25.113	25.04	25.428	24.171	24.46
740	4	8	2016	32	26.402	24.431	24.726	24.702	27.53	26.622	25.744	25.574	24.75	25.162	24.146	24.219
741	4	8	2016	32	26.182	24.141	25.186	25.21	27.382	26.231	26.109	25.331	24.702	24.919	24.871	24.508
742	4	8	2016	32	25.89	23.852	25.21	25.113	27.21	27.063	26.231	25.016	25.841	25.695	24.798	24.557
743	4	8	2016	32	25.574	24.31	24.968	24.823	27.038	27.382	25.939	25.55	25.841	26.207	24.629	24.339
744	4	8	2016	32	25.283	25.036	24.677	24.895	26.891	27.038	25.647	25.404	25.574	26.012	24.436	24.122
745	4	8	2016	32	25.598	24.842	25.283	25.355	26.72	26.622	26.329	25.089	25.283	25.744	24.267	24.774
746	4	8	2016	32	26.402	24.576	25.186	25.162	26.573	26.231	26.182	25.477	25.016	25.477	24.146	24.677
747	4	8	2016	32	26.231	24.286	24.895	24.871	26.426	27.038	25.89	25.477	24.726	25.21	24.798	24.436
748	4	8	2016	32	25.963	23.996	24.702	24.847	26.304	27.382	25.695	25.186	24.798	24.944	24.75	24.219
749	4	8	2016	32	25.647	23.78	25.307	25.38	27.284	27.038	26.207	25.137	25.866	25.404	24.581	24.605
750	4	8	2016	32	25.355	24.842	25.113	25.162	27.776	26.622	25.987	25.525	25.793	26.207	24.388	24.774
751	4	8	2016	32	25.283	24.963	24.823	24.871	27.727	26.231	25.695	25.283	25.525	26.036	24.219	24.557
752	4	8	2016	32	26.378	24.697	24.847	24.823	27.579	27.112	26.207	24.992	25.234	25.768	24.339	24.315
753	4	8	2016	32	26.329	24.431	25.258	25.404	27.431	27.382	26.085	25.501	24.968	25.501	24.798	24.171
754	4	8	2016	32	26.036	24.141	25.04	25.186	27.259	27.038	25.793	25.283	24.677	25.234	24.677	24.581
755	4	8	2016	32	25.744	23.852	24.75	24.919	27.112	26.622	25.89	24.992	24.944	24.968	24.508	24.412
756	4	8	2016	32	25.428	24.358	25.113	24.75	26.965	26.231	26.304	25.598	25.89	25.453	24.339	24.171
757	4	8	2016	32	25.162	24.987	25.065	25.404	26.793	27.087	26.061	25.38	25.768	26.182	24.146	24.653
758	4	8	2016	32	26.182	24.794	24.798	25.21	26.646	27.382	25.744	25.089	25.501	26.012	24.677	24.774
759	4	8	2016	32	26.353	24.527	24.944	24.919	26.5	27.038	26.158	25.428	25.21	25.744	24.774	24.557
760	4	8	2016	32	26.109	24.238	25.258	24.726	26.353	26.622	26.28	25.283	24.944	25.477	24.629	24.315
761	4	8	2016	32	25.817	23.948	25.016	25.38	26.573	26.231	25.987	24.992	24.653	25.21	24.436	24.146
762	4	8	2016	32	25.501	23.948	24.726	25.21	27.727	27.038	25.671	25.453	25.186	24.944	24.267	24.847
763	4	8	2016	32	25.21	24.963	25.137	24.919	27.801	27.358	26.304	25.234	25.89	25.55	24.195	24.702
764	4	8	2016	32	25.963	24.89	25.04	24.629	27.677	27.014	26.231	25.016	25.695	26.231	24.798	24.46
765	4	8	2016	32	26.402	24.624	24.774	25.307	27.53	26.598	25.939	25.598	25.404	26.036	24.702	24.219
766	4	8	2016	32	26.158	24.334	24.46	25.162	27.358	26.207	25.623	25.355	25.113	25.768	24.508	23.954
767	4	8	2016	32	25.866	24.021	24.195	24.895	27.21	27.186	25.307	25.065	24.823	25.477	24.339	23.737
768	4	8	2016	32	25.55	23.78	23.905	24.581	27.038	27.358	24.992	24.726	24.581	25.21	24.146	23.497
769	4	8	2016	32	25.258	24.818	23.665	24.291	26.891	26.989	24.702	24.436	25.671	24.944	23.954	23.28
770	4	8	2016	32	25.671	24.963	24.122	24.026	26.744	26.573	25.258	24.146	25.866	25.574	23.785	23.088
771	4	8	2016	32	26.402	24.697	23.978	23.761	26.573	26.231	25.258	24.219	25.623	26.231	23.617	23.761
772	4	8	2016	32	26.207	24.407	23.737	24.122	26.426	27.235	24.992	24.532	25.331	26.012	23.448	23.713
773	4	8	2016	32	25.914	24.093	24.026	24.315	26.304	27.358	24.702	24.315	25.04	25.744	23.304	23.521
774	4	8	2016	32	25.598	23.804	24.219	24.122	27.333	26.965	24.919	24.05	24.75	25.453	23.136	23.328
775	4	8	2016	32	25.283	24.431	24.026	23.881	27.776	26.549	25.258	24.436	24.798	25.186	23.448	23.112
776	4	8	2016	32	25.525	24.987	23.785	23.689	27.727	26.256	25.016	24.363	25.841	24.919	23.785	23.713
777	4	8	2016	32	26.402	24.794	23.93	24.243	27.579	27.284	24.75	24.122	25.768	25.744	23.689	23.737
778	4	8	2016	32	26.231	24.479	24.243	24.074	27.431	27.284	25.065	24.219	25.477	26.182	23.545	23.545
779	4	8	2016	32	25.939	24.189	24.05	23.857	27.259	26.891	25.283	24.412	25.186	25.963	23.376	23.352
780	4	8	2016	32	25.598	23.876	23.809	23.785	27.087	26.475	25.065	24.171	24.871	25.671	23.232	23.136
781	4	8	2016	32	25.307	24.165	23.785	24.363	26.94	26.329	24.774	24.002	24.605	25.404	23.112	23.665
782	4	8	2016	32	25.453	24.963	24.243	24.195	26.769	27.382	24.968	24.581	25.501	25.113	23.737	23.737
783	4	8	2016	32	26.402	24.794	24.074	23.978	26.622	27.259	25.307	24.412	25.841	24.871	23.713	23.545
784	4	8	2016	32	26.256	24.503	23.833	23.713	26.475	26.867	25.089	24.146	25.623	25.914	23.569	23.352
785	4	8	2016	32	25.939	24.213	23.737	24.291	26.329	26.451	24.798	24.146	25.331	26.158	23.4	23.136
786	4	8	2016	32	25.623	23.9	24.098	24.291	26.793	26.402	24.823	24.412	25.016	25.914	23.256	23.617
787	4	8	2016	32	25.331	24.045	23.905	24.05	27.776	27.407	25.162	24.195	24.726	25.647	23.112	23.713
788	4	8	2016	32	25.355	24.987	23.665	23.809	27.776	27.21	24.944	24.002	24.726	25.355	23.665	23.521
789	4	8	2016	32	26.378	24.866	24.219	23.954	27.653	26.818	24.653	24.557	25.841	25.089	23.713	23.328
790	4	8	2016	32	26.256	24.576	24.195	24.339	27.481	26.378	25.137	24.363	25.793	24.968	23.569	23.112
791	4	8	2016	32	25.963	24.286	23.954	24.146	27.333	26.573	25.234	24.122	25.501	26.134	23.424	23.713
792	4	8	2016	32	25.647	23.972	23.713	23.905	27.161	27.431	24.992	24.171	25.21	26.134	23.256	23.737
793	4	8	2016	32	25.331	23.876	24.171	23.689	27.014	27.161	24.702	24.581	24.919	25.866	23.112	23.545
794	4	8	2016	32	25.428	24.939	24.195	24.363	26.867	26.744	25.162	24.388	24.629	25.574	23.665	23.328
795	4	8	2016	32	26.402	24.915	23.954	24.267	26.695	26.329	25.113	24.122	25.331	25.283	23.713	23.136
796	4	8	2016	32	26.256	24.624	23.713	24.026	26.549	26.793	24.871	24.267	25.866	25.016	23.569	23.713
797	4	8	2016	32	25.963	24.31	24.195	23.761	26.402	27.431	24.726	24.388	25.647	25.186	23.424	23.713
798	4	8	2016	32	25.647	24.021	24.195	24.098	26.402	27.112	25.331	24.171	25.355	26.231	23.256	23.521
799	4	8	2016	32	25.331	23.876	23.978	24.195	27.653	26.695	25.162	24.05	25.065	26.109	23.112	23.328
800	4	8	2016	32	25.404	24.939	23.713	24.002	27.801	26.28	24.871	24.412	24.774	25.841	23.737	23.112
801	4	8	2016	32	26.402	24.939	24.315	24.098	27.702	27.014	24.944	24.629	24.75	25.55	24.074	24.074
802	4	8	2016	32	26.28	24.673	25.428	25.404	27.554	27.382	26.304	25.744	25.841	25.258	24.944	25.016
803	4	8	2016	32	25.987	24.358	25.331	25.477	27.382	27.038	26.426	25.623	25.793	24.992	24.895	24.895
804	4	8	2016	32	25.671	24.069	25.04	25.21	27.235	26.622	26.158	25.355	25.525	25.355	24.726	24.653
805	4	8	2016	32	25.355	23.804	24.726	24.895	27.087	26.231	25.817	25.04	25.21	26.256	24.532	24.388
806	4	8	2016	32	25.404	24.769	25.186	24.871	26.916	27.161	25.939	25.501	24.919	26.085	24.339	24.146
807	4	8	2016	32	26.426	24.939	25.065	25.38	26.769	27.358	26.207	25.331	24.629	25.817	24.146	24.847
808	4	8	2016	32	26.304	24.697	24.774	25.162	26.622	26.989	25.939	25.065	25.428	25.525	24.774	24.75
809	4	8	2016	32	26.012	24.407	25.137	24.871	26.5	26.573	25.671	25.623	25.89	25.258	24.774	24.508
810	4	8	2016	32	25.695	24.093	25.113	24.968	26.353	26.304	26.207	25.501	25.671	24.992	24.605	24.243
811	4	8	2016	32	25.404	23.828	24.847	25.38	27.014	27.358	25.987	25.234	25.38	25.331	24.412	24.557
812	4	8	2016	32	25.331	24.624	24.992	25.162	27.801	27.308	25.695	25.21	25.089	26.231	24.243	24.605
813	4	8	2016	32	26.402	24.987	25.283	24.847	27.776	26.916	26.329	25.501	24.798	26.085	24.122	24.388
814	4	8	2016	32	26.329	24.745	25.016	24.968	27.653	26.5	26.256	25.258	24.677	25.817	24.798	24.171
815	4	8	2016	32	26.036	24.479	24.726	25.258	27.505	26.451	25.939	25.113	25.841	25.55	24.726	24.726
816	4	8	2016	32	25.744	24.165	25.307	25.04	27.358	27.456	25.695	25.623	25.866	25.283	24.557	24.605
817	4	8	2016	32	25.428	23.9	25.258	24.726	27.21	27.284	26.28	25.38	25.598	25.016	24.363	24.363
818	4	8	2016	32	25.283	24.407	24.992	25.38	27.063	26.867	26.085	25.089	25.307	25.355	24.195	24.267
819	4	8	2016	32	26.378	25.036	24.677	25.307	26.916	26.475	25.768	25.525	25.016	26.256	24.412	24.871
820	4	8	2016	32	26.378	24.842	25.258	25.04	26.769	26.646	26.182	25.428	24.75	26.109	24.798	24.726
821	4	8	2016	32	26.109	24.576	25.186	24.75	26.646	27.505	26.134	25.162	24.992	25.841	24.677	24.484
822	4	8	2016	32	25.793	24.262	24.919	25.307	26.5	27.235	25.841	25.283	25.914	25.574	24.508	24.243
823	4	8	2016	32	25.501	23.996	24.847	25.162	26.378	26.842	26.036	25.55	25.793	25.307	24.339	24.629
824	4	8	2016	32	25.234	24.045	25.331	24.895	27.112	26.426	26.304	25.307	25.525	25.065	24.171	24.677
825	4	8	2016	32	26.304	25.036	25.137	24.968	27.85	26.72	26.061	25.089	25.234	25.234	24.823	24.46
826	4	8	2016	32	26.426	24.963	24.847	25.283	27.825	27.481	25.744	25.647	24.944	26.256	24.774	24.243
827	4	8	2016	32	26.182	24.697	25.137	25.065	27.702	27.21	26.304	25.453	24.677	26.134	24.605	24.774
828	4	8	2016	32	25.866	24.407	25.283	24.774	27.554	26.818	26.207	25.186	25.38	25.89	24.436	24.75
829	4	8	2016	32	25.574	24.117	25.04	25.355	27.407	26.402	25.914	25.525	25.963	25.623	24.267	24.532
830	4	8	2016	32	25.283	23.852	24.75	25.355	27.259	26.842	25.841	25.598	25.768	25.355	24.508	24.315
831	4	8	2016	32	26.036	24.769	25.331	25.089	27.112	27.481	26.402	25.331	25.477	25.113	24.871	24.557
832	4	8	2016	32	26.475	25.06	25.234	24.798	26.965	27.186	26.158	25.065	25.21	25.04	24.75	24.653
833	4	8	2016	32	26.256	24.842	24.968	25.258	26.842	26.769	25.866	25.55	24.919	26.207	24.581	24.46
834	4	8	2016	32	25.963	24.552	24.774	25.21	26.695	26.378	26.012	25.331	24.653	26.207	24.412	24.219
835	4	8	2016	32	25.647	24.262	25.38	24.944	26.573	26.989	26.353	25.065	25.501	25.963	24.243	24.823
836	4	8	2016	32	25.355	23.996	25.186	24.871	26.451	27.481	26.109	25.671	25.914	25.695	24.291	24.798
837	4	8	2016	32	25.647	24.117	25.234	25.744	26.5	27.161	26.134	25.939	25.72	25.428	25.137	24.968
838	4	8	2016	32	26.475	25.084	26.378	26.451	27.751	26.744	27.358	26.744	25.428	25.186	26.012	26.012
839	4	8	2016	32	26.329	24.963	26.378	26.256	27.875	26.353	27.382	26.524	25.162	24.944	25.963	25.914
840	4	8	2016	32	26.036	24.697	26.085	25.914	27.801	27.014	27.063	26.182	24.871	25.89	25.768	25.671
841	4	8	2016	32	25.744	24.407	25.768	25.817	27.653	27.481	26.695	26.549	24.653	26.256	25.55	25.38
842	4	8	2016	32	25.453	24.141	26.378	26.353	27.505	27.161	27.358	26.622	25.768	26.061	25.331	25.574
843	4	8	2016	32	25.331	23.876	26.207	26.134	27.358	26.744	27.235	26.304	25.939	25.793	25.355	25.914
844	4	8	2016	32	26.451	24.721	25.866	25.793	27.235	26.353	26.916	26.158	25.695	25.525	25.866	25.671
845	4	8	2016	32	26.402	25.036	26.182	26.329	27.087	27.112	26.916	26.671	25.428	25.283	25.744	25.404
846	4	8	2016	32	26.134	24.818	26.231	26.329	26.94	27.481	27.259	26.402	25.137	25.04	25.55	25.428
847	4	8	2016	32	25.841	24.552	25.914	26.036	26.818	27.136	26.965	26.085	24.871	25.38	25.331	25.963
848	4	8	2016	32	25.55	24.262	26.085	25.744	26.695	26.72	26.744	26.695	24.702	26.304	25.355	25.744
849	4	8	2016	32	25.283	23.996	26.353	26.353	26.573	26.353	27.382	26.5	25.841	26.158	25.866	25.453
850	4	8	2016	32	26.207	24.117	26.061	26.158	26.426	27.136	27.136	26.182	25.939	25.914	25.744	25.307
851	4	8	2016	32	26.5	25.084	25.768	25.841	26.695	27.481	26.793	26.573	25.695	25.647	25.55	25.963
852	4	8	2016	32	26.28	24.987	26.402	26.207	27.825	27.136	27.259	26.598	25.404	25.404	25.355	25.793
853	4	8	2016	32	25.987	24.721	26.231	26.182	27.899	26.744	27.308	26.304	25.137	25.162	25.162	25.525
854	4	8	2016	32	25.817	24.527	25.939	25.987	27.924	27.407	27.112	26.085	25.793	26.109	25.793	25.355
855	4	8	2016	32	25.55	24.286	26.061	25.768	27.801	27.333	26.744	26.695	25.72	26.231	25.793	25.647
856	4	8	2016	32	26.402	24.963	26.329	26.28	27.776	27.038	27.186	26.622	25.574	26.109	25.72	26.012
857	4	8	2016	32	26.402	24.915	26.036	26.061	27.653	26.646	27.186	26.304	25.307	25.841	25.525	25.793
858	4	8	2016	32	26.134	24.673	25.793	25.744	27.505	26.353	26.867	26.085	25.04	25.598	25.331	25.525
859	4	8	2016	32	25.841	24.382	26.402	26.426	27.358	27.431	26.965	26.622	24.774	25.331	25.525	25.258
860	4	8	2016	32	25.55	24.117	26.182	26.304	27.235	27.431	27.259	26.378	25.065	25.089	25.89	25.939
861	4	8	2016	32	25.283	23.852	25.866	26.012	27.087	27.063	26.965	26.085	25.987	25.186	25.744	25.793
862	4	8	2016	32	26.134	24.842	26.231	25.793	26.94	26.646	26.744	26.671	25.866	26.256	25.525	25.525
863	4	8	2016	32	26.5	25.084	26.158	26.329	26.818	26.353	27.284	26.426	25.598	26.182	25.331	25.258
864	4	8	2016	32	26.28	24.842	25.841	26.109	26.671	27.431	27.014	26.109	25.307	25.939	25.477	25.939
865	4	8	2016	32	25.987	24.552	26.256	25.793	26.524	27.431	26.695	26.695	25.016	25.671	25.89	25.793
866	4	8	2016	32	25.695	24.286	26.158	26.378	26.402	27.063	27.308	26.524	24.75	25.404	25.768	25.525
867	4	8	2016	32	25.404	23.996	25.841	26.329	27.358	26.671	27.112	26.207	25.137	25.162	25.55	25.234
868	4	8	2016	32	25.453	24.045	26.256	26.036	27.899	26.329	26.769	26.451	25.987	24.944	25.331	25.841
869	4	8	2016	32	26.524	25.036	26.182	25.744	27.85	27.333	27.235	26.5	25.841	26.036	25.355	25.695
870	4	8	2016	32	26.451	24.963	25.866	26.426	27.727	27.407	27.186	26.207	25.574	26.256	25.914	25.428
871	4	8	2016	32	26.182	24.697	26.256	26.256	27.554	27.038	26.867	26.5	25.283	26.036	25.793	25.186
872	4	8	2016	32	25.89	24.431	26.329	25.939	27.407	26.646	26.965	26.622	25.016	25.793	25.598	25.89
873	4	8	2016	32	25.598	24.141	26.353	25.963	27.259	26.353	27.727	26.72	24.75	25.525	25.744	26.158
874	4	8	2016	32	25.331	23.9	27.407	27.308	27.112	27.431	28.32	27.751	25.065	25.283	26.989	27.014
875	4	8	2016	32	25.72	24.576	27.308	27.505	26.94	27.431	27.998	27.554	25.987	25.04	27.038	26.818
876	4	8	2016	32	26.524	25.108	26.94	27.161	26.793	27.063	27.653	27.186	25.841	25.404	26.842	26.5
877	4	8	2016	32	26.378	24.915	27.063	26.793	26.671	26.646	28.394	27.505	25.598	26.329	26.573	26.28
878	4	8	2016	32	26.109	24.624	27.333	27.259	26.524	26.329	28.171	27.505	25.307	26.182	26.329	26.965
879	4	8	2016	32	25.817	24.334	27.014	27.186	26.378	27.382	27.776	27.136	25.04	25.939	26.378	26.744
880	4	8	2016	32	25.525	24.069	26.867	26.818	27.186	27.407	28.171	27.579	24.774	25.671	26.867	26.426
881	4	8	2016	32	25.258	23.876	27.259	27.186	27.899	27.038	28.171	27.456	24.968	25.404	26.695	26.451
882	4	8	2016	32	26.134	24.939	26.94	27.161	27.85	26.646	27.801	27.087	25.963	25.162	26.475	26.94
883	4	8	2016	32	26.5	25.036	26.989	26.818	27.727	26.304	28.097	27.604	25.866	24.944	26.207	26.671
884	4	8	2016	32	26.28	24.794	27.333	27.259	27.554	27.358	28.171	27.358	25.598	26.085	26.72	26.353
885	4	8	2016	32	25.987	24.527	27.014	27.284	27.407	27.407	27.801	27.014	25.307	26.231	26.695	26.695
886	4	8	2016	32	25.695	24.238	26.818	26.94	27.235	27.038	28.122	27.628	25.016	26.012	26.475	26.891
887	4	8	2016	32	25.428	23.948	27.382	26.916	27.087	26.622	28.295	27.382	24.75	25.744	26.207	26.598
888	4	8	2016	32	25.283	24.213	27.112	27.382	26.94	26.28	27.924	27.038	25.04	25.453	26.695	26.256
889	4	8	2016	32	26.451	25.036	26.744	27.063	26.793	27.308	27.776	27.604	25.939	25.186	26.695	26.891
890	4	8	2016	32	26.426	24.89	27.284	26.72	26.646	27.431	28.27	27.333	25.817	24.944	26.475	26.818
891	4	8	2016	32	26.182	24.624	27.038	27.284	26.524	27.063	27.949	27.112	25.55	25.914	26.256	26.5
892	4	8	2016	32	25.89	24.334	26.769	27.038	26.378	26.646	27.702	27.677	25.258	26.256	26.744	26.231
893	4	8	2016	32	25.598	24.069	27.382	26.695	27.038	26.28	28.32	27.382	24.992	26.036	26.818	26.818
894	4	8	2016	32	25.331	23.852	27.112	27.308	27.875	27.333	28.023	27.063	24.702	25.768	26.622	26.598
895	4	8	2016	32	25.695	24.915	26.744	27.087	27.85	27.431	27.653	27.677	25.162	25.501	26.353	26.28
896	4	8	2016	32	26.5	25.036	27.308	26.72	27.727	27.063	28.345	27.407	25.963	25.234	26.231	26.842
897	4	8	2016	32	26.329	24.818	27.063	27.308	27.579	26.646	28.147	27.038	25.793	24.992	26.867	26.842
898	4	8	2016	32	26.061	24.527	26.744	27.112	27.407	26.818	27.727	27.579	25.525	25.477	26.744	26.549
899	4	8	2016	32	25.768	24.238	27.284	26.744	27.259	27.358	28.196	27.308	25.234	26.28	26.5	26.231
900	4	8	2016	32	25.574	24.745	27.038	27.21	27.087	27.038	28.147	27.112	24.968	26.134	26.256	26.94
901	4	8	2016	32	26.402	24.987	26.769	27.235	26.94	26.646	27.776	27.677	24.702	25.866	26.598	26.818
902	4	8	2016	32	26.28	24.769	27.259	26.867	26.793	26.867	28.097	27.382	25.186	25.598	26.867	26.5
903	4	8	2016	32	26.012	24.479	26.989	27.063	26.646	27.333	28.171	27.063	25.963	25.331	26.671	26.207
904	4	8	2016	32	25.72	24.189	26.818	27.21	26.695	27.014	27.801	27.677	25.793	25.089	26.426	26.94
905	4	8	2016	32	25.671	24.89	27.259	26.867	27.579	26.622	27.974	27.407	25.525	25.016	26.182	26.769
906	4	8	2016	32	26.402	24.939	26.94	27.014	27.579	26.867	28.295	27.038	25.258	26.207	26.671	26.451
907	4	8	2016	32	26.231	24.673	26.916	27.358	27.456	27.284	27.949	27.579	24.968	26.182	26.598	26.28
908	4	8	2016	32	25.963	24.382	27.235	27.038	27.333	26.94	27.677	27.308	24.702	25.939	26.378	26.891
909	4	8	2016	32	25.671	24.165	27.21	27.014	27.186	26.549	28.692	27.358	25.089	25.671	26.475	27.063
910	4	8	2016	32	25.768	24.963	28.32	28.245	27.014	27.038	29.29	28.617	25.914	25.404	27.85	27.949
911	4	8	2016	32	26.378	24.842	28.221	28.345	26.867	27.259	28.941	28.568	25.768	25.137	27.998	27.751
912	4	8	2016	32	26.207	24.576	27.801	27.949	26.744	26.916	28.642	28.171	25.501	24.919	27.776	27.382
913	4	8	2016	32	25.939	24.286	28.147	27.776	26.598	26.5	29.29	28.369	25.21	25.939	27.481	27.407
914	4	8	2016	32	25.647	24.407	28.245	28.245	26.94	27.136	28.99	28.444	24.944	26.207	27.186	27.776
915	4	8	2016	32	25.963	24.963	27.825	27.899	27.604	27.186	28.593	28.023	24.677	25.987	27.653	27.456
916	4	8	2016	32	26.353	24.769	28.122	27.801	27.554	26.818	29.29	28.568	25.162	25.695	27.653	27.259
917	4	8	2016	32	26.134	24.479	28.196	28.221	27.407	26.451	29.04	28.345	25.914	25.428	27.382	27.801
918	4	8	2016	32	25.866	24.189	27.776	27.875	27.259	27.284	28.593	28.023	25.768	25.186	27.136	27.505
919	4	8	2016	32	25.574	24.721	28.147	27.85	27.112	27.136	29.265	28.543	25.501	24.919	27.702	27.186
920	4	8	2016	32	26.085	24.939	28.221	28.32	26.965	26.769	29.065	28.171	25.21	25.695	27.579	27.801
921	4	8	2016	32	26.329	24.697	27.801	27.974	26.818	26.524	28.617	28.369	24.944	26.231	27.308	27.579
922	4	8	2016	32	26.085	24.407	28.122	27.677	26.671	27.308	29.165	28.394	24.653	26.036	27.259	27.21
923	4	8	2016	32	25.817	24.141	28.072	28.27	26.524	27.063	28.99	27.998	25.162	25.768	27.825	27.751
924	4	8	2016	32	25.525	24.915	27.677	27.974	27.481	26.695	28.568	28.543	25.89	25.477	27.653	27.653
925	4	8	2016	32	26.256	24.866	28.295	27.677	27.579	26.622	29.215	28.245	25.744	25.21	27.382	27.308
926	4	8	2016	32	26.304	24.6	28.072	28.27	27.481	27.308	28.965	28.171	25.453	24.968	27.112	27.554
927	4	8	2016	32	26.061	24.31	27.677	27.949	27.333	27.014	28.568	28.493	25.186	25.477	27.801	27.825
928	4	8	2016	32	25.768	24.286	28.32	27.677	27.186	26.622	29.215	28.097	24.919	26.256	27.702	27.481
929	4	8	2016	32	25.501	24.963	28.097	28.245	27.038	26.769	28.916	28.518	25.768	26.061	27.431	27.186
930	4	8	2016	32	26.329	24.794	27.677	27.924	26.867	27.308	28.593	28.468	25.72	25.793	27.136	27.899
931	4	8	2016	32	26.231	24.503	28.221	27.727	26.72	26.989	29.29	28.072	25.453	25.525	27.751	27.653
932	4	8	2016	32	25.987	24.213	27.974	28.196	26.573	26.573	28.99	28.543	25.186	25.258	27.727	27.284
933	4	8	2016	32	25.695	24.527	27.677	27.85	26.916	26.793	28.568	28.345	24.919	25.914	27.481	27.579
934	4	8	2016	32	25.574	24.915	28.221	27.85	27.579	27.235	29.265	27.998	25.768	26.085	27.186	27.677
935	4	8	2016	32	26.353	24.697	27.899	28.171	27.505	26.916	29.065	28.493	25.72	25.866	27.604	27.358
936	4	8	2016	32	26.207	24.407	27.85	27.801	27.382	26.524	28.617	28.147	25.477	25.598	27.776	27.431
937	4	8	2016	32	25.939	24.141	28.27	27.974	27.21	26.989	29.14	28.345	25.186	25.331	27.554	27.85
938	4	8	2016	32	25.647	24.866	27.899	28.295	27.063	27.21	29.065	28.369	24.919	25.598	27.259	27.53
939	4	8	2016	32	25.768	24.915	27.85	27.899	26.891	26.867	28.617	27.974	25.768	26.134	27.308	27.161
940	4	8	2016	32	26.329	24.648	28.171	27.751	26.744	26.451	29.115	28.518	25.72	25.939	27.677	27.751
941	4	8	2016	32	26.134	24.358	27.776	28.295	26.598	27.186	28.99	28.221	25.477	25.671	27.456	27.505
942	4	8	2016	32	25.866	24.165	28.122	27.974	26.744	27.161	28.568	28.196	25.186	25.38	27.186	27.161
943	4	8	2016	32	25.574	24.963	28.097	27.653	27.53	26.793	29.24	28.444	24.919	25.355	27.677	27.875
944	4	8	2016	32	26.085	24.818	27.702	28.245	27.505	26.426	29.015	28.023	25.72	26.134	27.751	27.677
945	4	8	2016	32	26.304	24.527	27.998	27.924	27.382	27.259	28.568	28.27	25.72	25.963	27.505	27.308
946	4	8	2016	32	26.085	24.238	27.702	27.505	27.235	27.063	28.122	27.899	25.477	25.695	27.21	26.916
947	4	8	2016	32	25.793	24.479	27.284	27.063	27.063	26.671	27.653	27.481	25.186	25.428	26.916	26.549
948	4	8	2016	32	25.501	24.987	26.842	26.695	26.916	26.622	28.196	27.038	24.895	25.258	26.646	26.182
949	4	8	2016	32	26.256	24.769	27.087	27.358	26.744	27.284	28.072	27.53	25.72	26.109	26.378	26.867
950	4	8	2016	32	26.231	24.479	27.259	27.136	26.598	26.965	27.677	27.333	25.744	25.987	26.134	26.744
951	4	8	2016	32	25.987	24.165	26.916	26.769	26.72	26.573	28.196	26.989	25.501	25.72	26.646	26.426
952	4	8	2016	32	25.695	24.769	26.867	27.161	27.579	26.842	28.196	27.628	25.21	25.428	26.5	26.256
953	4	8	2016	32	25.598	24.89	27.308	27.161	27.554	27.259	27.801	27.333	24.919	25.258	26.28	26.891
954	4	8	2016	32	26.353	24.624	26.989	26.818	27.431	26.94	27.801	26.989	25.695	26.134	26.304	26.646
955	4	8	2016	32	26.182	24.31	26.72	27.112	27.259	26.524	28.196	27.554	25.768	26.012	26.867	26.329
956	4	8	2016	32	25.89	24.213	27.333	27.259	27.112	27.087	27.825	27.235	25.501	25.744	26.695	26.5
957	4	8	2016	32	25.598	24.963	27.063	26.916	26.94	27.136	27.751	27.112	25.21	25.453	26.426	26.842
958	4	8	2016	32	25.939	24.794	26.671	26.818	26.769	26.769	28.196	27.604	24.919	25.21	26.182	26.549
959	4	8	2016	32	26.353	24.503	27.235	27.333	26.622	26.451	27.85	27.284	25.695	26.134	26.622	26.207
960	4	8	2016	32	26.109	24.189	26.989	27.038	26.622	27.284	27.727	27.038	25.768	26.061	26.598	26.744
961	4	8	2016	32	25.817	24.721	26.695	26.671	27.53	27.038	28.295	27.505	25.501	25.768	26.353	26.622
962	4	8	2016	32	25.501	24.915	27.308	27.259	27.505	26.646	27.949	27.161	25.21	25.501	26.109	26.28
963	4	8	2016	32	26.28	24.648	27.038	27.038	27.382	26.646	27.628	27.358	24.919	25.21	26.818	26.573
964	4	8	2016	32	26.28	24.358	26.671	26.671	27.21	27.259	28.32	27.382	25.695	26.061	26.769	26.744
965	4	8	2016	32	26.012	24.165	27.235	27.358	27.038	26.94	28.048	27.014	25.768	26.085	26.549	26.426
966	4	8	2016	32	25.72	24.963	26.965	27.186	26.891	26.549	27.628	27.53	25.501	25.817	26.28	26.182
967	4	8	2016	32	25.525	24.794	26.72	26.818	26.72	26.94	28.171	27.284	25.21	25.525	26.28	26.867
968	4	8	2016	32	26.353	24.503	27.308	27.087	26.573	27.21	28.023	27.038	24.919	25.258	26.695	26.622
969	4	8	2016	32	26.207	24.189	27.014	27.161	27.014	26.842	27.604	27.505	25.72	25.939	26.5	26.28
970	4	8	2016	32	25.914	24.721	26.695	26.793	27.579	26.426	28.27	27.161	25.695	26.061	26.231	26.549
971	4	8	2016	32	25.598	24.915	27.21	27.063	27.505	27.235	28.097	27.333	25.428	25.817	26.158	26.72
972	4	8	2016	32	25.939	24.648	26.916	27.308	27.358	27.063	27.677	27.382	25.113	25.525	26.891	26.402
973	4	8	2016	32	26.329	24.31	26.818	26.965	27.186	26.671	28.147	27.014	24.992	25.234	26.744	26.207
974	4	8	2016	32	26.085	24.262	27.308	26.72	27.014	26.622	28.171	27.505	25.817	25.963	26.475	26.867
975	4	8	2016	32	25.768	24.939	26.965	27.284	26.842	27.259	27.751	27.259	25.647	26.036	26.182	26.622
976	4	8	2016	32	25.477	24.745	26.744	26.989	26.671	26.94	27.974	27.087	25.355	25.768	26.598	26.256
977	4	8	2016	32	26.329	24.431	27.186	26.671	26.524	26.524	28.147	27.53	25.04	25.477	26.695	26.744
978	4	8	2016	32	26.231	24.117	26.867	27.284	27.382	27.038	27.751	27.161	25.234	25.21	26.451	26.818
979	4	8	2016	32	25.939	24.89	26.94	27.038	27.53	27.21	27.825	27.333	25.817	26.061	26.182	26.475
980	4	8	2016	32	25.623	24.89	27.161	26.646	27.431	26.818	28.221	27.382	25.598	25.987	26.671	26.158
981	4	8	2016	32	25.866	24.576	26.793	27.259	27.259	26.426	27.85	26.989	25.283	25.72	26.818	26.769
982	4	8	2016	32	26.329	24.262	26.378	27.014	27.087	27.235	27.407	26.549	24.968	25.428	26.573	26.549
983	4	8	2016	32	26.085	24.407	25.963	26.598	26.916	27.063	26.965	26.109	25.501	25.307	26.304	26.182
984	4	8	2016	32	25.768	24.915	25.793	26.182	26.744	26.646	26.622	26.451	25.744	26.134	26.036	25.817
985	4	8	2016	32	25.501	24.673	26.304	25.768	26.573	26.646	27.21	26.524	25.501	25.939	25.744	25.477
986	4	8	2016	32	26.329	24.334	26.036	26.182	26.867	27.259	26.94	26.158	25.186	25.647	25.477	25.137
987	4	8	2016	32	26.182	24.238	25.695	26.109	27.579	26.94	26.622	26.329	24.919	25.355	25.234	25.841
988	4	8	2016	32	25.89	24.963	26.207	25.768	27.505	26.5	27.21	26.402	25.768	25.55	25.525	25.695
989	4	8	2016	32	25.574	24.745	25.963	26.158	27.358	27.038	26.94	26.061	25.647	26.134	25.768	25.38
990	4	8	2016	32	26.085	24.407	25.744	26.182	27.161	27.186	26.622	26.5	25.331	25.89	25.55	25.234
991	4	8	2016	32	26.304	24.117	26.182	25.841	26.989	26.793	27.21	26.304	25.016	25.598	25.307	25.72
992	4	8	2016	32	26.012	24.939	25.89	25.963	26.818	26.426	26.94	25.963	25.38	25.283	25.186	25.477
993	4	8	2016	32	25.72	24.842	25.817	26.182	26.646	27.259	26.622	26.5	25.744	25.841	25.866	25.162
994	4	8	2016	32	25.574	24.527	26.231	25.866	26.573	27.038	27.21	26.207	25.501	26.085	25.744	25.817
995	4	8	2016	32	26.353	24.189	25.914	25.914	27.53	26.622	26.94	26.182	25.186	25.841	25.501	25.744
996	4	8	2016	32	26.158	24.624	25.817	26.231	27.53	26.72	26.598	26.549	24.919	25.525	25.258	25.428
997	4	8	2016	32	25.866	24.915	26.28	25.914	27.382	27.235	27.333	26.207	25.793	25.234	25.355	25.137
998	4	8	2016	32	25.525	24.624	25.987	25.768	27.21	26.867	27.136	26.134	25.671	26.061	25.841	25.866
999	4	8	2016	32	26.207	24.286	25.72	26.378	27.038	26.451	26.744	26.5	25.38	26.012	25.671	25.695
1000	4	8	2016	32	26.304	24.358	26.329	26.109	26.867	27.186	27.112	26.158	25.065	25.72	25.428	25.404
1001	4	8	2016	32	26.036	24.939	26.085	25.72	26.695	27.161	27.136	26.304	25.21	25.428	25.186	25.186
1002	4	8	2016	32	25.695	24.697	25.695	26.256	26.5	26.744	26.769	26.451	25.768	25.331	25.695	25.744
1003	4	8	2016	32	25.623	24.358	26.304	26.182	27.431	26.5	26.94	26.085	25.55	26.134	25.793	25.525
1004	4	8	2016	32	26.329	24.141	26.182	25.841	27.554	27.284	27.161	26.5	25.234	25.939	25.574	25.21
1005	4	8	2016	32	26.134	24.963	25.817	26.036	27.431	27.014	26.818	26.353	24.919	25.647	25.331	25.695
1006	4	8	2016	32	25.793	24.794	26.109	26.158	27.259	26.573	26.891	25.987	25.72	25.355	25.137	25.623
1007	4	8	2016	32	25.477	24.479	26.207	25.841	27.087	26.867	27.186	26.549	25.72	25.525	25.841	25.307
1008	4	8	2016	32	26.304	24.117	25.866	25.987	26.891	27.21	26.818	26.28	25.428	26.109	25.72	25.38
1009	4	8	2016	32	26.231	24.818	25.987	26.231	26.72	26.842	26.793	26.036	25.089	25.89	25.477	25.744
1010	4	8	2016	32	25.914	24.866	26.158	25.89	26.549	26.426	27.21	26.5	25.089	25.574	25.21	25.477
1011	4	8	2016	32	25.574	24.552	25.817	25.695	27.21	27.259	26.867	26.158	25.817	25.258	25.501	25.162
1012	4	8	2016	32	26.036	24.189	26.085	26.329	27.579	27.112	26.695	26.085	25.623	25.939	25.671	25.841
1013	4	8	2016	32	26.329	24.624	26.231	26.085	27.481	26.671	27.333	26.524	25.283	26.061	25.477	25.72
1014	4	8	2016	32	26.036	24.89	25.89	25.695	27.308	26.573	27.038	26.182	24.968	25.768	25.21	25.404
1015	4	8	2016	32	25.72	24.6	25.914	26.28	27.136	27.284	26.622	26.207	25.598	25.453	25.574	25.186
1016	5	8	2016	32	25.574	24.262	26.158	26.231	26.94	26.94	27.284	26.475	25.72	25.283	25.793	25.841
1017	5	8	2016	32	26.353	24.455	25.841	25.866	26.769	26.5	27.136	26.109	25.428	26.158	25.598	25.623
1018	5	8	2016	32	26.158	24.915	25.428	25.477	26.598	27.063	26.744	25.695	25.113	25.987	25.355	25.283
1019	5	8	2016	32	25.817	24.648	25.04	25.089	26.818	27.161	26.329	25.283	25.04	25.671	25.089	24.944
1020	5	8	2016	32	25.477	24.31	24.677	24.726	27.53	26.769	25.914	25.016	25.817	25.355	24.823	24.629
1021	5	8	2016	32	26.28	24.31	25.283	25.21	27.481	26.475	25.647	25.501	25.623	25.525	24.581	24.315
1022	5	8	2016	32	26.207	24.939	25.162	25.113	27.308	27.259	26.256	25.21	25.307	26.134	24.339	24.243
1023	5	8	2016	32	25.914	24.697	24.823	24.774	27.136	26.989	25.987	25.089	24.992	25.89	24.122	24.847
1024	5	8	2016	32	25.574	24.358	24.919	25.137	26.94	26.549	25.647	25.623	25.477	25.574	24.798	24.629
1025	5	8	2016	32	26.158	24.213	25.258	25.283	26.769	26.916	26.231	25.331	25.744	25.258	24.774	24.339
1026	5	8	2016	32	26.256	24.939	24.968	24.968	26.598	27.186	26.061	24.992	25.477	25.939	24.581	24.122
1027	5	8	2016	32	25.963	24.721	24.653	24.677	26.916	26.793	25.72	25.598	25.137	26.085	24.363	24.702
1028	5	8	2016	32	25.623	24.382	25.307	25.38	27.579	26.426	26.182	25.38	25.016	25.793	24.122	24.508
1029	5	8	2016	32	25.939	24.141	25.162	25.21	27.505	27.259	26.256	25.04	25.793	25.477	24.75	24.243
1030	5	8	2016	32	26.28	24.939	24.798	24.871	27.358	27.038	25.914	25.574	25.598	25.234	24.774	24.484
1031	5	8	2016	32	26.012	24.745	24.992	24.895	27.161	26.598	25.647	25.428	25.283	26.158	24.581	24.629
1032	5	8	2016	32	25.671	24.407	25.234	25.331	26.965	26.818	26.231	25.089	24.944	25.987	24.339	24.363
1033	5	8	2016	32	25.793	24.117	24.919	25.065	26.769	27.259	25.963	25.525	25.671	25.695	24.098	24.098
1034	5	8	2016	32	26.329	24.939	24.677	24.726	26.598	26.867	25.623	25.477	25.72	25.38	24.605	24.847
1035	5	8	2016	32	26.061	24.842	25.186	25.162	26.891	26.426	26.256	25.137	25.428	25.477	24.508	24.702
1036	5	8	2016	32	25.72	24.503	24.944	25.258	27.579	27.21	26.036	25.355	25.089	26.134	24.315	24.436
1037	5	8	2016	32	25.55	24.141	24.653	24.944	27.481	27.087	25.671	25.404	25.04	25.914	24.098	24.146
1038	5	8	2016	32	26.353	24.866	25.307	24.726	27.333	26.646	26.158	25.065	25.793	25.598	24.653	24.75
1039	5	8	2016	32	26.134	24.842	25.089	25.38	27.136	26.622	26.109	25.55	25.598	25.258	24.532	24.702
1040	5	8	2016	32	25.793	24.503	24.75	25.162	26.94	27.284	25.768	25.477	25.258	25.963	24.339	24.412
1041	5	8	2016	32	25.477	24.141	25.162	24.823	26.769	26.94	26.012	25.137	24.919	26.061	24.122	24.122
1042	5	8	2016	32	26.329	24.794	25.21	24.968	26.573	26.475	26.158	25.355	25.671	25.768	24.653	24.774
1043	5	8	2016	32	26.182	24.866	24.871	25.186	26.94	27.087	25.817	25.38	25.695	25.453	24.629	24.677
1044	5	8	2016	32	25.866	24.552	24.75	24.895	27.604	27.161	25.841	25.04	25.38	25.234	24.436	24.412
1045	5	8	2016	32	25.525	24.189	25.307	24.823	27.53	26.744	26.207	25.477	25.04	26.109	24.219	24.122
1046	5	8	2016	32	26.207	24.673	25.04	25.234	27.358	26.5	25.89	25.307	25.307	25.963	24.412	24.798
1047	5	8	2016	32	26.256	24.89	24.677	24.968	27.161	27.284	25.671	24.992	25.793	25.647	24.653	24.702
1048	5	8	2016	32	25.939	24.576	25.186	24.629	26.965	26.989	26.207	25.55	25.525	25.331	24.484	24.436
1049	5	8	2016	32	25.598	24.213	25.016	25.307	26.769	26.524	25.939	25.307	25.186	25.72	24.267	24.122
1050	5	8	2016	32	26.012	24.552	24.677	25.186	26.598	26.916	25.623	24.968	24.919	26.109	24.195	24.798
1051	5	8	2016	32	26.256	24.866	25.258	24.847	26.891	27.161	26.231	25.623	25.768	25.841	24.823	24.702
1052	5	8	2016	32	25.963	24.576	25.162	24.726	27.554	26.744	26.012	25.404	25.623	25.501	24.702	24.412
1053	5	8	2016	32	25.623	24.213	24.823	25.404	27.481	26.475	25.647	25.04	25.283	25.21	24.46	24.122
1054	5	8	2016	32	25.89	24.552	24.46	25.162	27.308	27.235	25.283	24.653	24.944	26.085	24.243	23.809
1055	5	8	2016	32	26.304	24.89	24.098	24.823	27.136	26.916	24.919	24.291	25.574	25.963	24.002	23.521
1056	5	8	2016	32	26.012	24.576	23.761	24.46	26.94	26.475	24.629	23.978	25.695	25.671	23.785	23.256
1057	5	8	2016	32	25.671	24.189	24.026	24.122	26.744	27.063	25.234	24.581	25.404	25.331	23.569	23.16
1058	5	8	2016	32	25.744	24.6	24.074	23.809	26.573	27.136	25.016	24.388	25.04	25.598	23.352	23.617
1059	5	8	2016	32	26.329	24.866	23.785	24.05	27.136	26.695	24.702	24.074	25.21	26.085	23.16	23.424
1060	5	8	2016	32	26.061	24.552	23.857	24.291	27.554	26.573	25.21	24.363	25.768	25.817	23.521	23.184
1061	5	8	2016	32	25.72	24.189	24.243	24.05	27.456	27.284	25.21	24.363	25.501	25.501	23.737	23.424
1062	5	8	2016	32	25.598	24.648	24.002	23.737	27.284	26.94	24.919	24.074	25.162	25.21	23.593	23.593
1063	5	8	2016	32	26.329	24.866	23.689	24.195	27.087	26.475	24.629	24.388	24.919	26.085	23.4	23.4
1064	5	8	2016	32	26.085	24.552	24.195	24.291	26.916	27.063	25.307	24.315	25.793	25.963	23.208	23.136
1065	5	8	2016	32	25.744	24.189	24.171	24.026	26.72	27.112	25.113	24.026	25.623	25.647	23.208	23.617
1066	5	8	2016	32	25.574	24.648	23.905	23.713	26.549	26.695	24.798	24.508	25.283	25.307	23.761	23.713
1067	5	8	2016	32	26.304	24.866	23.665	24.243	27.235	26.573	24.847	24.484	24.919	25.744	23.641	23.497
1068	5	8	2016	32	26.085	24.552	24.122	24.243	27.554	27.235	25.21	24.195	25.623	26.085	23.448	23.232
1069	5	8	2016	32	25.744	24.165	23.905	23.978	27.431	26.891	24.919	24.074	25.695	25.793	23.256	23.208
1070	5	8	2016	32	25.525	24.697	23.641	23.665	27.259	26.426	24.605	24.46	25.404	25.477	23.088	23.617
1071	5	8	2016	32	26.329	24.842	24.243	24.219	27.063	27.136	25.258	24.171	25.04	25.258	23.737	23.424
1072	5	8	2016	32	26.109	24.527	24.074	24.074	26.891	27.112	25.089	24.098	25.186	26.109	23.689	23.16
1073	5	8	2016	32	25.768	24.141	23.785	23.785	26.695	26.671	24.774	24.412	25.768	25.939	23.497	23.4
1074	5	8	2016	32	25.477	24.769	23.93	23.978	26.5	26.598	24.968	24.146	25.501	25.623	23.28	23.761
1075	5	8	2016	32	26.304	24.818	24.219	24.146	27.407	27.259	25.283	24.146	25.137	25.283	23.088	23.545
1076	5	8	2016	32	26.134	24.479	23.954	23.905	27.53	26.916	24.992	24.557	24.968	25.817	23.689	23.28
1077	5	8	2016	32	25.793	24.117	23.641	23.617	27.382	26.426	24.653	24.291	25.768	26.061	23.689	23.016
1078	5	8	2016	32	25.501	24.794	24.243	24.291	27.21	27.087	25.162	23.978	25.574	25.768	23.521	23.665
1079	5	8	2016	32	26.304	24.794	24.122	24.171	27.014	27.063	25.04	24.581	25.258	25.428	23.304	23.593
1080	5	8	2016	32	26.134	24.455	23.809	23.881	26.818	26.622	24.726	24.388	24.919	25.307	23.112	23.352
1081	5	8	2016	32	25.793	24.117	23.857	23.737	26.646	26.72	24.871	24.074	25.72	26.109	23.665	23.088
1082	5	8	2016	32	25.525	24.866	24.098	24.315	26.671	27.21	25.234	24.412	25.623	25.914	23.737	23.713
1083	5	8	2016	32	26.329	24.745	23.833	24.098	27.554	26.818	24.968	24.508	25.307	25.574	23.569	23.641
1084	5	8	2016	32	26.158	24.382	23.617	23.809	27.505	26.451	24.629	24.195	24.968	25.234	23.352	23.4
1085	5	8	2016	32	25.817	24.189	24.219	24.002	27.333	27.284	25.307	23.93	25.623	26.012	23.16	23.136
1086	5	8	2016	32	25.501	24.963	24.026	24.363	27.136	27.038	25.186	24.557	25.72	26.012	23.545	23.713
1087	5	8	2016	32	26.353	24.745	23.737	24.122	26.94	26.573	24.847	24.315	25.428	25.72	23.785	23.761
1088	5	8	2016	32	26.207	24.382	24.098	23.809	26.744	26.867	24.75	24.002	25.065	25.38	23.641	23.545
1089	5	8	2016	32	25.866	24.189	24.412	24.002	26.573	27.235	25.574	24.871	25.283	25.477	23.761	23.617
1090	5	8	2016	32	25.501	24.939	25.355	25.355	27.333	26.842	26.353	25.671	25.768	26.109	24.919	24.895
1091	5	8	2016	32	26.304	24.721	25.186	25.453	27.579	26.451	26.109	25.428	25.525	25.866	24.944	24.895
1092	5	8	2016	32	26.207	24.358	24.823	25.137	27.456	27.284	25.768	25.04	25.162	25.525	24.75	24.605
1093	5	8	2016	32	25.866	24.238	24.992	24.774	27.284	27.038	26.085	25.525	24.992	25.234	24.508	24.291
1094	5	8	2016	32	25.525	24.939	25.162	25.21	27.087	26.598	26.28	25.331	25.793	26.085	24.267	24.436
1095	5	8	2016	32	26.28	24.697	24.823	25.162	26.916	26.842	25.963	24.992	25.623	26.012	24.291	24.677
1096	5	8	2016	32	26.207	24.334	25.016	24.847	26.72	27.235	25.695	25.525	25.283	25.695	24.823	24.412
1097	5	8	2016	32	25.89	24.334	25.258	25.04	26.549	26.818	26.231	25.234	24.919	25.355	24.677	24.122
1098	5	8	2016	32	25.525	24.939	24.919	25.186	27.431	26.451	25.987	25.137	25.72	25.623	24.436	24.75
1099	5	8	2016	32	26.304	24.673	24.774	24.871	27.579	27.308	25.647	25.477	25.671	26.109	24.195	24.557
1100	5	8	2016	32	26.256	24.31	25.307	24.968	27.431	27.087	26.256	25.162	25.355	25.841	24.605	24.243
1101	5	8	2016	32	25.939	24.334	25.016	25.355	27.259	26.622	26.012	25.355	25.016	25.525	24.798	24.605
1102	5	8	2016	32	25.574	24.963	24.677	25.065	27.063	26.842	25.647	25.428	25.477	25.258	24.605	24.653
1103	5	8	2016	32	26.207	24.697	25.234	24.702	26.891	27.235	26.207	25.089	25.768	26.134	24.363	24.388
1104	5	8	2016	32	26.28	24.334	25.016	25.38	26.695	26.842	26.158	25.55	25.477	26.012	24.122	24.243
1105	5	8	2016	32	25.963	24.358	24.677	25.258	26.598	26.5	25.817	25.428	25.137	25.695	24.798	24.847
1106	5	8	2016	32	25.598	24.915	25.258	24.919	27.579	27.284	25.939	25.065	25.137	25.355	24.774	24.629
1107	5	8	2016	32	26.182	24.624	25.04	24.871	27.604	27.038	26.207	25.598	25.817	25.72	24.557	24.339
1108	5	8	2016	32	26.256	24.262	24.702	25.355	27.456	26.573	25.89	25.453	25.574	26.109	24.315	24.412
1109	5	8	2016	32	25.963	24.503	25.234	25.089	27.284	26.989	25.817	25.065	25.234	25.817	24.219	24.823
1110	5	8	2016	32	25.598	24.915	24.992	24.726	27.087	27.186	26.353	25.55	24.944	25.501	24.847	24.581
1111	5	8	2016	32	26.231	24.6	24.726	25.234	26.916	26.769	26.061	25.331	25.768	25.307	24.75	24.267
1112	5	8	2016	32	26.28	24.238	25.234	25.113	26.744	26.573	25.695	25.016	25.647	26.158	24.508	24.653
1113	5	8	2016	32	25.939	24.648	24.992	24.774	26.598	27.284	26.256	25.55	25.307	25.963	24.291	24.653
1114	5	8	2016	32	25.598	24.915	24.726	25.113	27.579	26.965	26.085	25.258	24.944	25.647	24.363	24.363
1115	5	8	2016	32	26.28	24.624	25.234	25.258	27.579	26.5	25.72	25.234	25.768	25.331	24.823	24.363
1116	5	8	2016	32	26.256	24.238	24.968	24.944	27.456	27.235	26.256	25.477	25.695	25.914	24.677	24.702
1117	5	8	2016	32	25.939	24.673	24.75	24.895	27.259	27.136	26.109	25.137	25.38	26.109	24.46	24.46
1118	5	8	2016	32	25.574	24.939	25.331	25.258	27.087	26.695	25.768	25.525	25.016	25.817	24.219	24.171
1119	5	8	2016	32	26.304	24.624	25.089	24.968	26.916	26.793	26.231	25.428	25.598	25.501	24.605	24.847
1120	5	8	2016	32	26.28	24.262	24.702	24.823	26.744	27.284	26.231	25.065	25.768	25.331	24.581	24.653
1121	5	8	2016	32	25.939	24.648	25.258	25.307	26.573	26.867	25.89	25.623	25.453	26.134	24.388	24.363
1122	5	8	2016	32	25.598	24.939	25.065	25.04	27.554	26.5	25.817	25.453	25.089	25.939	24.171	24.388
1123	5	8	2016	32	26.304	24.6	24.726	24.726	27.628	27.333	26.207	25.089	25.307	25.623	24.726	24.895
1124	5	8	2016	32	26.28	24.238	25.331	25.283	27.505	27.087	25.914	25.525	25.817	25.307	24.677	24.653
1125	5	8	2016	32	25.963	24.721	25.453	25.404	27.358	26.622	25.841	25.793	25.55	25.914	24.774	24.677
1126	5	8	2016	32	25.623	24.915	26.378	26.451	27.186	26.94	27.087	26.646	25.186	26.085	25.939	25.89
1127	5	8	2016	32	26.231	24.576	26.182	26.304	26.989	27.284	27.358	26.378	25.016	25.793	25.963	25.89
1128	5	8	2016	32	26.329	24.213	25.768	25.914	26.842	26.867	26.989	26.061	25.841	25.477	25.744	25.574
1129	5	8	2016	32	26.012	24.842	26.28	25.963	26.646	26.5	26.695	26.598	25.647	25.38	25.477	25.234
1130	5	8	2016	32	25.671	24.915	26.109	26.28	27.112	27.333	27.235	26.28	25.331	26.182	25.21	25.817
1131	5	8	2016	32	26.158	24.576	25.744	25.939	27.653	27.087	26.94	26.231	24.992	25.987	25.768	25.647
1132	5	8	2016	32	26.378	24.213	26.304	25.817	27.579	26.646	26.72	26.646	25.72	25.671	25.817	25.307
1133	5	8	2016	32	26.085	24.794	26.061	26.304	27.431	26.94	27.284	26.304	25.744	25.355	25.598	25.72
1134	5	8	2016	32	25.744	24.89	25.768	26.012	27.259	27.333	26.965	26.158	25.453	25.793	25.331	25.72
1135	5	8	2016	32	25.817	24.576	26.304	25.744	27.063	26.94	26.671	26.549	25.113	26.134	25.38	25.404
1136	5	8	2016	32	26.426	24.238	26.036	26.28	26.891	26.524	27.407	26.231	25.331	25.89	25.866	25.477
1137	5	8	2016	32	26.207	24.794	25.817	26.036	26.72	27.284	27.186	26.182	25.841	25.598	25.72	25.817
1138	5	8	2016	32	25.89	24.963	26.28	25.744	26.671	27.235	26.818	26.622	25.623	25.331	25.477	25.55
1139	5	8	2016	32	25.574	24.697	26.012	26.304	27.653	26.842	27.087	26.329	25.331	26.061	25.234	25.258
1140	5	8	2016	32	26.402	24.407	25.866	26.109	27.653	26.573	27.333	26.134	25.04	26.158	25.72	25.939
1141	5	8	2016	32	26.353	24.31	26.402	25.793	27.505	27.382	27.038	26.549	25.72	25.914	25.841	25.866
1142	5	8	2016	32	26.085	25.06	26.158	26.353	27.333	27.161	26.695	26.28	25.866	25.647	25.647	25.598
1143	5	8	2016	32	25.793	24.915	25.817	26.304	27.161	26.769	27.308	26.061	25.623	25.38	25.428	25.307
1144	5	8	2016	32	25.671	24.624	26.378	26.012	26.989	26.671	27.112	26.671	25.331	25.866	25.21	25.866
1145	5	8	2016	32	26.451	24.358	26.28	25.793	26.818	27.407	26.769	26.426	25.04	26.207	25.866	25.89
1146	5	8	2016	32	26.304	24.431	25.963	26.426	26.646	27.136	27.21	26.085	25.623	25.987	25.841	25.647
1147	5	8	2016	32	26.036	25.06	25.987	26.207	27.186	26.744	27.21	26.598	25.841	25.72	25.647	25.355
1148	5	8	2016	32	25.744	24.89	26.28	25.89	27.677	26.769	26.891	26.5	25.623	25.453	25.428	25.695
1149	5	8	2016	32	25.841	24.6	26.012	26.036	27.604	27.382	26.867	26.182	25.331	25.404	25.21	25.914
1150	5	8	2016	32	26.451	24.334	25.89	26.426	27.431	27.087	27.284	26.549	25.065	26.231	25.695	25.671
1151	5	8	2016	32	26.28	24.503	26.402	26.158	27.259	26.72	26.989	26.622	25.501	26.085	25.647	25.404
1152	5	8	2016	32	25.987	25.06	26.158	25.841	27.112	26.793	26.695	26.329	25.914	25.841	25.453	25.501
1153	5	8	2016	32	25.72	24.866	25.817	26.207	26.94	27.382	27.308	26.134	25.695	25.598	25.234	25.963
1154	5	8	2016	32	25.963	24.6	26.378	26.256	26.769	27.087	27.087	26.549	25.428	25.355	25.72	25.744
1155	5	8	2016	32	26.451	24.31	26.28	25.963	26.598	26.72	26.744	26.28	25.162	25.987	25.89	25.453
1156	5	8	2016	32	26.231	24.479	25.963	25.841	27.579	26.818	27.333	26.036	25.137	26.207	25.72	25.355
1157	5	8	2016	32	25.963	25.036	26.036	26.451	27.677	27.333	27.259	26.671	25.89	25.987	25.525	25.963
1158	5	8	2016	32	25.671	24.842	26.256	26.231	27.554	27.038	26.94	26.451	25.744	25.72	25.307	25.768
1159	5	8	2016	32	26.231	24.576	25.963	25.914	27.407	26.671	26.818	26.134	25.477	25.477	25.428	25.501
1160	5	8	2016	32	26.402	24.31	26.012	25.987	27.235	26.94	27.407	26.573	25.21	25.404	25.914	25.234
1161	5	8	2016	32	26.158	24.6	26.695	26.622	27.063	27.358	27.456	26.769	25.016	26.231	26.085	26.134
1162	5	8	2016	32	25.89	25.06	27.407	27.456	26.891	27.038	28.419	27.776	25.866	26.109	26.989	27.112
1163	5	8	2016	32	25.598	24.842	27.161	27.235	26.744	26.671	28.245	27.579	25.768	25.866	26.916	26.94
1164	5	8	2016	32	26.402	24.576	26.793	26.891	26.622	26.989	27.875	27.21	25.525	25.598	26.671	26.646
1165	5	8	2016	32	26.353	24.286	27.333	27.087	27.628	27.382	28.023	27.53	25.234	25.355	26.426	26.304
1166	5	8	2016	32	26.109	24.673	27.161	27.259	27.653	27.063	28.345	27.604	24.992	25.89	26.182	26.94
1167	5	8	2016	32	25.817	25.036	26.793	26.94	27.53	26.671	27.998	27.259	25.841	26.182	26.744	26.891
1168	5	8	2016	32	25.574	24.794	27.333	26.916	27.358	26.989	27.677	27.407	25.841	25.963	26.622	26.573
1169	5	8	2016	32	26.451	24.527	27.161	27.431	27.186	27.358	28.394	27.604	25.598	25.72	26.402	26.256
1170	5	8	2016	32	26.353	24.262	26.793	27.136	27.014	27.063	28.171	27.259	25.331	25.477	26.207	26.965
1171	5	8	2016	32	26.085	24.818	27.382	26.769	26.867	26.695	27.776	27.333	25.04	25.307	26.891	26.842
1172	5	8	2016	32	25.793	24.987	27.284	27.308	26.695	26.916	28.245	27.554	25.598	26.207	26.793	26.524
1173	5	8	2016	32	25.598	24.769	26.916	27.186	26.744	27.358	28.295	27.235	25.89	26.109	26.573	26.28
1174	5	8	2016	32	26.426	24.479	27.112	26.842	27.653	27.063	27.949	27.505	25.671	25.89	26.329	26.965
1175	5	8	2016	32	26.304	24.213	27.333	27.136	27.653	26.671	27.727	27.604	25.404	25.623	26.426	26.769
1176	5	8	2016	32	26.061	24.915	26.989	27.186	27.53	26.891	28.295	27.259	25.113	25.355	26.695	26.451
1177	5	8	2016	32	25.768	24.963	26.891	26.842	27.358	27.333	27.974	27.382	25.283	25.866	26.5	26.451
1178	5	8	2016	32	25.744	24.697	27.382	27.112	27.186	27.014	27.677	27.505	25.866	26.158	26.256	26.793
1179	5	8	2016	32	26.451	24.407	27.063	27.21	27.038	26.598	28.32	27.136	25.671	25.939	26.402	26.524
1180	5	8	2016	32	26.256	24.286	26.769	26.867	26.867	27.038	28.023	27.579	25.38	25.671	26.818	26.256
1181	5	8	2016	32	25.963	25.036	27.284	27.112	26.72	27.284	27.653	27.431	25.089	25.404	26.622	26.965
1182	5	8	2016	32	25.671	24.866	26.989	27.235	26.622	26.94	28.295	27.063	25.283	25.501	26.378	26.744
1183	5	8	2016	32	26.061	24.552	26.867	26.867	27.604	26.549	28.072	27.628	25.866	26.182	26.207	26.426
1184	5	8	2016	32	26.426	24.262	27.259	27.063	27.653	27.259	27.677	27.382	25.671	26.012	26.867	26.549
1185	5	8	2016	32	26.182	24.697	26.94	27.259	27.53	27.235	28.221	27.087	25.38	25.744	26.744	26.891
1186	5	8	2016	32	25.866	25.012	27.014	26.891	27.358	26.867	28.196	27.604	25.089	25.453	26.5	26.598
1187	5	8	2016	32	25.574	24.745	27.235	26.744	27.186	26.5	27.801	27.284	25.331	25.331	26.231	26.256
1188	5	8	2016	32	26.378	24.455	26.867	27.358	27.014	27.333	27.875	27.259	25.841	26.182	26.695	26.818
1189	5	8	2016	32	26.353	24.165	27.161	27.087	26.867	27.21	28.27	27.677	25.623	26.061	26.695	26.695
1190	5	8	2016	32	26.085	24.987	27.333	26.72	26.695	26.818	27.949	27.333	25.331	25.793	26.451	26.378
1191	5	8	2016	32	25.793	24.89	26.989	27.358	26.573	26.549	27.702	27.136	25.04	25.525	26.207	26.598
1192	5	8	2016	32	25.647	24.624	26.867	27.161	27.579	27.358	28.295	27.677	25.55	25.258	26.72	26.72
1193	5	8	2016	32	26.426	24.31	27.431	26.769	27.653	27.161	27.974	27.382	25.841	26.158	26.72	26.426
1194	5	8	2016	32	26.256	24.527	27.136	27.284	27.53	26.769	27.653	27.087	25.598	26.134	26.5	26.353
1195	5	8	2016	32	25.987	25.012	26.744	27.308	27.382	26.622	28.369	27.702	25.331	25.866	26.256	26.94
1196	5	8	2016	32	25.671	24.794	27.308	26.965	27.21	27.358	28.147	27.431	25.04	25.598	26.622	26.695
1197	5	8	2016	32	25.914	24.479	27.382	26.891	27.063	27.087	28.072	27.407	25.525	25.331	27.21	26.695
1198	5	8	2016	32	26.426	24.189	28.394	28.171	26.891	26.72	29.265	28.667	25.817	25.793	27.85	27.924
1199	5	8	2016	32	26.207	24.89	28.221	28.444	26.744	26.695	29.24	28.593	25.598	26.207	27.677	27.899
1200	5	8	2016	32	25.914	24.963	27.776	28.048	26.598	27.358	28.841	28.171	25.331	25.987	27.407	27.53
1201	5	8	2016	32	25.598	24.697	28.27	27.653	27.358	27.063	28.891	28.518	25.04	25.72	27.136	27.21
1202	5	8	2016	32	26.182	24.407	28.122	28.32	27.653	26.671	29.215	28.568	25.501	25.453	27.751	27.949
1203	5	8	2016	32	26.378	24.189	27.727	28.048	27.579	26.769	28.841	28.147	25.841	25.283	27.604	27.727
1204	5	8	2016	32	26.134	24.987	28.32	27.653	27.431	27.333	28.841	28.593	25.623	26.158	27.333	27.358
1205	5	8	2016	32	25.866	24.89	28.048	28.27	27.284	27.014	29.215	28.543	25.355	26.061	27.21	27.579
1206	5	8	2016	32	25.574	24.6	27.727	28.048	27.112	26.622	28.841	28.122	25.065	25.793	27.727	27.751
1207	5	8	2016	32	26.304	24.31	28.295	27.653	26.965	26.891	28.816	28.568	25.283	25.525	27.53	27.407
1208	5	8	2016	32	26.329	24.431	27.974	28.295	26.793	27.284	29.19	28.394	25.817	25.283	27.259	27.407
1209	5	8	2016	32	26.085	25.036	27.825	28.048	26.646	26.965	28.816	28.072	25.647	26.012	27.481	27.825
1210	5	8	2016	32	25.793	24.818	28.345	27.653	26.769	26.573	28.891	28.568	25.355	26.158	27.825	27.53
1211	5	8	2016	32	25.55	24.527	27.998	28.295	27.628	27.038	29.29	28.221	25.089	25.914	27.604	27.186
1212	5	8	2016	32	26.378	24.238	27.776	28.048	27.604	27.284	28.916	28.32	25.234	25.647	27.308	27.924
1213	5	8	2016	32	26.256	24.721	28.295	27.653	27.456	26.94	28.667	28.468	25.866	25.38	27.259	27.702
1214	5	8	2016	32	25.963	24.963	27.949	28.27	27.284	26.549	29.215	28.072	25.695	25.477	27.85	27.333
1215	5	8	2016	32	25.695	24.721	27.875	28.048	27.136	27.014	28.891	28.568	25.404	26.158	27.677	27.604
1216	5	8	2016	32	25.744	24.431	28.245	27.653	26.965	27.259	28.667	28.369	25.137	25.987	27.407	27.727
1217	5	8	2016	32	26.378	24.141	27.85	28.295	26.818	26.916	29.215	27.998	25.016	25.72	27.112	27.382
1218	5	8	2016	32	26.158	24.915	28.023	28.023	26.622	26.5	28.841	28.543	25.841	25.428	27.702	27.259
1219	5	8	2016	32	25.866	24.89	28.27	27.604	27.014	27.161	28.791	28.196	25.695	25.38	27.554	27.825
1220	5	8	2016	32	25.574	24.6	27.875	28.295	27.628	27.235	29.215	28.345	25.428	26.182	27.284	27.53
1221	5	8	2016	32	26.207	24.31	27.998	28.097	27.554	26.867	28.816	28.468	25.137	26.012	27.284	27.161
1222	5	8	2016	32	26.304	24.334	28.147	27.702	27.431	26.475	28.742	28.072	24.992	25.744	27.801	27.801
1223	5	8	2016	32	26.061	24.963	27.751	28.196	27.259	27.186	29.19	28.568	25.817	25.477	27.628	27.604
1224	5	8	2016	32	25.768	24.769	28.196	28.147	27.087	27.161	28.791	28.468	25.671	25.21	27.333	27.235
1225	5	8	2016	32	25.525	24.479	28.072	27.727	26.94	26.793	28.816	28.048	25.404	26.134	27.136	27.727
1226	5	8	2016	32	26.329	24.165	27.677	28.147	26.769	26.451	29.24	28.617	25.113	26.061	27.825	27.653
1227	5	8	2016	32	26.207	24.818	28.27	28.147	26.598	27.284	28.841	28.444	25.016	25.817	27.653	27.284
1228	5	8	2016	32	25.914	24.915	27.974	27.727	26.72	27.136	28.667	28.023	25.841	25.55	27.382	27.604
1229	5	8	2016	32	25.623	24.648	27.727	28.147	27.604	26.744	29.215	28.593	25.695	25.258	27.087	27.653
1230	5	8	2016	32	25.89	24.334	28.245	28.147	27.579	26.475	28.841	28.32	25.428	25.914	27.702	27.308
1231	5	8	2016	32	26.329	24.213	27.899	27.751	27.431	27.284	28.692	28.023	25.137	26.109	27.579	27.579
1232	5	8	2016	32	26.109	24.963	27.899	28.147	27.284	27.063	29.19	28.617	24.992	25.866	27.308	27.801
1233	5	8	2016	32	25.817	24.794	28.196	28.245	27.112	26.671	28.816	28.27	25.817	25.574	27.014	27.456
1234	5	8	2016	32	25.501	24.479	27.776	27.85	26.94	26.646	28.345	27.825	25.671	25.307	26.72	27.063
1235	5	8	2016	32	26.28	24.165	27.333	27.407	26.769	27.284	27.875	27.382	25.404	25.817	26.451	26.671
1236	5	8	2016	32	26.28	24.794	26.867	26.94	26.622	26.989	27.751	27.014	25.113	26.134	26.182	26.28
1237	5	8	2016	32	26.012	24.915	27.063	26.818	26.744	26.573	28.295	27.579	25.04	25.89	26.72	26.671
1238	5	8	2016	32	25.695	24.648	27.284	27.259	27.579	26.842	27.949	27.284	25.817	25.598	26.769	26.818
1239	5	8	2016	32	25.623	24.334	26.916	26.916	27.554	27.284	27.604	27.087	25.647	25.331	26.524	26.5
1240	5	8	2016	32	26.353	24.238	26.916	26.769	27.407	26.94	28.245	27.653	25.355	25.671	26.256	26.158
1241	5	8	2016	32	26.182	24.987	27.21	27.358	27.235	26.524	27.974	27.333	25.065	26.109	26.353	26.891
1242	5	8	2016	32	25.89	24.794	26.867	27.063	27.063	26.989	27.604	27.014	25.234	25.866	26.842	26.72
1243	5	8	2016	32	25.574	24.503	27.014	26.671	26.891	27.235	28.32	27.554	25.817	25.598	26.646	26.378
1244	5	8	2016	32	26.085	24.165	27.308	27.358	26.72	26.867	28.048	27.259	25.598	25.307	26.402	26.304
1245	5	8	2016	32	26.304	24.721	26.94	27.21	26.573	26.451	27.628	27.087	25.307	25.72	26.134	26.744
1246	5	8	2016	32	26.036	24.89	26.818	26.818	27.136	27.186	28.196	27.604	24.992	26.085	26.695	26.475
1247	5	8	2016	32	25.744	24.624	27.235	26.965	27.628	27.186	28.097	27.284	25.428	25.866	26.622	26.158
1248	5	8	2016	32	25.525	24.31	26.891	27.186	27.53	26.793	27.677	27.112	25.793	25.574	26.378	26.744
1249	5	8	2016	32	26.353	24.31	26.94	26.842	27.382	26.426	28.122	27.481	25.55	25.283	26.109	26.524
1250	5	8	2016	32	26.182	24.939	27.186	26.94	27.21	27.259	28.097	27.136	25.258	25.793	26.671	26.182
1251	5	8	2016	32	25.89	24.721	26.818	27.21	27.038	27.112	27.702	27.358	24.944	26.109	26.549	26.744
1252	5	8	2016	32	25.574	24.407	27.063	26.867	26.867	26.72	28.122	27.431	25.574	25.866	26.304	26.622
1253	5	8	2016	32	26.036	24.117	27.259	26.94	26.695	26.524	28.171	27.038	25.768	25.574	26.182	26.28
1254	5	8	2016	32	26.304	24.915	26.867	27.358	26.549	27.259	27.751	27.53	25.501	25.283	26.842	26.573
1255	5	8	2016	32	26.036	24.818	26.965	27.014	27.382	26.965	27.924	27.333	25.186	25.793	26.72	26.72
1256	5	8	2016	32	25.744	24.527	27.186	26.671	27.579	26.549	28.147	26.989	24.919	26.134	26.451	26.402
1257	5	8	2016	32	25.501	24.189	26.818	27.284	27.481	26.842	27.751	27.53	25.744	25.89	26.158	26.231
1258	5	8	2016	32	26.353	24.648	27.087	27.014	27.308	27.259	27.974	27.21	25.695	25.598	26.475	26.891
1259	5	8	2016	32	26.182	24.915	27.161	26.671	27.136	26.891	28.245	27.235	25.404	25.307	26.769	26.646
1260	5	8	2016	32	25.89	24.648	26.769	27.308	26.965	26.475	27.85	27.456	25.089	25.72	26.549	26.28
1261	5	8	2016	32	25.574	24.31	27.186	27.063	26.793	27.136	27.677	27.087	25.04	26.109	26.28	26.646
1262	5	8	2016	32	26.109	24.238	27.112	26.671	26.622	27.136	28.345	27.481	25.817	25.866	26.109	26.769
1263	5	8	2016	32	26.28	24.963	26.72	27.259	26.793	26.744	28.023	27.358	25.647	25.574	26.793	26.426
1264	5	8	2016	32	26.012	24.769	27.308	27.063	27.604	26.475	27.579	26.989	25.331	25.283	26.646	26.207
1265	5	8	2016	32	25.695	24.455	27.186	26.671	27.554	27.259	28.295	27.505	25.016	25.914	26.378	26.769
1266	5	8	2016	32	25.671	24.117	26.769	27.284	27.407	27.014	28.147	27.186	25.307	26.061	26.109	26.5
1267	5	8	2016	32	26.353	24.89	27.21	27.112	27.235	26.622	27.727	27.284	25.793	25.817	26.72	26.158
1268	5	8	2016	32	26.158	24.866	27.235	26.695	27.038	26.695	28.048	27.579	25.574	25.525	26.622	26.744
1269	5	8	2016	32	25.841	24.576	26.842	27.063	26.867	27.259	28.221	27.21	25.258	25.234	26.353	26.549
1270	5	8	2016	32	25.501	24.238	26.402	26.818	26.695	26.94	27.825	26.793	24.944	26.036	26.085	26.207
1271	5	8	2016	32	26.207	24.527	25.963	26.426	26.524	26.5	27.382	26.378	25.647	26.061	25.817	25.841
1272	5	8	2016	32	26.256	24.939	25.817	26.012	27.431	27.063	26.94	26.012	25.744	25.793	25.55	25.477
1273	5	8	2016	32	25.963	24.673	26.231	25.72	27.579	27.186	26.671	26.549	25.477	25.501	25.307	25.137
1274	5	8	2016	32	25.647	24.358	25.914	26.28	27.456	26.793	27.308	26.28	25.162	25.21	25.186	25.841
1275	5	8	2016	32	25.817	24.213	25.817	26.036	27.284	26.426	27.038	26.012	24.944	26.061	25.841	25.72
1276	5	8	2016	32	26.329	24.939	26.207	25.671	27.112	27.259	26.646	26.524	25.768	26.061	25.695	25.428
1277	5	8	2016	32	26.085	24.745	25.914	26.378	26.916	27.087	27.21	26.231	25.623	25.793	25.453	25.162
1278	5	8	2016	32	25.744	24.431	25.866	26.231	26.744	26.671	27.063	26.134	25.331	25.477	25.21	25.841
1279	5	8	2016	32	25.501	24.117	26.329	25.866	26.573	26.598	26.671	26.598	25.016	25.21	25.525	25.623
1280	5	8	2016	32	26.329	24.89	26.012	25.744	26.989	27.235	27.21	26.28	25.331	26.085	25.817	25.307
1281	5	8	2016	32	26.182	24.842	25.695	26.426	27.579	26.916	27.21	26.012	25.768	25.987	25.623	25.186
1282	5	8	2016	32	25.866	24.527	26.28	26.182	27.505	26.5	26.842	26.524	25.525	25.695	25.38	25.817
1283	5	8	2016	32	25.525	24.213	26.036	25.817	27.358	27.087	26.793	26.231	25.21	25.404	25.137	25.598
1284	5	8	2016	32	26.182	24.648	25.695	26.134	27.161	27.186	27.21	26.109	24.895	25.355	25.647	25.283
1285	5	8	2016	32	26.304	24.939	26.28	26.329	26.989	26.793	26.891	26.5	25.768	26.158	25.574	25.525
1286	5	8	2016	32	26.012	24.648	26.036	26.012	26.818	26.426	26.695	26.158	25.72	25.963	25.355	25.841
1287	5	8	2016	32	25.695	24.334	25.695	25.671	26.646	27.284	27.333	26.109	25.453	25.671	25.113	25.574
1288	5	8	2016	32	25.647	24.286	26.304	26.28	26.573	27.087	27.063	26.549	25.113	25.38	25.671	25.234
1289	5	8	2016	32	26.353	24.963	26.134	26.085	27.554	26.695	26.671	26.231	25.016	25.453	25.647	25.647
1290	5	8	2016	32	26.158	24.745	25.768	25.72	27.579	26.573	27.161	26.158	25.841	26.158	25.428	25.793
1291	5	8	2016	32	25.841	24.431	26.182	26.231	27.456	27.308	27.038	26.475	25.671	25.939	25.186	25.501
1292	5	8	2016	32	25.501	24.117	26.134	26.158	27.284	26.989	26.671	26.134	25.355	25.647	25.55	25.186
1293	5	8	2016	32	26.231	24.915	25.768	25.793	27.087	26.573	27.186	26.329	25.04	25.331	25.598	25.72
1294	5	8	2016	32	26.256	24.866	26.182	26.061	26.916	26.842	27.038	26.451	25.234	25.55	25.38	25.623
1295	5	8	2016	32	25.963	24.552	26.256	26.329	26.744	27.235	26.646	26.109	25.793	26.134	25.137	25.307
1296	5	8	2016	32	25.623	24.213	25.89	26.012	26.549	26.867	27.21	26.451	25.55	25.89	25.768	25.38
1297	5	8	2016	32	25.817	24.624	25.89	25.671	27.161	26.451	27.21	26.402	25.258	25.598	25.768	25.72
1298	5	8	2016	32	26.329	24.939	26.329	26.28	27.579	27.186	26.842	26.036	24.919	25.307	25.55	25.453
1299	5	8	2016	32	26.085	24.648	26.036	26.085	27.481	27.161	26.818	26.5	25.671	25.72	25.307	25.137
1300	5	8	2016	32	25.768	24.334	25.695	25.72	27.308	26.744	27.186	26.304	25.744	26.134	25.186	25.841
1301	5	8	2016	32	25.501	24.286	26.231	26.231	27.136	26.475	26.842	25.987	25.453	25.89	25.817	25.744
1302	5	8	2016	32	26.353	24.939	26.012	26.158	26.965	27.259	26.769	26.598	25.137	25.598	25.695	25.453
1303	5	8	2016	32	26.207	24.721	25.695	25.817	26.793	27.014	27.21	26.329	24.944	25.283	25.477	25.137
1304	6	8	2016	32	25.89	24.407	26.256	26.036	26.622	26.598	26.867	26.012	25.793	25.72	25.234	25.866
1305	6	8	2016	32	25.574	24.117	26.012	26.207	26.72	26.744	26.475	26.549	25.647	26.109	25.234	25.72
1306	6	8	2016	32	26.134	24.939	25.647	25.866	27.628	27.21	26.085	26.28	25.355	25.866	25.089	25.404
1307	6	8	2016	32	26.256	24.842	25.258	25.501	27.604	26.867	25.72	25.89	25.04	25.574	24.871	25.089
1308	6	8	2016	32	25.987	24.552	24.895	25.137	27.431	26.451	26.207	25.525	25.283	25.258	24.653	24.75
1309	6	8	2016	32	25.647	24.213	24.847	24.774	27.259	27.186	26.256	25.162	25.793	25.939	24.412	24.46
1310	6	8	2016	32	25.744	24.648	25.307	25.162	27.087	27.136	25.914	25.331	25.574	26.085	24.195	24.146
1311	6	8	2016	32	26.329	24.915	25.04	25.355	26.891	26.744	25.647	25.453	25.258	25.817	24.508	24.75
1312	6	8	2016	32	26.109	24.648	24.702	25.089	26.72	26.451	26.256	25.162	24.944	25.525	24.823	24.75
1313	6	8	2016	32	25.793	24.334	25.234	24.75	26.549	27.308	26.012	25.307	25.647	25.234	24.677	24.508
1314	6	8	2016	32	25.477	24.189	25.234	25.258	27.308	27.063	25.671	25.574	25.72	26.061	24.46	24.219
1315	6	8	2016	32	26.304	24.987	24.944	25.307	27.628	26.646	26.182	25.283	25.453	26.036	24.243	24.532
1316	6	8	2016	32	26.207	24.794	24.702	25.016	27.53	26.695	26.085	24.992	25.137	25.768	24.243	24.798
1317	6	8	2016	32	25.914	24.479	25.307	24.702	27.358	27.284	25.768	25.501	24.944	25.453	24.605	24.581
1318	6	8	2016	32	25.574	24.141	25.113	25.258	27.186	26.94	26.036	25.258	25.817	25.21	24.46	24.291
1319	6	8	2016	32	26.085	24.794	24.774	25.186	26.989	26.524	26.28	25.016	25.695	26.109	24.267	24.219
1320	6	8	2016	32	26.28	24.915	25.089	24.895	26.818	27.014	25.987	25.525	25.404	26.012	24.171	24.702
1321	6	8	2016	32	26.012	24.624	25.258	24.847	26.646	27.21	25.623	25.258	25.065	25.72	24.798	24.484
1322	6	8	2016	32	25.671	24.286	24.968	25.38	26.695	26.842	26.256	25.016	25.113	25.428	24.702	24.219
1323	6	8	2016	32	25.695	24.358	24.677	25.162	27.604	26.426	26.061	25.525	25.817	25.283	24.484	24.557
1324	6	8	2016	32	26.353	24.939	25.331	24.847	27.579	27.235	25.72	25.283	25.598	26.134	24.291	24.798
1325	6	8	2016	32	26.134	24.697	25.162	24.919	27.431	27.136	26.134	24.992	25.307	25.987	24.122	24.581
1326	6	8	2016	32	25.793	24.358	24.847	25.283	27.235	26.72	26.329	25.647	24.992	25.695	24.823	24.291
1327	6	8	2016	32	25.477	24.213	24.726	25.016	27.063	26.524	26.012	25.453	25.574	25.38	24.726	24.219
1328	6	8	2016	32	26.304	24.939	25.258	24.702	26.891	27.259	25.671	25.113	25.744	25.453	24.532	24.702
1329	6	8	2016	32	26.256	24.745	25.016	25.258	26.72	26.989	26.231	25.453	25.477	26.158	24.315	24.484
1330	6	8	2016	32	25.963	24.431	24.702	25.137	26.549	26.549	26.134	25.404	25.162	25.939	24.122	24.219
1331	6	8	2016	32	25.623	24.117	25.258	24.823	27.407	26.867	25.817	25.089	24.919	25.647	24.75	24.484
1332	6	8	2016	32	25.914	24.915	25.21	25.016	27.604	27.235	25.866	25.501	25.793	25.331	24.702	24.629
1333	6	8	2016	32	26.329	24.842	24.895	25.283	27.481	26.867	26.304	25.525	25.647	25.598	24.508	24.388
1334	6	8	2016	32	26.061	24.527	24.774	24.968	27.308	26.451	26.036	25.21	25.355	26.134	24.291	24.098
1335	6	8	2016	32	25.744	24.189	25.186	24.677	27.112	27.21	25.671	25.113	25.04	25.89	24.122	24.823
1336	6	8	2016	32	25.574	24.648	24.944	25.258	26.916	27.161	26.28	25.501	25.283	25.598	24.798	24.726
1337	6	8	2016	32	26.353	24.915	24.677	25.065	26.744	26.744	26.256	25.234	25.793	25.283	24.726	24.46
1338	6	8	2016	32	26.158	24.648	25.331	24.75	26.573	26.475	25.914	24.944	25.55	25.866	24.532	24.171
1339	6	8	2016	32	25.841	24.31	25.137	24.968	27.259	27.284	25.671	25.598	25.234	26.085	24.315	24.702
1340	6	8	2016	32	25.501	24.358	24.798	25.404	27.628	27.014	26.231	25.355	24.895	25.817	24.098	24.774
1341	6	8	2016	32	26.28	24.963	24.774	25.137	27.53	26.598	25.963	25.016	25.72	25.501	24.677	24.508
1342	6	8	2016	32	26.231	24.745	24.557	24.823	27.358	26.769	25.623	24.677	25.695	25.21	24.629	24.243
1343	6	8	2016	32	25.939	24.407	24.243	24.484	27.186	27.259	25.283	24.339	25.404	26.109	24.436	23.954
1344	6	8	2016	32	25.598	24.141	23.93	24.146	26.989	26.916	24.919	24.026	25.089	26.036	24.219	23.689
1345	6	8	2016	32	25.939	24.939	23.665	23.857	26.793	26.475	24.653	24.484	25.162	25.744	24.002	23.424
1346	6	8	2016	32	26.329	24.818	24.171	23.857	26.622	27.112	25.21	24.363	25.793	25.428	23.809	23.184
1347	6	8	2016	32	26.061	24.503	24.002	24.388	26.72	27.21	25.016	24.074	25.574	25.283	23.617	23.472
1348	6	8	2016	32	25.72	24.165	23.737	24.195	27.628	26.793	24.702	24.436	25.258	26.158	23.424	23.761
1349	6	8	2016	32	25.55	24.745	24.122	23.905	27.579	26.402	25.21	24.532	24.919	25.987	23.232	23.593
1350	6	8	2016	32	26.329	24.89	24.291	23.689	27.431	27.284	25.307	24.267	25.647	25.671	23.112	23.352
1351	6	8	2016	32	26.134	24.6	24.026	24.388	27.235	27.112	25.016	23.978	25.72	25.355	23.761	23.112
1352	6	8	2016	32	25.817	24.262	23.737	24.243	27.063	26.695	24.677	24.508	25.453	25.501	23.689	23.497
1353	6	8	2016	32	25.501	24.455	24.122	23.978	26.867	26.549	25.234	24.315	25.113	26.158	23.521	23.737
1354	6	8	2016	32	26.304	24.939	24.243	23.689	26.695	27.284	25.258	24.05	24.992	25.914	23.352	23.545
1355	6	8	2016	32	26.182	24.673	23.978	24.219	26.524	26.989	24.968	24.46	25.793	25.598	23.16	23.304
1356	6	8	2016	32	25.866	24.31	23.689	24.146	27.53	26.549	24.629	24.339	25.623	25.283	23.376	23.064
1357	6	8	2016	32	25.525	24.262	24.219	23.881	27.604	26.891	25.307	24.074	25.283	25.793	23.521	23.641
1358	6	8	2016	32	26.256	24.963	24.219	23.761	27.481	27.186	25.234	24.508	24.968	26.085	23.376	23.521
1359	6	8	2016	32	26.256	24.745	23.93	24.339	27.284	26.818	24.944	24.532	25.598	25.817	23.208	23.304
1360	6	8	2016	32	25.963	24.407	23.641	24.146	27.112	26.426	24.629	24.267	25.768	25.501	23.136	23.064
1361	6	8	2016	32	25.598	24.141	24.291	23.857	26.916	27.284	25.331	23.978	25.501	25.21	23.761	23.761
1362	6	8	2016	32	25.89	24.939	24.195	23.809	26.72	27.063	25.186	24.46	25.162	26.085	23.689	23.689
1363	6	8	2016	32	26.329	24.769	23.905	24.363	26.549	26.646	24.871	24.267	24.919	26.012	23.497	23.448
1364	6	8	2016	32	26.061	24.455	23.641	24.171	27.382	26.646	24.702	23.978	25.817	25.72	23.328	23.208
1365	6	8	2016	32	25.72	24.093	24.195	23.905	27.579	27.284	25.355	24.605	25.647	25.404	23.136	23.328
1366	6	8	2016	32	25.598	24.89	24.002	23.737	27.456	26.94	25.137	24.412	25.331	25.404	23.472	23.785
1367	6	8	2016	32	26.353	24.842	23.713	24.339	27.284	26.5	24.823	24.122	24.992	26.158	23.593	23.617
1368	6	8	2016	32	26.109	24.527	24.171	24.146	27.087	26.989	24.798	24.315	25.453	25.914	23.448	23.376
1369	6	8	2016	32	25.793	24.165	24.243	23.857	26.891	27.186	25.21	24.508	25.744	25.598	23.256	23.112
1370	6	8	2016	32	25.477	24.745	23.978	23.785	26.72	26.769	24.944	24.243	25.477	25.283	23.088	23.569
1371	6	8	2016	32	26.329	24.89	23.689	24.388	26.524	26.426	24.629	23.978	25.137	25.817	23.761	23.545
1372	6	8	2016	32	26.207	24.576	24.267	24.195	27.505	27.284	25.307	24.46	24.968	26.061	23.737	23.328
1373	6	8	2016	32	25.866	24.213	24.219	23.905	27.604	27.063	25.186	24.243	25.817	25.793	23.569	23.088
1374	6	8	2016	32	25.525	24.6	23.93	23.737	27.456	26.622	24.871	23.978	25.647	25.477	23.376	23.737
1375	6	8	2016	32	26.207	24.915	23.641	24.195	27.284	26.72	24.677	24.605	25.307	25.283	23.184	23.713
1376	6	8	2016	32	26.256	24.624	24.171	24.002	27.087	27.259	25.21	24.412	24.968	26.134	23.328	23.472
1377	6	8	2016	32	25.963	24.286	24.267	24.002	26.891	26.891	25.258	24.484	25.55	25.963	24.122	23.569
1378	6	8	2016	32	25.598	24.407	25.355	25.331	26.695	26.451	26.353	25.695	25.744	25.647	24.871	24.847
1379	6	8	2016	32	25.987	24.939	25.258	25.477	26.524	27.136	26.231	25.574	25.453	25.331	24.75	24.895
1380	6	8	2016	32	26.304	24.673	24.944	25.186	27.481	27.161	25.89	25.234	25.113	25.72	24.557	24.629
1381	6	8	2016	32	26.012	24.31	24.726	24.823	27.604	26.744	25.744	25.113	25.065	26.134	24.315	24.315
1382	6	8	2016	32	25.671	24.262	25.307	25.065	27.481	26.5	26.207	25.501	25.793	25.866	24.122	24.267
1383	6	8	2016	32	25.817	24.939	25.089	25.21	27.308	27.284	25.914	25.186	25.574	25.55	24.798	24.677
1384	6	8	2016	32	26.329	24.697	24.726	24.919	27.112	26.989	25.671	25.234	25.258	25.234	24.75	24.436
1385	6	8	2016	32	26.061	24.358	25.186	24.823	26.916	26.549	26.256	25.55	24.919	26.061	24.532	24.146
1386	6	8	2016	32	25.72	24.238	25.065	25.355	26.72	26.916	25.987	25.234	25.744	26.036	24.291	24.798
1387	6	8	2016	32	25.647	24.963	24.726	25.113	26.549	27.186	25.623	25.113	25.72	25.744	24.074	24.75
1388	6	8	2016	32	26.353	24.745	25.234	24.774	27.456	26.769	26.256	25.501	25.404	25.404	24.702	24.46
1389	6	8	2016	32	26.109	24.407	25.186	25.186	27.604	26.451	26.061	25.186	25.065	25.38	24.702	24.146
1390	6	8	2016	32	25.768	24.141	24.823	25.21	27.481	27.308	25.695	25.21	25.283	26.134	24.484	24.726
1391	6	8	2016	32	25.525	24.939	24.992	24.895	27.308	27.063	26.207	25.477	25.793	25.914	24.267	24.605
1392	6	8	2016	32	26.353	24.769	25.307	24.823	27.112	26.622	26.085	25.137	25.525	25.598	24.315	24.315
1393	6	8	2016	32	26.182	24.431	24.992	25.307	26.916	26.793	25.744	25.404	25.186	25.283	24.823	24.219
1394	6	8	2016	32	25.841	24.165	24.677	25.065	26.744	27.235	26.134	25.525	24.992	25.914	24.677	24.702
1395	6	8	2016	32	25.501	24.963	25.234	24.702	26.549	26.867	26.158	25.186	25.793	26.061	24.46	24.484
1396	6	8	2016	32	26.304	24.818	25.016	25.283	27.456	26.426	25.817	25.331	25.623	25.768	24.219	24.195
1397	6	8	2016	32	26.207	24.455	24.677	25.162	27.579	27.235	25.914	25.428	25.283	25.453	24.46	24.75
1398	6	8	2016	32	25.89	24.141	25.331	24.823	27.456	27.112	26.207	25.089	24.944	25.355	24.823	24.726
1399	6	8	2016	32	25.55	24.915	25.162	25.113	27.259	26.695	25.89	25.501	25.695	26.109	24.653	24.46
1400	6	8	2016	32	26.28	24.794	24.823	25.186	27.087	26.646	25.744	25.404	25.72	25.914	24.436	24.171
1401	6	8	2016	32	26.256	24.455	25.089	24.871	26.891	27.308	26.231	25.065	25.404	25.598	24.195	24.798
1402	6	8	2016	32	25.963	24.141	25.113	24.968	26.72	26.965	25.939	25.525	25.065	25.283	24.557	24.75
1403	6	8	2016	32	25.598	24.963	24.774	25.355	26.573	26.5	25.695	25.331	25.355	25.987	24.702	24.484
1404	6	8	2016	32	26.134	24.866	25.21	25.065	27.579	27.161	26.256	25.04	25.768	26.061	24.508	24.171
1405	6	8	2016	32	26.28	24.527	25.234	24.726	27.628	27.186	25.987	25.671	25.525	25.793	24.291	24.823
1406	6	8	2016	32	26.012	24.165	24.919	25.38	27.481	26.744	25.671	25.428	25.186	25.477	24.267	24.75
1407	6	8	2016	32	25.671	24.866	24.871	25.307	27.308	26.598	26.353	25.089	24.992	25.331	24.823	24.484
1408	6	8	2016	32	25.939	24.89	25.21	25.016	27.136	27.308	26.158	25.598	25.841	26.134	24.702	24.195
1409	6	8	2016	32	26.353	24.576	24.944	24.726	26.965	26.989	25.817	25.501	25.671	25.963	24.484	24.847
1410	6	8	2016	32	26.085	24.213	24.823	25.428	26.793	26.549	26.085	25.162	25.355	25.671	24.267	24.798
1411	6	8	2016	32	25.768	24.794	25.234	25.234	26.622	27.063	26.134	25.501	25.04	25.355	24.363	24.532
1412	6	8	2016	32	25.744	24.89	24.968	24.919	27.358	27.235	25.817	25.574	25.525	25.744	24.847	24.243
1413	6	8	2016	32	26.402	24.576	24.895	24.968	27.653	26.818	26.061	25.623	25.793	26.158	24.992	24.847
1414	6	8	2016	32	26.182	24.238	26.134	26.329	27.554	26.549	27.333	26.744	25.525	25.89	25.963	26.036
1415	6	8	2016	32	25.841	24.794	26.426	26.5	27.382	27.308	27.333	26.573	25.21	25.598	25.914	25.939
1416	6	8	2016	32	25.55	24.939	26.085	26.158	27.21	27.038	26.965	26.207	24.992	25.283	25.695	25.623
1417	6	8	2016	32	26.402	24.648	25.768	25.768	27.014	26.598	26.72	26.451	25.841	26.061	25.428	25.283
1418	6	8	2016	32	26.256	24.286	26.402	26.256	26.842	26.989	27.284	26.475	25.695	26.109	25.186	25.793
1419	6	8	2016	32	25.963	24.6	26.182	26.207	26.671	27.308	26.989	26.109	25.38	25.817	25.841	25.817
1420	6	8	2016	32	25.623	25.012	25.817	25.841	26.94	26.916	26.695	26.549	25.065	25.525	25.817	25.525
1421	6	8	2016	32	26.231	24.745	26.256	26.158	27.677	26.5	27.259	26.598	25.453	25.283	25.598	25.21
1422	6	8	2016	32	26.353	24.407	26.158	26.353	27.628	27.308	26.989	26.256	25.817	26.182	25.355	25.939
1423	6	8	2016	32	26.061	24.238	25.793	26.012	27.481	27.21	26.695	26.378	25.574	26.085	25.234	25.817
1424	6	8	2016	32	25.744	25.036	26.304	25.793	27.333	26.818	27.407	26.5	25.258	25.793	25.89	25.525
1425	6	8	2016	32	25.793	24.866	26.182	26.329	27.161	26.598	27.161	26.158	24.968	25.501	25.768	25.234
1426	6	8	2016	32	26.426	24.552	25.817	26.061	26.989	27.358	26.769	26.598	25.817	25.331	25.55	25.914
1427	6	8	2016	32	26.207	24.213	26.28	25.72	26.818	27.087	27.21	26.573	25.793	26.207	25.307	25.768
1428	6	8	2016	32	25.89	24.89	26.304	26.329	26.671	26.671	27.21	26.231	25.525	26.061	25.428	25.453
1429	6	8	2016	32	25.574	24.963	25.963	26.158	26.94	26.94	26.867	26.378	25.21	25.793	25.866	25.307
1430	6	8	2016	32	26.378	24.673	25.963	25.817	27.702	27.333	27.014	26.646	25.016	25.501	25.695	25.939
1431	6	8	2016	32	26.353	24.358	26.304	26.304	27.677	26.965	27.308	26.304	25.866	25.283	25.477	25.72
1432	6	8	2016	32	26.061	24.431	25.987	26.378	27.53	26.549	26.965	26.207	25.744	26.207	25.234	25.428
1433	6	8	2016	32	25.768	25.036	25.768	26.036	27.382	27.259	26.72	26.573	25.453	26.109	25.72	25.404
1434	6	8	2016	32	25.768	24.818	26.451	25.72	27.21	27.259	27.333	26.256	25.162	25.841	25.866	25.793
1435	6	8	2016	32	26.451	24.503	26.231	26.329	27.063	26.891	27.087	26.378	25.186	25.55	25.671	25.55
1436	6	8	2016	32	26.231	24.189	25.866	26.109	26.916	26.524	26.72	26.646	25.89	25.283	25.453	25.258
1437	6	8	2016	32	25.939	24.939	26.256	25.768	26.769	27.333	27.259	26.329	25.695	26.134	25.234	25.89
1438	6	8	2016	32	25.623	24.915	26.329	26.329	26.622	27.161	27.087	26.158	25.404	26.134	25.793	25.841
1439	6	8	2016	32	26.207	24.648	26.012	26.378	27.431	26.769	26.72	26.72	25.113	25.89	25.841	25.574
1440	6	8	2016	32	26.402	24.334	25.866	26.036	27.702	26.72	27.284	26.426	25.38	25.598	25.671	25.283
1441	6	8	2016	32	26.134	24.576	26.426	25.744	27.604	27.382	27.087	26.085	25.89	25.331	25.453	25.89
1442	6	8	2016	32	25.841	25.036	26.158	26.426	27.456	27.087	26.744	26.695	25.671	25.987	25.21	25.817
1443	6	8	2016	32	25.574	24.818	25.793	26.231	27.284	26.695	27.259	26.5	25.404	26.182	25.841	25.55
1444	6	8	2016	32	26.426	24.527	26.304	25.89	27.136	26.94	27.136	26.158	25.113	25.963	25.841	25.258
1445	6	8	2016	32	26.329	24.213	26.158	26.134	26.989	27.382	26.793	26.598	25.38	25.695	25.647	25.817
1446	6	8	2016	32	26.061	24.939	25.817	26.28	26.842	27.038	27.186	26.451	25.89	25.428	25.428	25.695
1447	6	8	2016	32	25.768	25.012	26.353	25.987	26.695	26.646	27.235	26.134	25.695	25.574	25.21	25.428
1448	6	8	2016	32	25.793	24.745	26.353	25.768	26.965	27.112	26.916	26.671	25.404	26.231	25.866	25.38
1449	6	8	2016	32	26.451	24.455	26.304	26.646	27.702	27.358	26.891	26.916	25.113	26.061	26.158	26.109
1450	6	8	2016	32	26.256	24.238	27.407	27.505	27.677	27.014	28.196	27.776	25.283	25.793	26.94	27.014
1451	6	8	2016	32	25.987	25.06	27.358	27.284	27.554	26.622	28.419	27.53	25.939	25.525	26.842	26.842
1452	6	8	2016	32	25.695	24.963	27.014	26.916	27.407	27.161	28.072	27.161	25.768	25.283	26.622	26.549
1453	6	8	2016	32	26.012	24.673	26.94	26.989	27.259	27.333	27.677	27.579	25.477	26.134	26.378	26.304
1454	6	8	2016	32	26.426	24.382	27.308	27.308	27.087	26.989	28.32	27.431	25.186	26.134	26.28	26.842
1455	6	8	2016	32	26.207	24.334	26.989	26.989	26.94	26.598	28.147	27.087	25.016	25.89	26.695	26.598
1456	6	8	2016	32	25.914	25.06	26.94	26.842	26.818	27.21	27.751	27.727	25.914	25.647	26.524	26.28
1457	6	8	2016	32	25.647	24.89	27.407	27.456	26.671	27.308	28.245	27.505	25.817	25.38	26.304	26.891
1458	6	8	2016	32	26.207	24.624	27.087	27.161	27.186	26.94	28.27	27.136	25.55	25.817	26.524	26.842
1459	6	8	2016	32	26.353	24.334	26.769	26.793	27.702	26.573	27.875	27.628	25.283	26.207	26.72	26.524
1460	6	8	2016	32	26.134	24.479	27.358	27.259	27.628	27.235	27.899	27.431	24.992	26.012	26.549	26.256
1461	6	8	2016	32	25.841	25.036	27.087	27.21	27.481	27.259	28.369	27.063	25.793	25.744	26.304	26.965
1462	6	8	2016	32	25.574	24.842	26.769	26.842	27.333	26.916	28.048	27.628	25.841	25.501	26.207	26.793
1463	6	8	2016	32	26.378	24.552	27.333	27.136	27.186	26.549	27.677	27.358	25.598	25.307	26.793	26.475
1464	6	8	2016	32	26.304	24.262	27.087	27.333	27.038	27.284	28.394	27.112	25.307	26.207	26.646	26.353
1465	6	8	2016	32	26.061	24.721	26.769	27.014	26.891	27.259	28.196	27.604	25.04	26.085	26.426	26.965
1466	6	8	2016	32	25.768	25.036	27.333	26.793	26.744	26.891	27.801	27.284	25.598	25.841	26.182	26.72
1467	6	8	2016	32	25.574	24.794	27.087	27.308	26.598	26.524	28.122	27.284	25.866	25.574	26.867	26.402
1468	6	8	2016	32	26.402	24.503	26.769	27.038	27.505	27.333	28.196	27.505	25.647	25.331	26.842	26.524
1469	6	8	2016	32	26.304	24.238	27.407	26.72	27.677	27.235	27.825	27.161	25.38	25.963	26.598	26.94
1470	6	8	2016	32	26.012	24.842	27.186	27.358	27.579	26.867	28.023	27.53	25.089	26.158	26.353	26.646
1471	6	8	2016	32	25.744	24.987	26.793	27.136	27.431	26.5	28.171	27.407	25.331	25.939	26.231	26.329
1472	6	8	2016	32	25.72	24.745	27.284	26.769	27.284	27.358	27.825	27.063	25.914	25.671	26.867	26.793
1473	6	8	2016	32	26.402	24.455	27.136	27.284	27.112	27.21	28.023	27.604	25.72	25.428	26.72	26.867
1474	6	8	2016	32	26.231	24.189	26.769	27.21	26.965	26.842	28.221	27.333	25.453	25.453	26.5	26.573
1475	6	8	2016	32	25.963	25.012	27.284	26.842	26.818	26.549	27.85	27.063	25.162	26.207	26.256	26.256
1476	6	8	2016	32	25.671	24.939	27.136	27.112	26.671	27.358	27.875	27.579	25.065	26.036	26.671	26.916
1477	6	8	2016	32	25.987	24.673	26.769	27.21	26.867	27.186	28.245	27.259	25.89	25.768	26.867	26.793
1478	6	8	2016	32	26.378	24.382	27.358	26.867	27.677	26.818	27.899	27.308	25.768	25.525	26.646	26.475
1479	6	8	2016	32	26.158	24.238	27.235	26.989	27.653	26.524	27.751	27.53	25.501	25.258	26.402	26.28
1480	6	8	2016	32	25.89	25.012	26.867	27.407	27.53	27.358	28.221	27.186	25.234	26.061	26.182	26.793
1481	6	8	2016	32	25.598	24.866	27.186	27.087	27.382	27.161	27.899	27.554	24.944	26.134	26.842	26.573
1482	6	8	2016	32	26.182	24.6	27.333	26.72	27.235	26.769	27.751	27.579	25.793	25.89	26.769	26.256
1483	6	8	2016	32	26.378	24.31	26.989	27.407	27.087	26.598	28.27	27.21	25.793	25.647	26.549	26.916
1484	6	8	2016	32	26.134	24.503	26.867	27.259	26.94	27.382	27.949	27.407	25.55	25.38	26.304	26.842
1485	6	8	2016	32	25.866	25.036	27.53	27.186	26.793	27.136	27.825	27.801	25.283	25.525	26.378	26.867
1486	6	8	2016	32	25.598	24.818	28.369	28.369	26.646	26.744	29.065	28.717	24.992	26.158	27.776	27.949
1487	6	8	2016	32	26.231	24.527	28.097	28.345	26.793	26.598	29.315	28.444	25.671	25.987	28.048	27.85
1488	6	8	2016	32	26.353	24.238	27.702	27.949	27.677	27.358	28.941	28.023	25.817	25.72	27.825	27.481
1489	6	8	2016	32	26.109	24.769	28.369	27.801	27.677	27.087	28.692	28.593	25.598	25.477	27.53	27.259
1490	6	8	2016	32	25.817	24.963	28.147	28.295	27.53	26.72	29.315	28.27	25.307	25.258	27.259	27.801
1491	6	8	2016	32	25.55	24.721	27.727	27.949	27.382	26.695	28.99	28.196	25.04	26.158	27.481	27.505
1492	6	8	2016	32	26.329	24.431	28.27	27.776	27.235	27.358	28.593	28.543	25.525	26.109	27.702	27.21
1493	6	8	2016	32	26.304	24.165	28.023	28.369	27.087	27.063	29.24	28.171	25.841	25.866	27.481	27.924
1494	6	8	2016	32	26.036	24.963	27.751	28.048	26.94	26.671	28.965	28.468	25.623	25.598	27.186	27.702
1495	6	8	2016	32	25.768	24.939	28.27	27.677	26.793	26.744	28.617	28.468	25.355	25.331	27.628	27.333
1496	6	8	2016	32	25.574	24.697	27.949	28.369	26.646	27.358	29.24	28.048	25.065	25.671	27.653	27.628
1497	6	8	2016	32	26.402	24.407	27.875	28.122	26.646	27.063	28.941	28.593	25.283	26.182	27.407	27.875
1498	6	8	2016	32	26.28	24.165	28.345	27.702	27.653	26.671	28.617	28.345	25.866	25.963	27.136	27.554
1499	6	8	2016	32	26.012	24.987	27.974	28.245	27.677	26.744	29.24	28.048	25.671	25.72	27.702	27.186
1500	6	8	2016	32	25.744	24.89	27.801	28.122	27.554	27.333	28.916	28.593	25.404	25.453	27.604	27.85
1501	6	8	2016	32	25.574	24.624	28.369	27.727	27.407	27.014	28.667	28.245	25.137	25.234	27.358	27.628
1502	6	8	2016	32	26.402	24.334	28.023	28.221	27.259	26.646	29.34	28.245	25.016	26.158	27.136	27.284
1503	6	8	2016	32	26.28	24.334	27.751	28.122	27.112	26.793	29.04	28.617	25.866	26.085	27.801	27.727
1504	6	8	2016	32	26.012	24.963	28.27	27.727	26.965	27.284	28.593	28.245	25.768	25.841	27.677	27.825
1505	6	8	2016	32	25.744	24.794	27.924	28.196	26.818	26.989	29.215	28.221	25.501	25.574	27.407	27.481
1506	6	8	2016	32	25.525	24.503	27.875	28.122	26.646	26.598	29.015	28.493	25.21	25.331	27.136	27.186
1507	6	8	2016	32	26.353	24.213	28.32	27.727	26.573	26.867	28.593	28.122	24.944	25.768	27.702	27.924
1508	6	8	2016	32	26.256	24.648	27.949	28.171	27.554	27.284	29.19	28.518	25.744	26.134	27.628	27.702
1509	6	8	2016	32	25.987	24.963	27.825	28.122	27.579	26.965	28.965	28.369	25.793	25.914	27.358	27.333
1510	6	8	2016	32	25.695	24.721	28.32	27.727	27.456	26.598	28.568	28.023	25.55	25.671	27.112	27.505
1511	6	8	2016	32	25.623	24.431	27.974	28.171	27.308	26.891	29.215	28.642	25.258	25.404	27.727	27.751
1512	6	8	2016	32	26.378	24.141	27.776	28.147	27.161	27.259	28.965	28.32	24.992	25.331	27.579	27.431
1513	6	8	2016	32	26.207	24.89	28.221	27.751	26.989	26.94	28.568	28.072	25.501	26.158	27.333	27.235
1514	6	8	2016	32	25.939	24.939	27.875	28.147	26.842	26.573	29.215	28.543	25.817	26.012	27.161	27.776
1515	6	8	2016	32	25.671	24.673	27.949	28.147	26.695	26.916	28.965	28.171	25.598	25.768	27.702	27.481
1516	6	8	2016	32	25.744	24.407	28.196	27.751	26.549	27.284	28.568	28.345	25.331	25.501	27.53	27.161
1517	6	8	2016	32	26.378	24.117	27.801	28.122	27.382	26.965	29.19	28.444	25.04	25.234	27.259	27.85
1518	6	8	2016	32	26.182	24.939	28.097	28.147	27.628	26.573	28.891	28.048	24.774	24.992	27.284	27.653
1519	6	8	2016	32	25.914	24.89	28.122	27.751	27.554	26.842	28.617	28.593	24.532	24.75	27.653	27.284
1520	6	8	2016	32	25.623	24.624	27.727	28.097	27.407	27.284	29.215	28.444	24.677	25.453	27.431	26.989
1521	6	8	2016	32	25.768	24.358	28.023	28.147	27.235	26.989	28.891	28.023	25.355	25.598	27.161	26.646
1522	6	8	2016	32	26.353	24.189	27.751	27.751	27.063	26.598	28.444	27.579	25.21	25.38	26.891	26.304
1523	6	8	2016	32	26.158	24.963	27.333	27.308	26.916	26.769	27.974	27.161	24.968	25.162	26.622	25.963
1524	6	8	2016	32	25.89	24.842	26.891	26.891	26.744	27.259	27.604	27.407	24.702	24.919	26.353	25.671
1525	6	8	2016	32	25.598	24.552	26.965	26.891	26.622	26.965	28.221	27.407	24.46	24.702	26.109	26.231
1526	6	8	2016	32	25.914	24.286	27.333	27.259	26.744	26.598	27.974	27.063	24.968	25.623	25.866	26.061
1527	6	8	2016	32	26.304	24.334	26.989	26.965	27.628	26.867	27.604	27.53	25.355	25.623	25.647	25.768
1528	6	8	2016	32	26.109	24.963	26.744	26.72	27.604	27.235	28.32	27.407	25.162	25.404	26.304	25.793
1529	6	8	2016	32	25.817	24.769	27.235	27.284	27.481	26.916	28.122	27.038	24.919	25.162	26.304	26.329
1530	6	8	2016	32	25.55	24.503	26.965	27.014	27.333	26.524	27.727	27.554	24.653	24.919	26.109	26.109
1531	6	8	2016	32	26.134	24.213	26.744	26.671	27.161	27.038	28.072	27.382	24.412	24.702	25.89	25.817
1532	6	8	2016	32	26.329	24.624	27.235	27.358	27.014	27.259	28.122	27.014	25.234	25.598	25.671	26.012
1533	6	8	2016	32	26.109	24.963	26.965	27.186	26.842	26.916	27.727	27.554	25.331	25.623	26.182	26.353
1534	6	8	2016	32	25.817	24.745	26.793	26.818	26.695	26.549	27.974	27.358	25.113	25.404	26.158	26.085
1535	6	8	2016	32	25.55	24.455	27.358	27.038	26.549	26.965	28.27	27.014	24.871	25.186	25.963	25.793
1536	6	8	2016	32	26.134	24.189	27.087	27.259	27.308	27.259	27.924	27.579	24.605	24.944	25.744	25.987
1537	6	8	2016	32	26.304	24.769	26.72	26.94	27.628	26.94	27.554	27.333	24.412	24.726	25.939	26.231
1538	6	8	2016	32	26.085	24.987	27.333	26.769	27.554	26.573	28.27	27.014	25.331	25.598	26.329	25.987
1539	6	8	2016	32	25.817	24.745	27.136	27.358	27.407	26.916	28.048	27.53	25.283	25.623	26.158	25.695
1540	6	8	2016	32	25.525	24.455	26.769	27.112	27.235	27.259	27.653	27.235	25.065	25.404	25.939	26.329
1541	6	8	2016	32	26.207	24.165	27.235	26.72	27.087	26.94	28.221	27.014	24.798	25.162	25.72	26.304
1542	6	8	2016	32	26.28	24.769	27.235	27.235	26.94	26.573	28.196	27.554	24.557	24.944	26.109	26.036
1543	6	8	2016	32	26.061	24.939	26.891	27.112	26.769	26.916	27.801	27.259	24.581	24.726	26.304	25.72
1544	6	8	2016	32	25.768	24.697	26.94	26.744	26.622	27.259	27.825	27.063	25.355	25.623	26.109	26.256
1545	6	8	2016	32	25.501	24.407	27.21	27.186	26.72	26.94	28.196	27.628	25.234	25.598	25.89	26.329
1546	6	8	2016	32	26.28	24.141	26.867	27.161	27.604	26.573	27.85	27.333	24.992	25.38	25.647	26.061
1547	6	8	2016	32	26.304	24.89	26.965	26.818	27.579	26.94	27.628	27.014	24.726	25.137	26.158	25.744
1548	6	8	2016	32	26.061	24.89	27.308	27.063	27.456	27.259	28.27	27.53	24.46	24.895	26.109	26.207
1549	6	8	2016	32	25.793	24.648	26.989	27.186	27.284	26.916	27.974	27.259	24.992	24.75	25.914	26.353
1550	6	8	2016	32	25.501	24.358	26.744	26.842	27.136	26.549	27.604	27.112	25.355	25.671	25.695	26.085
1551	6	8	2016	32	26.304	24.141	27.358	26.94	26.965	26.965	28.245	27.505	25.162	25.574	26.109	25.768
1552	6	8	2016	32	26.28	24.963	27.087	27.235	26.793	27.259	27.998	27.21	24.895	25.355	26.353	26.134
1553	6	8	2016	32	26.036	24.89	26.695	26.916	26.646	26.916	27.604	27.284	24.653	25.113	26.158	26.329
1554	6	8	2016	32	25.744	24.624	27.259	26.769	26.549	26.549	28.245	27.579	24.412	24.871	25.939	26.085
1555	6	8	2016	32	25.477	24.334	27.063	27.284	27.579	26.989	28.048	27.259	25.234	24.823	25.695	25.768
1556	6	8	2016	32	26.304	24.189	26.695	26.989	27.628	27.284	27.653	27.136	25.331	25.671	26.061	26.134
1557	6	8	2016	32	26.256	25.012	27.038	26.622	27.505	26.94	28.023	27.505	25.113	25.55	26.329	26.231
1558	6	8	2016	32	26.012	24.866	26.842	26.231	27.333	26.573	27.776	27.186	24.847	25.331	26.134	25.963
1559	6	8	2016	32	25.72	24.6	26.451	25.866	27.161	26.891	27.382	26.818	24.581	25.089	25.914	25.647
1560	6	8	2016	32	25.501	24.31	26.085	25.987	26.989	27.284	26.989	26.426	24.46	24.823	25.671	25.331
1561	6	8	2016	32	26.353	24.31	25.72	26.256	26.842	26.94	26.622	26.085	25.355	25.065	25.428	25.04
1562	6	8	2016	32	26.231	24.987	26.256	25.963	26.671	26.549	27.235	26.5	25.258	25.647	25.21	24.75
1563	6	8	2016	32	25.963	24.794	26.109	25.695	26.524	26.916	27.014	26.329	25.016	25.477	24.992	25.089
1564	6	8	2016	32	25.671	24.527	25.768	26.28	27.554	27.284	26.671	26.012	24.75	25.234	24.774	25.331
1565	6	8	2016	32	25.623	24.238	26.182	26.061	27.628	26.965	27.259	26.524	24.484	24.992	24.726	25.089
1566	6	8	2016	32	26.378	24.552	26.134	25.744	27.505	26.573	27.259	26.329	24.871	24.75	25.307	24.847
1567	6	8	2016	32	26.207	24.987	25.817	26.256	27.358	26.916	26.916	26.012	25.38	25.404	25.186	24.702
1568	6	8	2016	32	25.939	24.769	26.085	26.28	27.186	27.259	26.573	26.524	25.186	25.598	24.992	25.21
1569	6	8	2016	32	25.647	24.479	26.158	25.987	27.014	26.916	27.259	26.304	24.944	25.404	24.774	25.016
1570	6	8	2016	32	25.72	24.165	25.841	25.671	26.842	26.524	27.063	26.012	24.653	25.162	24.677	24.75
1571	6	8	2016	32	26.353	24.745	25.963	26.28	26.671	26.989	26.72	26.622	24.412	24.895	25.307	24.992
1572	6	8	2016	32	26.158	24.915	26.329	26.109	26.524	27.235	27.112	26.402	25.258	24.726	25.234	25.38
1573	6	8	2016	32	25.866	24.648	26.036	25.793	27.481	26.891	27.112	26.061	25.307	25.647	25.04	25.162
1574	6	8	2016	32	25.574	24.358	25.695	26.158	27.628	26.5	26.769	26.598	25.089	25.574	24.823	24.895
1575	6	8	2016	32	26.036	24.141	26.256	26.329	27.53	27.063	26.965	26.524	24.798	25.331	24.629	24.653
1576	6	8	2016	32	26.353	24.987	26.085	26.036	27.382	27.235	27.186	26.207	24.532	25.089	25.331	25.186
1577	6	8	2016	32	26.109	24.89	25.744	25.695	27.21	26.867	26.867	26.207	24.629	24.847	25.331	25.04
1578	6	8	2016	32	25.817	24.6	26.28	26.28	27.038	26.475	26.744	26.5	25.355	24.871	25.137	24.774
1579	6	8	2016	32	25.525	24.286	26.231	26.134	26.867	27.136	27.186	26.207	25.21	25.671	24.919	24.895
1580	6	8	2016	32	26.231	24.334	25.89	25.793	26.695	27.235	26.891	26.231	24.944	25.525	24.726	25.355
1581	6	8	2016	32	26.28	24.987	25.89	26.134	26.524	26.867	26.646	26.426	24.677	25.283	24.968	25.137
1582	6	8	2016	32	26.012	24.794	26.231	26.353	27.407	26.475	27.259	26.134	24.412	25.04	25.331	24.871
1583	6	8	2016	32	25.72	24.503	25.914	26.061	27.653	27.161	26.989	26.378	25.258	24.774	25.186	24.653
1584	6	8	2016	32	25.55	24.189	25.793	25.695	27.53	27.21	26.646	26.426	25.307	25.283	24.968	25.38
1585	6	8	2016	32	26.353	24.769	26.378	26.256	27.382	26.842	27.308	26.134	25.089	25.671	24.75	25.234
1586	6	8	2016	32	26.207	24.939	26.109	26.134	27.186	26.451	27.186	26.426	24.798	25.453	24.75	24.968
1587	6	8	2016	32	25.914	24.648	25.768	25.817	27.014	27.21	26.818	26.573	24.508	25.186	25.137	24.677
1588	6	8	2016	32	25.598	24.358	26.28	26.061	26.842	27.186	26.842	26.256	24.702	24.944	25.016	25.258
1589	6	8	2016	32	25.89	24.189	26.231	26.231	26.671	26.818	27.186	26.061	25.38	24.702	24.798	25.283
1590	6	8	2016	32	26.378	24.963	25.89	25.914	26.524	26.426	26.867	26.5	25.21	25.623	24.629	25.016
1591	6	8	2016	32	26.134	24.818	25.89	25.768	27.554	27.259	26.671	26.207	24.919	25.598	25.113	24.726
1592	7	8	2016	33	25.841	24.527	26.329	26.378	27.653	27.161	27.333	26.134	24.653	25.38	25.016	25.065
1593	7	8	2016	33	25.55	24.213	26.036	26.134	27.53	26.793	27.063	26.475	24.388	25.113	24.798	25.307
1594	7	8	2016	33	26.134	24.6	25.671	25.793	27.358	26.426	26.695	26.182	25.283	24.847	24.605	25.065
1595	7	8	2016	33	26.304	24.915	25.307	25.428	27.186	27.259	26.304	25.841	25.258	24.944	24.388	24.798
1596	7	8	2016	33	26.061	24.673	24.944	25.089	27.014	27.087	25.939	25.501	25.016	25.647	24.195	24.508
1597	7	8	2016	33	25.744	24.358	24.702	24.75	26.818	26.695	25.647	25.186	24.726	25.477	24.002	24.219
1598	7	8	2016	33	25.501	24.165	25.21	25.258	26.646	26.524	26.231	25.21	24.46	25.21	23.809	23.954
1599	7	8	2016	33	26.329	24.963	24.992	25.234	26.549	27.259	26.012	25.574	25.089	24.944	23.617	23.713
1600	7	8	2016	33	26.207	24.842	24.677	24.968	27.579	26.989	25.671	25.331	25.307	24.726	24.219	23.978
1601	7	8	2016	33	25.914	24.527	25.21	24.677	27.604	26.598	26.182	25.04	25.089	25.623	24.267	24.315
1602	7	8	2016	33	25.598	24.213	25.04	25.283	27.481	26.793	26.158	25.598	24.798	25.55	24.122	24.122
1603	7	8	2016	33	25.89	24.6	24.75	25.113	27.284	27.235	25.841	25.477	24.508	25.307	23.93	23.881
1604	7	8	2016	33	26.329	24.939	25.137	24.823	27.112	26.891	25.793	25.186	24.847	25.04	23.737	23.641
1605	7	8	2016	33	26.085	24.673	25.089	25.113	26.94	26.475	26.207	25.21	25.331	24.774	23.665	24.146
1606	7	8	2016	33	25.768	24.358	24.798	25.331	26.744	27.087	25.939	25.574	25.113	25.331	24.339	24.146
1607	7	8	2016	33	25.477	24.189	25.04	25.065	26.573	27.186	25.647	25.331	24.823	25.623	24.291	23.93
1608	7	8	2016	33	26.304	24.963	25.258	24.75	27.136	26.818	26.231	25.016	24.557	25.38	24.098	23.689
1609	7	8	2016	33	26.231	24.818	24.992	25.21	27.628	26.402	26.036	25.525	24.629	25.137	23.93	24.05
1610	7	8	2016	33	25.939	24.503	24.677	25.331	27.53	27.259	25.695	25.331	25.331	24.871	23.737	24.291
1611	7	8	2016	33	25.623	24.189	25.307	25.065	27.382	27.161	26.182	25.04	25.162	24.895	23.641	24.098
1612	7	8	2016	33	25.841	24.721	25.162	24.75	27.186	26.769	26.085	25.574	24.895	25.647	24.315	23.857
1613	7	8	2016	33	26.329	24.939	24.871	25.283	27.014	26.475	25.768	25.501	24.605	25.477	24.243	23.617
1614	7	8	2016	33	26.085	24.648	24.847	25.331	26.842	27.284	26.036	25.234	24.484	25.234	24.074	24.267
1615	7	8	2016	33	25.793	24.334	25.186	25.04	26.646	27.063	26.28	25.04	25.307	24.968	23.881	24.219
1616	7	8	2016	33	25.477	24.213	24.919	24.726	26.671	26.646	26.012	25.623	25.186	24.702	23.713	23.978
1617	7	8	2016	33	26.329	24.987	24.677	25.21	27.604	26.646	25.671	25.404	24.919	25.598	23.809	23.737
1618	7	8	2016	33	26.28	24.794	25.331	25.113	27.579	27.284	26.207	25.113	24.629	25.55	24.291	23.569
1619	7	8	2016	33	25.987	24.503	25.162	24.823	27.431	26.965	26.085	25.501	24.412	25.307	24.195	24.243
1620	7	8	2016	33	25.671	24.189	24.847	24.944	27.235	26.573	25.768	25.501	25.307	25.04	24.026	24.098
1621	7	8	2016	33	25.695	24.721	24.895	25.355	27.063	26.867	26.012	25.234	25.21	24.798	23.833	23.881
1622	7	8	2016	33	26.353	24.915	25.186	25.113	26.867	27.235	26.304	25.04	24.968	25.283	23.641	23.641
1623	7	8	2016	33	26.134	24.648	24.919	24.798	26.695	26.891	26.012	25.477	24.653	25.598	24.171	24.219
1624	7	8	2016	33	25.817	24.334	24.677	25.089	26.524	26.475	25.671	25.234	24.388	25.38	24.267	24.243
1625	7	8	2016	33	25.525	24.238	25.331	25.38	27.53	27.136	26.28	25.016	25.258	25.113	24.122	24.026
1626	7	8	2016	33	26.256	24.963	25.113	25.113	27.653	27.186	26.231	25.623	25.234	24.847	23.93	23.785
1627	7	8	2016	33	26.256	24.794	24.798	24.798	27.505	26.818	25.914	25.404	24.992	24.992	23.761	23.665
1628	7	8	2016	33	25.963	24.479	25.04	25.113	27.333	26.451	25.671	25.113	24.677	25.647	23.593	24.195
1629	7	8	2016	33	25.647	24.165	25.283	25.186	27.136	27.284	26.256	25.137	24.412	25.477	24.291	24.026
1630	7	8	2016	33	25.72	24.794	24.992	24.919	26.965	27.112	26.012	24.919	25.21	25.21	24.243	23.809
1631	7	8	2016	33	26.329	24.915	24.677	24.605	26.769	26.695	25.671	24.629	25.258	24.944	24.074	23.569
1632	7	8	2016	33	26.109	24.624	24.339	24.291	26.598	26.549	25.331	24.363	24.992	24.774	23.881	23.328
1633	7	8	2016	33	25.793	24.31	24.026	24.002	27.038	27.284	24.992	24.074	24.702	25.647	23.689	23.112
1634	7	8	2016	33	25.501	24.286	23.737	23.713	27.653	26.989	24.677	24.484	24.412	25.525	23.497	22.896
1635	7	8	2016	33	26.28	24.963	24.074	24.243	27.554	26.573	25.258	24.557	25.137	25.258	23.328	22.681
1636	7	8	2016	33	26.207	24.769	24.074	24.291	27.382	26.842	25.258	24.291	25.258	24.992	23.136	22.705
1637	7	8	2016	33	25.914	24.455	23.833	24.05	27.186	27.259	24.992	24.026	25.016	24.726	22.968	23.256
1638	7	8	2016	33	25.598	24.117	23.737	23.761	26.989	26.891	24.677	24.508	24.726	25.525	22.8	23.136
1639	7	8	2016	33	25.963	24.89	24.315	24.074	26.818	26.475	25.162	24.46	24.412	25.574	22.657	22.944
1640	7	8	2016	33	26.304	24.842	24.122	24.388	26.622	27.112	25.137	24.195	25.137	25.331	22.848	22.729
1641	7	8	2016	33	26.061	24.552	23.857	24.171	26.818	27.161	24.871	23.978	25.283	25.04	23.28	22.537
1642	7	8	2016	33	25.744	24.238	23.713	23.905	27.628	26.793	24.677	24.605	25.04	24.774	23.184	23.064
1643	7	8	2016	33	25.525	24.527	24.315	23.689	27.554	26.426	25.355	24.46	24.75	25.307	23.04	23.232
1644	7	8	2016	33	26.353	24.939	24.146	24.339	27.407	27.259	25.186	24.195	24.436	25.623	22.872	23.064
1645	7	8	2016	33	26.182	24.673	23.857	24.195	27.21	27.087	24.871	24.026	25.137	25.404	22.705	22.872
1646	7	8	2016	33	25.89	24.358	23.689	23.954	27.014	26.671	24.653	24.412	25.283	25.137	22.561	22.657
1647	7	8	2016	33	25.574	24.189	24.291	23.689	26.818	26.622	25.355	24.195	25.04	24.847	23.232	22.776
1648	7	8	2016	33	26.085	24.939	24.122	24.219	26.646	27.259	25.162	23.978	24.75	24.919	23.232	23.256
1649	7	8	2016	33	26.304	24.769	23.857	24.122	26.695	26.94	24.847	24.46	24.436	25.647	23.088	23.136
1650	7	8	2016	33	26.036	24.455	23.737	23.881	27.628	26.524	24.726	24.267	25.089	25.477	22.92	22.92
1651	7	8	2016	33	25.72	24.117	24.291	23.737	27.579	27.014	25.355	24.026	25.307	25.21	22.753	22.729
1652	7	8	2016	33	25.574	24.866	24.122	24.363	27.431	27.21	25.162	24.557	25.065	24.919	22.609	22.561
1653	7	8	2016	33	26.329	24.866	23.833	24.219	27.235	26.818	24.847	24.436	24.75	24.726	23.136	23.232
1654	7	8	2016	33	26.134	24.576	23.785	23.954	27.038	26.402	24.798	24.195	24.46	25.647	23.232	23.136
1655	7	8	2016	33	25.817	24.238	24.267	23.689	26.842	27.235	25.186	23.978	25.016	25.55	23.088	22.944
1656	7	8	2016	33	25.501	24.576	24.074	24.291	26.646	27.136	24.944	24.629	25.283	25.283	22.944	22.729
1657	7	8	2016	33	26.28	24.939	23.809	24.243	26.671	26.72	24.653	24.46	25.065	25.016	22.776	22.561
1658	7	8	2016	33	26.231	24.673	23.881	24.002	27.653	26.524	25.283	24.219	24.75	24.75	22.633	23.256
1659	7	8	2016	33	25.939	24.334	24.291	23.713	27.604	27.308	25.234	24.002	24.46	25.404	22.968	23.16
1660	7	8	2016	33	25.623	24.213	24.074	24.243	27.431	27.014	24.944	24.436	24.992	25.598	23.28	22.968
1661	7	8	2016	33	25.914	24.987	23.785	24.315	27.235	26.598	24.629	24.219	25.307	25.38	23.16	22.753
1662	7	8	2016	33	26.304	24.794	23.713	24.074	27.038	26.769	25.162	23.978	25.065	25.089	22.992	22.561
1663	7	8	2016	33	26.061	24.455	24.243	23.785	26.842	27.259	25.21	24.605	24.75	24.823	22.824	23.208
1664	7	8	2016	33	25.72	24.141	24.026	24.026	26.646	26.916	24.919	24.484	24.46	25.04	22.681	23.16
1665	7	8	2016	33	25.55	24.842	24.002	24.629	26.646	26.475	24.871	24.557	25.016	25.647	22.776	23.256
1666	7	8	2016	33	26.329	24.842	25.234	25.404	27.604	27.038	26.158	25.695	25.258	25.453	24.219	24.388
1667	7	8	2016	33	26.158	24.552	25.355	25.21	27.554	27.235	26.378	25.623	25.016	25.186	24.557	24.363
1668	7	8	2016	33	25.841	24.213	25.065	24.895	27.407	26.842	26.085	25.307	24.726	24.919	24.412	24.122
1669	7	8	2016	33	25.525	24.6	24.726	24.871	27.21	26.426	25.72	25.016	24.436	24.75	24.219	23.857
1670	7	8	2016	33	26.231	24.915	25.258	25.355	27.014	27.21	26.134	25.598	25.21	25.623	24.002	23.617
1671	7	8	2016	33	26.256	24.648	25.186	25.113	26.818	27.136	26.158	25.404	25.283	25.501	23.809	24.291
1672	7	8	2016	33	25.963	24.31	24.871	24.774	26.646	26.744	25.841	25.089	25.04	25.258	23.617	24.219
1673	7	8	2016	33	25.647	24.31	24.847	25.113	26.867	26.524	25.817	25.477	24.726	24.968	24.243	23.978
1674	7	8	2016	33	25.866	24.939	25.21	25.21	27.653	27.308	26.231	25.404	24.436	24.726	24.267	23.737
1675	7	8	2016	33	26.329	24.745	24.944	24.919	27.579	27.038	25.963	25.113	25.21	25.623	24.122	23.93
1676	7	8	2016	33	26.085	24.407	24.702	24.726	27.407	26.622	25.598	25.307	25.307	25.55	23.93	24.315
1677	7	8	2016	33	25.793	24.141	25.331	25.404	27.235	26.793	26.256	25.525	25.04	25.307	23.737	24.122
1678	7	8	2016	33	25.525	24.939	25.137	25.21	27.038	27.259	26.158	25.258	24.75	25.016	23.737	23.881
1679	7	8	2016	33	26.353	24.842	24.798	24.895	26.842	26.891	25.841	25.04	24.46	24.75	24.291	23.641
1680	7	8	2016	33	26.231	24.527	25.113	24.871	26.671	26.475	25.866	25.525	25.137	25.477	24.195	24.291
1681	7	8	2016	33	25.939	24.213	25.283	25.38	26.671	27.161	26.353	25.283	25.283	25.598	24.026	24.195
1682	7	8	2016	33	25.623	24.673	24.992	25.162	27.628	27.186	26.085	25.04	25.04	25.38	23.833	23.978
1683	7	8	2016	33	25.963	24.963	24.702	24.823	27.604	26.793	25.744	25.623	24.75	25.089	23.641	23.713
1684	7	8	2016	33	26.329	24.673	25.331	25.089	27.456	26.475	26.158	25.404	24.436	24.823	24.219	24.002
1685	7	8	2016	33	26.085	24.358	25.186	25.355	27.259	27.308	26.085	25.089	25.21	25.234	24.315	24.171
1686	7	8	2016	33	25.768	24.262	24.871	25.089	27.063	27.112	25.768	25.55	25.307	25.647	24.146	23.978
1687	7	8	2016	33	25.574	24.987	24.944	24.774	26.891	26.695	26.085	25.55	25.065	25.428	23.978	23.737
1688	7	8	2016	33	26.353	24.794	25.186	25.234	26.695	26.695	26.182	25.283	24.774	25.162	23.785	23.978
1689	7	8	2016	33	26.207	24.479	24.919	25.355	26.622	27.308	25.89	25.065	24.484	24.895	23.665	24.122
1690	7	8	2016	33	25.914	24.165	24.677	25.065	27.628	26.989	25.817	25.647	25.162	24.968	24.291	23.905
1691	7	8	2016	33	25.598	24.866	25.307	24.75	27.653	26.573	26.207	25.428	25.307	25.671	24.243	23.689
1692	7	8	2016	33	26.207	24.915	25.113	25.258	27.505	27.014	25.939	25.137	25.065	25.501	24.074	24.026
1693	7	8	2016	33	26.304	24.6	24.798	25.162	27.308	27.284	25.695	25.477	24.774	25.234	23.881	24.291
1694	7	8	2016	33	26.036	24.286	25.186	24.871	27.112	26.916	26.378	25.428	24.484	24.968	23.689	24.074
1695	7	8	2016	33	25.72	24.527	25.258	24.919	26.94	26.5	26.158	25.137	25.065	24.798	24.122	23.833
1696	7	8	2016	33	25.72	24.963	24.944	25.404	26.744	27.186	25.817	25.55	25.331	25.623	24.315	23.713
1697	7	8	2016	33	26.402	24.721	24.774	25.162	26.598	27.161	26.061	25.55	25.089	25.501	24.195	24.146
1698	7	8	2016	33	26.182	24.382	25.331	24.847	27.554	26.793	26.207	25.283	24.798	25.258	24.002	23.978
1699	7	8	2016	33	25.89	24.238	25.113	25.162	27.653	26.524	25.89	25.137	24.508	24.992	23.809	23.761
1700	7	8	2016	33	25.574	24.963	24.798	25.355	27.53	27.333	25.866	25.501	25.04	24.75	23.617	24.122
1701	7	8	2016	33	26.329	24.794	25.283	25.331	27.333	27.112	26.524	25.574	25.355	25.647	24.339	24.581
1702	7	8	2016	33	26.329	24.479	26.426	26.451	27.161	26.695	27.382	26.744	25.137	25.623	25.55	25.453
1703	7	8	2016	33	26.036	24.165	26.329	26.402	26.989	26.793	27.161	26.646	24.823	25.38	25.55	25.307
1704	7	8	2016	33	25.72	24.963	25.987	26.061	26.793	27.333	26.769	26.329	24.532	25.089	25.355	25.016
1705	7	8	2016	33	25.744	24.89	25.914	25.72	26.622	26.965	27.186	26.182	24.992	24.823	25.137	24.726
1706	7	8	2016	33	26.402	24.576	26.378	26.304	27.431	26.549	27.259	26.646	25.331	25.428	24.895	25.38
1707	7	8	2016	33	26.182	24.238	26.061	26.085	27.702	27.186	26.891	26.353	25.113	25.671	24.677	25.331
1708	7	8	2016	33	25.89	24.842	25.768	25.744	27.604	27.259	26.867	26.109	24.823	25.453	25.331	25.065
1709	7	8	2016	33	25.574	24.963	26.304	26.304	27.431	26.891	27.235	26.549	24.532	25.186	25.307	24.774
1710	7	8	2016	33	26.329	24.673	26.061	26.182	27.259	26.524	26.916	26.28	25.065	24.919	25.113	25.234
1711	7	8	2016	33	26.304	24.334	25.768	25.841	27.087	27.333	26.769	26.231	25.38	24.944	24.895	25.186
1712	7	8	2016	33	26.036	24.479	26.378	26.158	26.891	27.136	27.382	26.646	25.137	25.695	24.677	24.919
1713	7	8	2016	33	25.695	25.012	26.134	26.378	26.72	26.744	27.087	26.353	24.847	25.525	25.331	24.653
1714	7	8	2016	33	25.914	24.769	25.768	26.061	26.695	26.695	26.695	26.134	24.557	25.258	25.307	25.38
1715	7	8	2016	33	26.402	24.455	26.378	25.72	27.702	27.358	27.284	26.646	24.968	24.992	25.113	25.234
1716	7	8	2016	33	26.158	24.189	26.256	26.329	27.702	27.063	27.087	26.378	25.404	24.798	24.895	24.968
1717	7	8	2016	33	25.866	24.987	25.89	26.134	27.554	26.646	26.72	26.061	25.186	25.695	24.677	24.702
1718	7	8	2016	33	25.574	24.866	26.109	25.793	27.382	26.965	27.235	26.598	24.895	25.598	25.137	25.283
1719	7	8	2016	33	26.353	24.552	26.231	26.231	27.21	27.333	27.161	26.353	24.605	25.355	25.283	25.089
1720	7	8	2016	33	26.329	24.238	25.89	26.231	27.038	26.989	26.793	26.109	24.653	25.089	25.113	24.823
1721	7	8	2016	33	26.061	24.842	26.134	25.89	26.867	26.573	26.94	26.573	25.38	24.823	24.895	25.113
1722	7	8	2016	33	25.768	24.987	26.329	26.061	26.695	27.186	27.284	26.304	25.234	25.453	24.677	25.355
1723	7	8	2016	33	25.744	24.697	25.987	26.28	27.087	27.259	26.965	26.158	24.944	25.671	25.162	25.137
1724	7	8	2016	33	26.402	24.382	25.89	25.963	27.702	26.891	26.695	26.598	24.677	25.453	25.453	24.847
1725	7	8	2016	33	26.207	24.31	26.402	25.841	27.628	26.524	27.407	26.304	24.532	25.21	25.283	25.065
1726	7	8	2016	33	25.914	25.036	26.109	26.451	27.456	27.358	27.161	26.182	25.404	24.944	25.089	25.428
1727	7	8	2016	33	25.623	24.842	25.768	26.207	27.284	27.186	26.793	26.695	25.283	24.944	24.871	25.21
1728	7	8	2016	33	26.28	24.527	26.378	25.866	27.112	26.793	27.186	26.426	25.016	25.744	24.726	24.919
1729	7	8	2016	33	26.402	24.213	26.207	26.134	26.94	26.598	27.21	26.109	24.75	25.598	25.38	24.798
1730	7	8	2016	33	26.134	24.89	25.866	26.378	26.769	27.358	26.842	26.598	24.46	25.355	25.283	25.453
1731	7	8	2016	33	25.841	24.987	26.207	26.085	26.622	27.112	27.063	26.402	25.258	25.113	25.089	25.283
1732	7	8	2016	33	25.574	24.721	26.231	25.744	27.604	26.72	27.235	26.085	25.404	24.847	24.871	25.016
1733	7	8	2016	33	26.402	24.407	25.89	26.28	27.776	26.793	26.916	26.573	25.186	25.404	24.702	24.726
1734	7	8	2016	33	26.329	24.286	26.134	26.256	27.677	27.382	26.842	26.353	24.895	25.695	25.355	25.307
1735	7	8	2016	33	26.085	25.06	26.256	25.939	27.53	27.087	27.284	26.109	24.629	25.501	25.331	25.186
1736	7	8	2016	33	25.793	24.915	25.939	25.841	27.358	26.695	26.989	26.744	24.581	25.258	25.137	24.944
1737	7	8	2016	33	25.744	24.624	26.036	26.622	27.186	26.916	26.867	26.818	25.428	25.016	25.186	24.968
1738	7	8	2016	33	26.426	24.31	27.308	27.456	27.038	27.358	28.122	27.801	25.307	24.798	26.451	26.329
1739	7	8	2016	33	26.256	24.6	27.407	27.235	26.891	27.038	28.394	27.579	25.065	25.623	26.573	26.573
1740	7	8	2016	33	25.987	25.036	27.038	26.842	26.72	26.622	28.048	27.21	24.798	25.671	26.378	26.329
1741	7	8	2016	33	25.695	24.794	26.842	27.161	26.744	27.038	27.677	27.505	24.508	25.453	26.134	25.987
1742	7	8	2016	33	26.036	24.503	27.333	27.358	27.727	27.358	28.295	27.481	25.113	25.21	25.89	25.793
1743	7	8	2016	33	26.402	24.189	27.038	27.014	27.727	27.014	28.023	27.136	25.38	24.968	25.72	26.353
1744	7	8	2016	33	26.182	24.987	26.842	26.793	27.579	26.598	27.677	27.628	25.162	24.871	26.378	26.109
1745	7	8	2016	33	25.89	24.939	27.407	27.407	27.407	27.136	28.32	27.456	24.895	25.744	26.256	25.793
1746	7	8	2016	33	25.574	24.673	27.087	27.136	27.235	27.333	28.048	27.087	24.629	25.623	26.036	26.304
1747	7	8	2016	33	26.378	24.358	26.769	26.744	27.063	26.989	27.653	27.727	24.677	25.38	25.793	26.378
1748	7	8	2016	33	26.353	24.431	27.407	27.284	26.916	26.573	28.32	27.53	25.404	25.113	26.036	26.085
1749	7	8	2016	33	26.109	25.036	27.161	27.161	26.744	27.21	28.097	27.161	25.258	24.871	26.158	25.768
1750	7	8	2016	33	25.817	24.818	26.769	26.769	26.598	27.284	27.677	27.628	24.992	25.186	25.963	26.378
1751	7	8	2016	33	25.598	24.503	27.382	27.259	27.604	26.916	28.345	27.53	24.726	25.695	25.744	26.353
1752	7	8	2016	33	26.426	24.189	27.235	27.186	27.727	26.524	28.245	27.186	24.46	25.501	26.182	26.061
1753	7	8	2016	33	26.304	24.915	26.842	26.818	27.628	27.284	27.825	27.579	25.331	25.258	26.378	25.744
1754	7	8	2016	33	26.012	24.915	27.235	27.235	27.481	27.235	27.974	27.53	25.307	25.016	26.207	26.426
1755	7	8	2016	33	25.72	24.624	27.186	27.308	27.308	26.842	28.221	27.186	25.065	24.774	25.963	26.304
1756	7	8	2016	33	25.841	24.334	26.793	26.965	27.136	26.524	27.85	27.579	24.798	25.598	25.72	25.987
1757	7	8	2016	33	26.402	24.527	27.308	26.842	26.965	27.382	27.899	27.579	24.532	25.623	26.158	25.72
1758	7	8	2016	33	26.182	25.036	27.259	27.308	26.793	27.186	28.32	27.235	25.04	25.404	26.109	26.451
1759	7	8	2016	33	25.89	24.794	26.867	27.014	26.622	26.793	27.949	27.431	25.404	25.162	25.89	26.28
1760	7	8	2016	33	25.598	24.503	26.989	26.72	27.333	26.598	27.702	27.628	25.21	24.919	25.671	25.987
1761	7	8	2016	33	26.28	24.189	27.284	27.456	27.751	27.407	28.394	27.284	24.944	24.992	26.256	25.744
1762	7	8	2016	33	26.353	24.963	26.94	27.21	27.677	27.136	28.122	27.259	24.653	25.72	26.134	26.28
1763	7	8	2016	33	26.109	24.963	26.818	26.818	27.53	26.744	27.702	27.677	24.508	25.574	25.914	26.061
1764	7	8	2016	33	25.817	24.673	27.358	27.21	27.358	26.622	28.27	27.358	25.38	25.331	25.671	25.768
1765	7	8	2016	33	25.55	24.382	27.038	27.358	27.186	27.382	28.122	27.112	25.283	25.089	26.134	26.134
1766	7	8	2016	33	26.402	24.286	26.793	26.989	27.014	27.112	27.727	27.702	25.04	24.847	26.329	26.353
1767	7	8	2016	33	26.353	25.012	27.308	26.769	26.842	26.72	28.171	27.407	24.774	25.331	26.134	26.085
1768	7	8	2016	33	26.085	24.842	27.014	27.358	26.695	26.695	28.122	27.063	24.484	25.72	25.914	25.768
1769	7	8	2016	33	25.793	24.552	26.818	27.063	26.744	27.358	27.727	27.604	25.186	25.525	25.671	26.28
1770	7	8	2016	33	25.574	24.238	27.284	26.695	27.751	27.087	28.221	27.333	25.331	25.258	26.231	26.207
1771	7	8	2016	33	26.402	24.794	26.989	27.407	27.727	26.695	28.27	27.087	25.113	25.016	26.134	25.914
1772	7	8	2016	33	26.28	25.036	26.842	27.259	27.579	26.744	27.875	27.604	24.847	24.798	25.939	25.841
1773	7	8	2016	33	26.012	24.794	27.628	27.136	27.431	27.358	27.825	27.604	24.581	25.525	25.963	26.744
1774	7	8	2016	33	25.72	24.503	28.345	28.345	27.235	27.063	29.115	28.717	24.629	25.671	27.333	27.431
1775	7	8	2016	33	25.695	24.189	28.023	28.345	27.087	26.695	29.315	28.568	25.404	25.477	27.554	27.21
1776	7	8	2016	33	26.426	24.866	27.751	27.949	26.916	26.72	28.916	28.171	25.258	25.234	27.333	26.842
1777	7	8	2016	33	26.256	24.939	28.295	27.801	26.744	27.358	28.667	28.543	25.016	24.992	27.063	27.063
1778	7	8	2016	33	25.987	24.697	27.949	28.345	26.598	27.087	29.265	28.419	24.75	24.75	26.793	27.259
1779	7	8	2016	33	25.695	24.382	27.875	28.023	27.481	26.695	28.916	28.048	24.484	25.647	26.622	26.94
1780	7	8	2016	33	25.695	24.213	28.32	27.653	27.727	26.695	28.617	28.692	25.113	25.623	27.407	26.793
1781	7	8	2016	33	26.402	24.987	27.974	28.295	27.628	27.333	29.24	28.419	25.38	25.428	27.308	27.308
1782	7	8	2016	33	26.256	24.866	27.875	28.048	27.456	27.038	28.916	28.048	25.162	25.186	27.063	27.038
1783	7	8	2016	33	25.963	24.576	28.32	27.653	27.284	26.646	28.543	28.593	24.919	24.944	26.793	26.695
1784	7	8	2016	33	25.695	24.286	27.949	28.295	27.136	26.769	29.24	28.295	24.629	24.798	26.842	27.308
1785	7	8	2016	33	25.744	24.455	27.825	28.072	26.965	27.333	28.965	28.221	24.436	25.671	27.21	27.112
1786	7	8	2016	33	26.378	25.012	28.345	27.653	26.793	27.014	28.593	28.493	25.331	25.574	27.014	26.769
1787	7	8	2016	33	26.182	24.794	27.998	28.27	26.622	26.646	29.215	28.122	25.283	25.355	26.744	27.21
1788	7	8	2016	33	25.914	24.503	27.776	28.048	27.087	26.793	28.916	28.568	25.04	25.113	26.965	27.333
1789	7	8	2016	33	25.623	24.213	28.27	27.653	27.677	27.308	28.642	28.518	24.774	24.871	27.308	27.014
1790	7	8	2016	33	26.012	24.721	27.924	28.245	27.628	27.014	29.24	28.122	24.532	24.895	27.112	26.671
1791	7	8	2016	33	26.353	24.963	27.924	27.998	27.481	26.622	28.891	28.593	24.823	25.647	26.842	27.407
1792	7	8	2016	33	26.134	24.697	28.221	27.653	27.308	26.842	28.667	28.518	25.355	25.501	26.671	27.259
1793	7	8	2016	33	25.866	24.407	27.825	28.345	27.136	27.308	29.215	28.122	25.162	25.283	27.333	26.916
1794	7	8	2016	33	25.574	24.141	28.097	28.097	26.965	26.989	28.866	28.543	24.919	25.04	27.21	26.793
1795	7	8	2016	33	26.182	24.963	28.196	27.653	26.793	26.598	28.642	28.369	24.653	24.798	26.94	27.284
1796	7	8	2016	33	26.329	24.915	27.776	28.27	26.646	26.891	29.215	28.023	24.412	25.307	26.671	27.014
1797	7	8	2016	33	26.085	24.624	28.171	28.072	26.867	27.259	28.866	28.593	25.307	25.623	27.21	26.671
1798	7	8	2016	33	25.793	24.334	28.122	27.653	27.727	26.94	28.692	28.295	25.331	25.428	27.284	27.333
1799	7	8	2016	33	25.525	24.286	27.702	28.32	27.702	26.549	29.29	27.974	25.113	25.21	27.038	27.161
1800	7	8	2016	33	26.304	24.987	28.27	28.196	27.554	27.087	28.941	28.642	24.847	24.968	26.769	26.818
1801	7	8	2016	33	26.304	24.794	28.072	27.801	27.382	27.235	28.593	28.345	24.581	24.726	26.818	27.014
1802	7	8	2016	33	26.036	24.527	27.677	28.097	27.21	26.891	29.24	28.023	24.532	25.574	27.358	27.284
1803	7	8	2016	33	25.768	24.213	28.295	28.27	27.038	26.5	28.916	28.543	25.355	25.647	27.186	26.989
1804	7	8	2016	33	25.501	24.624	28.023	27.875	26.867	27.087	28.617	28.221	25.21	25.428	26.94	26.671
1805	7	8	2016	33	26.353	24.915	27.677	27.825	26.695	27.186	29.19	28.245	24.968	25.186	26.646	27.284
1806	7	8	2016	33	26.256	24.673	28.27	28.245	26.549	26.842	28.841	28.617	24.702	24.944	27.161	27.063
1807	7	8	2016	33	25.987	24.382	27.974	27.875	27.579	26.451	28.717	28.221	24.436	24.702	27.136	26.72
1808	7	8	2016	33	25.695	24.141	27.751	27.776	27.677	27.235	29.19	28.196	25.137	25.598	26.891	27.284
1809	7	8	2016	33	25.574	24.963	28.245	28.369	27.579	27.161	28.791	28.518	25.307	25.598	26.622	27.284
1810	7	8	2016	33	26.353	24.866	27.899	28.048	27.407	26.793	28.345	28.147	25.089	25.38	26.329	26.94
1811	7	8	2016	33	26.207	24.576	27.431	27.579	27.235	26.451	27.85	27.702	24.823	25.113	26.061	26.573
1812	7	8	2016	33	25.939	24.262	26.965	27.136	27.063	27.284	27.801	27.284	24.532	24.871	25.793	26.207
1813	7	8	2016	33	25.647	24.455	26.842	26.72	26.891	27.087	28.196	27.136	24.605	24.847	25.768	25.841
1814	7	8	2016	33	25.768	24.939	27.333	27.259	26.72	26.695	27.825	27.481	25.355	25.647	26.329	25.841
1815	7	8	2016	33	26.329	24.721	27.014	27.112	26.549	26.524	27.727	27.161	25.21	25.501	26.182	26.402
1816	7	8	2016	33	26.134	24.407	26.695	26.72	27.481	27.308	28.221	27.382	24.944	25.283	25.963	26.158
1817	7	8	2016	33	25.841	24.141	27.358	27.259	27.653	27.063	27.875	27.431	24.677	25.016	25.72	25.866
1818	7	8	2016	33	25.574	24.939	27.087	27.235	27.554	26.671	27.653	27.087	24.412	24.774	25.987	25.793
1819	7	8	2016	33	26.085	24.89	26.695	26.867	27.382	26.573	28.295	27.481	25.258	25.283	26.329	26.378
1820	7	8	2016	33	26.304	24.6	27.259	26.891	27.21	27.308	27.998	27.333	25.258	25.623	26.158	26.158
1821	7	8	2016	33	26.061	24.31	27.038	27.358	27.038	27.038	27.604	26.989	25.016	25.428	25.914	25.841
1822	7	8	2016	33	25.768	24.31	26.671	27.014	26.867	26.622	28.245	27.554	24.75	25.162	25.671	25.89
1823	7	8	2016	33	25.477	24.987	27.333	26.671	26.695	26.744	27.998	27.284	24.46	24.919	26.231	26.378
1824	7	8	2016	33	26.28	24.769	27.112	27.259	26.549	27.284	27.604	27.038	25.04	24.726	26.256	26.134
1825	7	8	2016	33	26.256	24.479	26.695	27.038	27.579	26.965	28.295	27.53	25.307	25.623	26.036	25.817
1826	7	8	2016	33	25.987	24.165	27.259	26.671	27.653	26.549	28.122	27.235	25.089	25.55	25.793	25.963
1827	7	8	2016	33	25.695	24.745	27.063	27.358	27.53	26.891	27.727	27.21	24.823	25.307	25.768	26.402
1828	7	8	2016	33	25.598	24.915	26.695	27.21	27.358	27.259	28.072	27.481	24.557	25.065	26.182	26.158
1829	7	8	2016	33	26.353	24.648	27.333	26.818	27.186	26.916	28.147	27.136	24.629	24.798	26.036	25.817
1830	7	8	2016	33	26.182	24.334	27.136	27.038	27.014	26.524	27.776	27.382	25.355	25.113	25.793	25.914
1831	7	8	2016	33	25.914	24.238	26.744	27.186	26.867	27.038	27.998	27.431	25.186	25.647	25.72	26.378
1832	7	8	2016	33	25.623	24.939	27.235	26.818	26.695	27.186	28.072	27.087	24.919	25.453	26.329	26.134
1833	7	8	2016	33	25.866	24.769	27.112	26.989	26.524	26.842	27.677	27.53	24.653	25.21	26.182	25.817
1834	7	8	2016	33	26.329	24.455	26.72	27.358	27.481	26.451	28.072	27.505	24.388	24.968	25.939	25.963
1835	7	8	2016	33	26.109	24.141	27.235	27.014	27.677	27.21	28.023	27.136	25.258	24.702	25.695	26.182
1836	7	8	2016	33	25.817	24.842	27.087	26.671	27.579	27.136	27.628	27.382	25.258	25.525	25.866	25.914
1837	7	8	2016	33	25.525	24.842	26.695	27.284	27.407	26.744	28.221	27.358	25.016	25.55	26.256	25.671
1838	7	8	2016	33	26.182	24.552	27.333	27.063	27.235	26.475	28.147	26.989	24.726	25.307	26.085	26.378
1839	7	8	2016	33	26.28	24.213	27.161	26.671	27.063	27.259	27.727	27.53	24.46	25.065	25.841	26.207
1840	7	8	2016	33	26.012	24.576	26.769	27.235	26.891	27.038	28.023	27.259	25.065	24.798	25.623	25.89
1841	7	8	2016	33	25.72	24.939	27.186	27.112	26.744	26.646	28.221	27.087	25.307	25.137	26.28	25.744
1842	7	8	2016	33	25.501	24.697	27.063	26.72	26.573	26.671	27.85	27.481	25.089	25.623	26.231	26.28
1843	7	8	2016	33	26.304	24.358	26.671	27.21	27.358	27.259	27.727	27.136	24.798	25.404	26.012	26.036
1844	7	8	2016	33	26.182	24.165	27.259	27.087	27.677	26.94	28.196	27.358	24.508	25.162	25.744	25.695
1845	7	8	2016	33	25.89	24.963	27.063	26.72	27.579	26.524	27.825	27.407	24.774	24.895	25.695	26.061
1846	7	8	2016	33	25.598	24.794	26.646	26.304	27.407	26.94	27.407	27.038	25.355	24.798	25.55	25.89
1847	7	8	2016	33	25.914	24.503	26.231	25.914	27.235	27.21	26.965	26.646	25.162	25.623	25.331	25.574
1848	7	8	2016	33	26.329	24.165	25.817	25.793	27.063	26.842	26.622	26.28	24.871	25.501	25.089	25.258
1849	7	8	2016	33	26.085	24.721	26.182	26.402	26.867	26.451	27.21	26.109	24.605	25.258	24.871	24.944
1850	7	8	2016	33	25.793	24.915	26.256	26.158	26.695	27.186	26.965	26.598	24.484	24.992	24.653	24.629
1851	7	8	2016	33	25.477	24.648	25.914	25.793	26.549	27.161	26.622	26.329	25.331	24.75	25.21	25.258
1852	7	8	2016	33	26.256	24.334	25.841	26.109	27.554	26.793	27.235	25.987	25.186	25.501	25.283	25.137
1853	7	8	2016	33	26.207	24.213	26.207	26.353	27.677	26.426	27.014	26.524	24.919	25.598	25.113	24.871
1854	7	8	2016	33	25.963	24.963	25.914	26.036	27.554	27.235	26.646	26.304	24.653	25.38	24.895	24.653
1855	7	8	2016	33	25.647	24.769	25.817	25.695	27.382	27.087	27.186	25.963	24.388	25.113	24.677	25.21
1856	7	8	2016	33	25.744	24.479	26.231	26.329	27.21	26.695	27.063	26.549	25.283	24.871	25.04	25.016
1857	7	8	2016	33	26.329	24.165	25.914	26.207	27.038	26.524	26.695	26.378	25.234	24.919	25.065	24.75
1858	7	8	2016	33	26.109	24.769	25.817	25.866	26.842	27.284	27.136	26.061	24.968	25.671	24.871	25.065
1859	7	8	2016	33	25.817	24.915	26.329	25.963	26.695	27.014	27.21	26.573	24.677	25.501	24.653	25.137
1860	7	8	2016	33	25.525	24.648	26.061	26.402	26.524	26.622	26.867	26.475	24.412	25.234	24.871	24.895
1861	7	8	2016	33	26.182	24.31	25.695	26.134	27.53	26.769	26.598	26.158	25.21	24.992	25.258	24.605
1862	7	8	2016	33	26.304	24.238	26.256	25.768	27.653	27.284	27.358	26.28	25.307	24.726	25.089	25.258
1863	7	8	2016	33	26.036	24.987	26.158	26.231	27.505	26.94	27.136	26.475	25.065	25.525	24.895	25.234
1864	7	8	2016	33	25.744	24.818	25.817	26.353	27.333	26.549	26.744	26.158	24.798	25.623	24.677	24.968
1865	7	8	2016	33	25.477	24.503	26.109	26.036	27.161	26.94	27.014	26.28	24.508	25.404	25.162	24.702
1866	7	8	2016	33	26.329	24.189	26.158	25.695	26.989	27.259	27.161	26.622	24.774	25.162	25.283	25.186
1867	7	8	2016	33	26.231	24.697	25.841	26.304	26.818	26.916	26.818	26.329	25.355	24.895	25.113	25.186
1868	7	8	2016	33	25.963	24.939	26.061	26.158	26.646	26.5	26.695	26.012	25.186	24.774	24.895	24.919
1869	7	8	2016	33	25.647	24.673	26.158	25.817	26.744	27.087	27.259	26.622	24.895	25.623	24.677	24.605
1870	7	8	2016	33	25.768	24.358	25.817	26.085	27.702	27.21	26.965	26.426	24.605	25.477	25.186	25.258
1871	7	8	2016	33	26.329	24.141	26.158	26.353	27.677	26.842	26.622	26.085	24.484	25.234	25.307	25.258
1872	7	8	2016	33	26.109	24.963	26.28	26.061	27.53	26.451	27.21	26.475	25.331	24.992	25.113	24.992
1873	7	8	2016	33	25.817	24.842	25.939	25.72	27.358	27.235	27.014	26.426	25.21	24.726	24.895	24.702
1874	7	8	2016	33	25.525	24.527	25.793	26.329	27.161	27.186	26.622	26.109	24.944	25.501	24.677	25.137
1875	7	8	2016	33	26.231	24.213	26.329	26.304	26.989	26.793	27.21	26.451	24.653	25.623	25.113	25.186
1876	7	8	2016	33	26.304	24.576	26.085	25.987	26.818	26.426	27.063	26.451	24.388	25.404	25.331	24.944
1877	7	8	2016	33	26.036	24.939	25.72	25.647	26.646	27.259	26.695	26.134	25.258	25.162	25.162	24.653
1878	7	8	2016	33	25.744	24.697	26.231	26.329	26.744	27.136	27.136	26.378	25.283	24.895	24.944	25.283
1879	7	8	2016	33	25.525	24.382	26.036	26.207	27.702	26.744	27.087	26.426	25.04	24.774	24.726	25.234
1880	8	8	2016	33	26.353	24.117	25.695	25.866	27.677	26.475	26.744	26.109	24.75	25.671	24.629	24.968
1881	8	8	2016	33	26.231	24.939	26.231	25.695	27.505	27.284	26.842	26.158	24.484	25.574	25.283	24.677
1882	8	8	2016	33	25.939	24.818	26.036	25.428	27.333	27.038	26.598	25.914	24.919	25.307	25.186	24.388
1883	8	8	2016	33	25.623	24.527	25.695	25.089	27.136	26.646	26.256	25.598	25.307	25.04	24.992	24.122
1884	8	8	2016	33	25.817	24.189	25.307	24.774	26.965	26.72	25.89	25.283	25.113	24.798	24.774	23.857
1885	8	8	2016	33	26.329	24.648	24.944	25.186	26.793	27.259	25.768	25.016	24.823	25.21	24.557	23.617
1886	8	8	2016	33	26.109	24.915	24.702	25.234	26.598	26.916	26.304	25.525	24.532	25.623	24.339	24.146
1887	8	8	2016	33	25.817	24.624	25.331	24.944	27.112	26.5	26.061	25.307	24.653	25.404	24.146	24.05
1888	8	8	2016	33	25.501	24.31	25.137	24.629	27.677	27.038	25.72	25.016	25.331	25.137	23.954	23.833
1889	8	8	2016	33	26.256	24.262	24.823	25.307	27.604	27.235	26.134	25.598	25.162	24.871	23.761	23.593
1890	8	8	2016	33	26.256	24.939	24.992	25.258	27.431	26.842	26.085	25.501	24.895	24.798	23.593	24.195
1891	8	8	2016	33	25.987	24.745	25.258	24.968	27.259	26.451	25.768	25.21	24.605	25.671	24.267	24.074
1892	8	8	2016	33	25.671	24.431	24.992	24.677	27.087	27.21	25.963	25.065	24.484	25.525	24.243	23.857
1893	8	8	2016	33	25.695	24.117	24.677	25.283	26.891	27.136	26.329	25.598	25.331	25.283	24.074	23.617
1894	8	8	2016	33	26.329	24.915	25.21	25.137	26.72	26.744	26.036	25.355	25.21	25.016	23.905	24.171
1895	8	8	2016	33	26.134	24.866	25.04	24.823	26.549	26.475	25.695	25.065	24.944	24.75	23.713	24.074
1896	8	8	2016	33	25.817	24.552	24.726	24.968	27.505	27.284	26.231	25.525	24.653	25.404	23.785	23.857
1897	8	8	2016	33	25.501	24.238	25.162	25.234	27.702	27.038	26.231	25.501	24.388	25.574	24.291	23.617
1898	8	8	2016	33	26.231	24.552	25.113	24.968	27.579	26.646	25.939	25.21	25.283	25.355	24.195	24.267
1899	8	8	2016	33	26.256	24.939	24.798	24.677	27.407	26.695	25.623	25.089	25.234	25.089	24.026	24.243
1900	8	8	2016	33	25.987	24.673	25.016	25.258	27.235	27.284	26.329	25.598	24.968	24.823	23.833	24.026
1901	8	8	2016	33	25.671	24.358	25.283	25.089	27.038	26.94	26.134	25.355	24.677	25.065	23.641	23.785
1902	8	8	2016	33	25.623	24.238	24.992	24.774	26.867	26.524	25.793	25.04	24.388	25.671	24.171	23.737
1903	8	8	2016	33	26.353	24.963	24.677	25.137	26.671	26.965	25.89	25.574	25.234	25.477	24.315	24.315
1904	8	8	2016	33	26.158	24.745	25.307	25.38	26.549	27.21	26.304	25.477	25.234	25.21	24.171	24.146
1905	8	8	2016	33	25.841	24.431	25.186	25.113	27.628	26.842	26.036	25.186	24.968	24.919	24.002	23.905
1906	8	8	2016	33	25.525	24.117	24.871	24.798	27.677	26.426	25.671	25.162	24.677	24.75	23.809	23.665
1907	8	8	2016	33	26.158	24.89	24.823	25.113	27.53	27.161	26.256	25.574	24.388	25.623	23.617	24.074
1908	8	8	2016	33	26.256	24.842	25.162	25.234	27.333	27.161	26.231	25.307	25.258	25.501	24.195	24.074
1909	8	8	2016	33	25.987	24.527	24.895	24.944	27.136	26.769	25.89	25.016	25.258	25.258	24.291	23.857
1910	8	8	2016	33	25.671	24.189	24.726	24.702	26.965	26.451	25.671	25.525	24.992	24.968	24.122	23.617
1911	8	8	2016	33	25.671	24.673	25.307	25.38	26.769	27.259	26.207	25.331	24.702	24.702	23.954	24.243
1912	8	8	2016	33	26.353	24.939	25.089	25.21	26.598	27.038	25.963	25.016	24.412	25.574	23.761	24.267
1913	8	8	2016	33	26.134	24.648	24.75	24.871	27.235	26.622	25.623	25.525	25.234	25.574	23.593	24.05
1914	8	8	2016	33	25.817	24.31	25.162	24.871	27.702	26.744	26.329	25.404	25.234	25.331	24.291	23.785
1915	8	8	2016	33	25.501	24.31	25.234	25.38	27.604	27.259	26.182	25.089	24.992	25.065	24.243	23.641
1916	8	8	2016	33	26.231	24.987	24.944	25.137	27.431	26.916	25.841	25.186	24.677	24.774	24.074	24.339
1917	8	8	2016	33	26.28	24.745	24.605	24.798	27.235	26.5	25.55	25.671	24.388	25.258	23.881	24.195
1918	8	8	2016	33	25.987	24.407	24.267	24.484	27.038	27.038	25.258	25.428	25.258	25.623	23.689	23.954
1919	8	8	2016	33	25.647	24.117	23.954	24.171	26.842	27.21	24.895	25.089	25.234	25.404	23.497	23.689
1920	8	8	2016	33	25.72	24.939	23.641	23.857	26.671	26.818	24.629	24.774	24.968	25.137	23.328	23.424
1921	8	8	2016	33	26.353	24.842	24.291	23.785	26.671	26.426	25.21	24.46	24.653	24.847	23.136	23.184
1922	8	8	2016	33	26.109	24.527	24.219	24.267	27.702	27.259	25.016	24.171	24.388	24.968	22.968	22.968
1923	8	8	2016	33	25.793	24.165	23.93	24.074	27.677	27.087	24.726	24.122	25.283	25.671	22.8	22.753
1924	8	8	2016	33	25.477	24.745	23.641	23.809	27.53	26.695	25.137	24.46	25.258	25.477	22.657	22.537
1925	8	8	2016	33	26.28	24.915	24.267	23.954	27.333	26.573	25.283	24.219	24.992	25.186	22.776	23.256
1926	8	8	2016	33	26.231	24.6	24.171	24.388	27.136	27.284	25.016	23.978	24.677	24.895	23.304	23.184
1927	8	8	2016	33	25.939	24.262	23.905	24.195	26.94	26.989	24.702	24.46	24.388	24.774	23.232	22.992
1928	8	8	2016	33	25.623	24.455	23.641	23.905	26.744	26.573	25.21	24.291	25.283	25.647	23.088	22.776
1929	8	8	2016	33	25.89	24.963	24.171	23.689	26.549	26.842	25.307	24.026	25.234	25.525	22.92	22.585
1930	8	8	2016	33	26.329	24.697	24.026	24.243	27.505	27.259	25.04	24.46	24.968	25.234	22.753	23.136
1931	8	8	2016	33	26.085	24.358	23.737	24.098	27.727	26.891	24.702	24.339	24.653	24.968	22.609	23.208
1932	8	8	2016	33	25.768	24.213	24.098	23.833	27.579	26.475	25.186	24.098	24.388	24.702	23.112	23.016
1933	8	8	2016	33	25.477	24.915	24.243	23.857	27.407	27.087	25.234	24.339	25.307	25.598	23.256	22.8
1934	8	8	2016	33	26.329	24.721	24.002	24.243	27.186	27.161	24.968	24.388	25.258	25.525	23.136	22.609
1935	8	8	2016	33	26.182	24.407	23.713	24.026	27.014	26.769	24.653	24.146	24.992	25.283	22.992	23.088
1936	8	8	2016	33	25.89	24.141	24.171	23.761	26.818	26.451	25.162	24.122	24.702	24.992	22.824	23.256
1937	8	8	2016	33	25.574	24.915	24.219	24.05	26.622	27.259	24.968	24.388	24.388	24.726	22.681	23.088
1938	8	8	2016	33	26.061	24.769	23.978	24.171	27.161	27.063	24.677	24.171	25.234	25.525	22.705	22.872
1939	8	8	2016	33	26.28	24.455	23.689	23.954	27.677	26.646	25.258	24.074	25.258	25.598	23.28	22.681
1940	8	8	2016	33	26.012	24.117	24.026	23.689	27.579	26.646	25.258	24.436	24.992	25.355	23.208	22.705
1941	8	8	2016	33	25.671	24.866	24.195	24.243	27.407	27.259	24.992	24.219	24.702	25.065	23.064	23.304
1942	8	8	2016	33	25.695	24.842	23.954	24.098	27.21	26.94	24.653	23.978	24.412	24.798	22.896	23.184
1943	8	8	2016	33	26.329	24.527	23.689	23.857	27.014	26.5	25.258	24.484	25.21	25.21	22.753	22.968
1944	8	8	2016	33	26.109	24.189	24.122	23.785	26.818	26.965	25.21	24.412	25.21	25.647	22.585	22.753
1945	8	8	2016	33	25.793	24.721	24.026	24.388	26.622	27.21	24.919	24.171	24.944	25.404	23.16	22.561
1946	8	8	2016	33	25.477	24.89	23.761	24.195	26.916	26.842	24.629	24.05	24.653	25.137	23.28	23.232
1947	8	8	2016	33	26.304	24.6	23.93	23.93	27.702	26.426	25.331	24.436	24.412	24.847	23.16	23.208
1948	8	8	2016	33	26.256	24.238	24.122	23.665	27.628	27.21	25.21	24.243	25.307	24.944	22.992	23.016
1949	8	8	2016	33	25.963	24.455	23.881	24.339	27.456	27.112	24.895	23.978	25.21	25.647	22.848	22.8
1950	8	8	2016	33	25.623	24.939	23.665	24.267	27.284	26.695	24.581	24.484	24.944	25.453	22.681	22.585
1951	8	8	2016	33	25.817	24.673	24.291	24.002	27.063	26.524	25.234	24.315	24.629	25.186	22.633	23.112
1952	8	8	2016	33	26.304	24.334	24.146	23.713	26.867	27.284	25.113	24.05	24.412	24.895	23.256	23.208
1953	8	8	2016	33	26.061	24.165	24.074	24.363	26.695	26.989	25.065	24.581	25.283	24.823	23.448	23.304
1954	8	8	2016	33	25.744	24.939	25.283	25.525	26.695	26.549	26.256	25.695	25.21	25.623	24.412	24.388
1955	8	8	2016	33	25.525	24.745	25.355	25.453	27.727	26.867	26.329	25.598	24.919	25.453	24.388	24.363
1956	8	8	2016	33	26.353	24.407	25.065	25.137	27.702	27.259	26.012	25.307	24.629	25.186	24.219	24.122
1957	8	8	2016	33	26.182	24.141	24.726	24.798	27.53	26.891	25.647	24.992	24.484	24.895	24.026	23.857
1958	8	8	2016	33	25.89	24.939	25.186	25.162	27.333	26.451	26.304	25.647	25.307	24.798	23.833	23.617
1959	8	8	2016	33	25.55	24.818	25.089	25.331	27.136	27.161	26.182	25.477	25.162	25.623	23.641	24.291
1960	8	8	2016	33	26.158	24.479	24.75	25.04	26.94	27.161	25.841	25.162	24.871	25.477	24.05	24.171
1961	8	8	2016	33	26.304	24.141	25.162	24.702	26.744	26.744	25.866	25.355	24.557	25.21	24.05	23.93
1962	8	8	2016	33	26.036	24.842	25.283	25.258	26.549	26.5	26.304	25.598	24.677	24.919	23.881	23.689
1963	8	8	2016	33	25.695	24.866	24.968	25.186	27.554	27.308	26.012	25.307	25.355	24.726	23.713	24.098
1964	8	8	2016	33	25.695	24.552	24.677	24.871	27.702	27.063	25.671	25.016	25.162	25.647	23.833	24.098
1965	8	8	2016	33	26.353	24.213	25.331	24.871	27.579	26.646	26.231	25.647	24.847	25.55	24.05	23.881
1966	8	8	2016	33	26.134	24.673	25.137	25.283	27.382	26.72	26.061	25.453	24.557	25.283	23.905	23.641
1967	8	8	2016	33	25.817	24.89	24.798	25.04	27.186	27.259	25.72	25.137	24.702	24.992	23.713	24.267
1968	8	8	2016	33	25.501	24.6	25.089	24.702	26.989	26.916	26.231	25.428	25.331	24.726	23.785	24.195
1969	8	8	2016	33	26.329	24.238	25.283	25.38	26.793	26.475	26.256	25.574	25.137	25.598	24.291	23.954
1970	8	8	2016	33	26.231	24.552	24.968	25.307	26.622	27.087	25.914	25.283	24.847	25.574	24.195	23.713
1971	8	8	2016	33	25.914	24.939	24.702	24.968	27.431	27.161	25.574	25.065	24.532	25.307	24.002	24.098
1972	8	8	2016	33	25.598	24.648	25.331	24.702	27.727	26.769	26.304	25.647	24.847	25.04	23.809	24.122
1973	8	8	2016	33	26.109	24.31	25.137	25.307	27.604	26.524	26.134	25.428	25.355	24.75	23.617	23.905
1974	8	8	2016	33	26.304	24.455	24.798	25.113	27.431	27.308	25.793	25.113	25.137	25.501	24.315	23.665
1975	8	8	2016	33	26.036	24.963	25.089	24.774	27.235	27.038	26.036	25.501	24.823	25.598	24.291	24.243
1976	8	8	2016	33	25.72	24.697	25.162	25.21	27.038	26.598	26.158	25.38	24.508	25.331	24.122	24.267
1977	8	8	2016	33	25.72	24.358	24.847	25.355	26.842	26.891	25.841	25.089	24.968	25.065	23.93	24.026
1978	8	8	2016	33	26.402	24.31	24.75	25.065	26.646	27.259	25.89	25.598	25.307	24.774	23.737	23.785
1979	8	8	2016	33	26.182	25.012	25.38	24.726	27.21	26.891	26.231	25.525	25.089	25.477	23.857	23.905
1980	8	8	2016	33	25.866	24.769	25.162	25.283	27.727	26.475	25.939	25.21	24.774	25.623	24.315	24.171
1981	8	8	2016	33	25.525	24.455	24.823	25.186	27.653	27.259	25.623	25.234	24.484	25.38	24.219	23.978
1982	8	8	2016	33	26.329	24.165	25.089	24.871	27.481	27.161	26.329	25.525	25.137	25.113	24.026	23.737
1983	8	8	2016	33	26.304	24.987	25.283	24.944	27.284	26.744	26.134	25.234	25.331	24.847	23.833	24.098
1984	8	8	2016	33	26.012	24.842	24.992	25.283	27.112	26.598	25.793	25.186	25.089	25.234	23.641	24.315
1985	8	8	2016	33	25.695	24.527	24.702	25.016	26.916	27.358	26.085	25.501	24.774	25.623	24.243	24.122
1986	8	8	2016	33	25.841	24.189	25.355	24.702	26.744	27.063	26.231	25.234	24.484	25.404	24.267	23.881
1987	8	8	2016	33	26.402	24.842	25.186	25.38	26.695	26.646	25.914	25.21	25.162	25.137	24.122	23.641
1988	8	8	2016	33	26.158	24.939	24.847	25.283	27.751	26.891	25.72	25.525	25.307	24.871	23.93	24.243
1989	8	8	2016	33	25.841	24.624	25.04	25.21	27.727	27.308	26.5	25.525	25.04	25.137	23.954	24.363
1990	8	8	2016	33	25.525	24.286	26.28	26.402	27.579	26.94	27.333	26.695	24.75	25.671	25.307	25.453
1991	8	8	2016	33	26.378	24.576	26.378	26.451	27.382	26.524	27.112	26.646	24.46	25.453	25.574	25.38
1992	8	8	2016	33	26.329	24.987	26.036	26.109	27.21	27.21	26.72	26.304	25.283	25.186	25.404	25.113
1993	8	8	2016	33	26.036	24.697	25.793	25.744	27.014	27.21	27.259	26.158	25.331	24.919	25.186	24.823
1994	8	8	2016	33	25.72	24.358	26.28	26.378	26.842	26.818	27.259	26.549	25.065	25.016	24.944	25.137
1995	8	8	2016	33	25.841	24.382	25.987	26.304	26.646	26.524	26.891	26.231	24.774	25.695	24.726	25.404
[truncated: 76,493 more rows]

## Sheet: Ramp-up and heat stress
Supplementary data 1 for: Schoepf et al, Stress-resistant corals may not acclimatize to ocean warming but maintain heat tolerance under cooler temperatures
Average water temperatures during the acclimation phase and the subsequent temperature ramp-up and heat stress test (see separate tabs)
CC = native constant, CV = native variable							CC1, CC2 etc = replicate tank 1 and 2 for the respective treatment
HC = warming constant, HV = warming variable
LC = 4C cooler reef constant, LV = 4C cooler reef variable
id	Day	Month	Year	Week of ramp-up/heat stress phase	Phase 1=ramp up 2=heat stress	CV1	CV2	CC1	CC2	LV1	LV2	LC1	LC2	HV1	HV2	HC1	HC2
1	18	4	17	1	1	31.23	30.722	30.697	30.851	27.579	27.431	27.208	28.122	29.414	30.066	29.215	29.265
2	18	4	17	1	1	30.646	31.204	31.51	30.193	27.259	27.161	26.938	27.875	29.665	30.545	29.74	29.615
3	18	4	17	1	1	31.179	31.103	31.281	30.446	27.136	27.063	27.307	27.604	29.79	30.52	29.74	29.991
4	18	4	17	1	1	31.026	30.798	30.722	30.876	27.677	27.407	27.381	27.333	29.365	30.091	29.19	29.991
5	18	4	17	1	1	30.343	30.571	31.331	30.269	27.481	27.038	26.963	27.481	28.866	29.615	29.665	29.265
6	18	4	17	1	1	29.815	29.84	31.459	30.395	27.136	26.524	27.159	28.221	28.419	29.165	29.84	29.54
7	18	4	17	1	1	30.394	30.243	30.9	30.927	26.769	26.061	27.43	28.072	28.816	29.54	29.165	29.966
8	18	4	17	1	1	29.941	30.192	31.001	30.345	26.402	26.402	27.086	27.801	28.766	29.565	29.565	30.041
9	18	4	17	1	1	30.142	29.89	31.561	30.319	26.109	26.475	27.036	27.53	28.394	29.19	29.916	29.265
10	18	4	17	1	1	30.217	30.394	31.077	30.927	26.646	26.109	27.454	27.259	28.866	29.515	29.215	29.54
11	18	4	17	1	1	29.815	29.89	30.748	30.421	26.573	26.256	27.258	27.727	28.766	29.565	29.49	30.016
12	18	4	17	1	1	30.369	30.243	31.586	30.269	26.304	26.451	26.938	28.245	28.369	29.215	29.966	29.941
13	18	4	17	1	1	29.966	30.192	31.281	30.927	26.182	26.109	27.282	28.048	28.841	29.49	29.29	29.24
14	18	4	17	1	1	30.142	29.84	30.722	30.522	26.744	26.182	27.381	27.776	28.816	29.59	29.414	29.615
15	18	4	17	1	1	30.217	30.369	31.357	30.219	26.646	26.426	26.963	27.505	28.419	29.24	29.966	30.066
16	18	4	17	1	1	29.84	29.916	31.433	30.876	26.353	26.134	27.159	27.235	28.791	29.389	29.365	29.74
17	18	4	17	1	1	30.369	30.142	30.874	30.598	26.134	26.207	27.479	27.899	28.816	29.64	29.315	29.315
18	18	4	17	1	1	29.941	30.243	31.001	30.168	26.744	26.451	27.135	28.221	28.444	29.315	29.916	29.74
19	18	4	17	1	1	30.217	29.79	31.561	30.826	26.671	26.158	27.012	28.023	28.791	29.24	29.54	30.167
20	18	4	17	1	1	30.243	30.394	31.103	30.674	26.402	26.158	27.454	27.751	28.866	29.69	29.24	29.439
21	18	4	17	1	1	29.84	30.041	30.722	30.168	26.109	26.475	27.282	27.505	28.493	29.389	29.84	29.464
22	18	4	17	1	1	30.444	30.041	31.561	30.775	26.598	26.182	26.914	27.235	28.642	29.14	29.64	29.941
23	18	4	17	1	1	30.041	30.343	31.331	30.75	26.598	26.158	27.258	27.899	29.015	29.69	29.24	29.991
24	18	4	17	1	1	30.117	29.815	30.773	30.168	26.329	26.573	27.43	28.221	28.692	29.464	29.84	29.315
25	18	4	17	1	1	30.318	30.343	31.204	30.699	26.109	26.304	27.061	28.023	28.394	29.115	29.69	29.715
26	18	4	17	1	1	29.84	30.091	31.51	30.851	26.671	26.036	27.11	27.751	28.99	29.715	29.215	30.142
27	18	4	17	1	1	30.419	29.991	31.026	30.193	26.598	26.451	27.479	27.505	28.816	29.615	29.765	29.54
28	18	4	17	1	1	30.091	30.419	30.849	30.598	26.329	26.256	27.184	27.259	28.444	29.24	29.79	29.439
29	18	4	17	1	1	30.117	29.89	31.586	30.927	26.134	26.061	26.963	27.776	28.791	29.365	29.19	29.916
30	18	4	17	1	1	30.419	30.142	31.23	30.294	26.744	26.524	27.381	28.245	28.841	29.615	29.665	30.016
31	18	4	17	1	1	29.89	30.268	30.697	30.446	26.695	26.304	27.381	28.048	28.468	29.29	29.865	29.315
32	18	4	17	1	1	30.394	29.815	31.408	30.927	26.426	25.987	26.963	27.801	28.667	29.315	29.165	29.665
33	18	4	17	1	1	30.217	30.369	31.382	30.345	26.134	26.451	27.159	27.53	28.866	29.64	29.54	30.091
34	18	4	17	1	1	29.865	29.991	30.824	30.345	26.573	26.353	27.454	27.259	28.518	29.315	29.941	29.64
35	18	4	17	1	1	30.369	30.041	31.077	30.927	26.622	25.987	27.086	27.702	28.617	29.215	29.215	29.265
36	18	4	17	1	1	29.865	30.318	31.51	30.395	26.353	26.378	27.012	28.196	28.965	29.615	29.389	29.615
37	18	4	17	1	1	30.192	29.815	30.976	30.219	26.109	26.28	27.43	27.998	28.617	29.315	29.916	30.016
38	18	4	17	1	1	30.142	30.343	30.874	30.902	26.646	25.963	27.258	27.727	28.419	29.215	29.389	29.916
39	18	4	17	1	1	29.865	30.066	31.586	30.522	26.598	26.402	26.914	27.431	28.965	29.665	29.265	29.215
40	18	4	17	1	1	30.318	29.966	31.128	30.168	26.304	26.256	27.258	27.21	28.692	29.34	29.84	29.515
41	18	4	17	1	1	29.815	29.815	30.722	30.8	25.963	25.817	27.405	28.147	28.245	28.916	29.59	29.89
42	18	4	17	1	1	29.14	29.09	31.535	30.674	25.647	25.355	26.987	28.171	27.801	28.518	29.215	30.066
43	18	4	17	1	1	29.115	29.14	31.306	30.143	25.355	24.968	27.11	27.924	27.407	28.147	29.765	29.24
44	18	4	17	1	1	29.439	29.389	30.722	30.699	25.162	25.428	27.454	27.628	27.974	28.692	29.715	29.439
45	18	4	17	1	1	28.941	28.866	31.306	30.775	25.768	25.355	27.135	27.358	27.924	28.568	29.19	29.84
46	18	4	17	1	1	29.365	29.389	31.408	30.118	25.744	25.016	27.036	27.333	27.579	28.221	29.715	30.041
47	18	4	17	1	1	29.34	29.19	30.824	30.572	25.501	25.355	27.454	28.196	27.579	28.493	29.765	29.24
48	18	4	17	1	1	28.891	28.99	31.052	30.851	25.234	25.404	27.258	28.072	27.924	28.717	29.165	29.464
49	18	4	17	1	1	29.49	29.439	31.51	30.193	25.355	25.089	26.963	27.801	27.653	28.419	29.64	29.84
50	18	4	17	1	1	29.14	28.941	31.026	30.446	25.695	25.258	27.331	27.53	27.431	28.147	29.89	30.091
51	18	4	17	1	1	29.115	29.265	30.798	30.902	25.525	25.574	27.356	27.259	27.974	28.766	29.19	29.265
52	18	4	17	1	1	29.389	29.29	31.561	30.269	25.283	25.307	26.963	27.776	27.751	28.593	29.565	29.464
53	18	4	17	1	1	28.916	28.891	31.204	30.37	25.234	24.992	27.184	28.196	27.431	28.245	29.89	29.916
54	18	4	17	1	1	29.439	29.439	30.672	30.927	25.793	25.501	27.479	27.998	27.899	28.444	29.215	30.016
55	18	4	17	1	1	29.215	29.04	31.433	30.395	25.695	25.501	27.11	27.727	27.85	28.617	29.54	29.265
56	18	4	17	1	1	29.065	29.165	31.357	30.294	25.453	25.162	27.012	27.456	27.505	28.295	29.966	29.515
57	18	4	17	1	1	29.439	29.464	30.798	30.927	25.186	25.186	27.454	27.21	27.776	28.32	29.24	30.016
58	18	4	17	1	1	28.965	28.891	31.103	30.496	25.477	25.477	27.282	28.122	28.048	28.667	29.414	29.84
59	18	4	17	1	1	29.414	29.34	31.51	30.244	25.647	25.21	26.938	28.171	27.751	28.369	29.966	29.215
60	18	4	17	1	1	29.265	29.24	31.001	30.927	25.453	25.113	27.307	27.924	27.407	28.171	29.389	29.59
61	18	4	17	1	1	28.99	28.891	30.798	30.572	25.186	25.501	27.356	27.653	27.924	28.717	29.315	30.016
62	18	4	17	1	1	29.49	29.439	31.561	30.168	25.21	25.283	26.963	27.382	27.875	28.468	29.941	29.64
63	18	4	17	1	1	29.04	29.015	31.204	30.826	25.744	25.016	27.159	27.259	27.554	28.147	29.54	29.265
64	18	4	17	1	1	29.315	29.19	30.697	30.699	25.623	25.598	27.479	28.147	27.628	28.667	29.265	29.715
65	18	4	17	1	1	29.464	29.34	31.459	30.143	25.404	25.525	27.135	28.097	28.072	28.667	29.865	30.117
66	18	4	17	1	1	28.965	28.841	31.408	30.724	25.137	25.186	27.012	27.85	27.825	28.345	29.665	29.389
67	18	4	17	1	1	29.464	29.389	30.849	30.775	25.598	25.162	27.43	27.579	27.481	28.221	29.215	29.389
68	18	4	17	1	1	29.265	29.14	31.052	30.168	25.768	25.647	27.282	27.308	27.825	28.766	29.765	29.865
69	18	4	17	1	1	28.99	28.965	31.535	30.598	25.574	25.428	26.914	27.505	27.899	28.543	29.74	29.966
70	18	4	17	1	1	29.464	29.414	31.026	30.826	25.331	25.065	27.233	28.221	27.579	28.171	29.165	29.215
71	18	4	17	1	1	29.015	28.916	30.748	30.168	25.137	25.283	27.43	28.048	27.53	28.568	29.64	29.54
72	18	4	17	1	1	29.265	29.315	31.535	30.471	25.744	25.453	27.012	27.751	28.048	28.593	29.84	29.89
73	18	4	17	1	1	29.315	29.19	31.179	30.876	25.695	25.113	27.086	27.481	27.776	28.27	29.14	30.117
74	18	4	17	1	1	28.841	28.99	30.672	30.193	25.453	25.234	27.479	27.21	27.407	28.369	29.464	29.265
75	18	4	17	1	1	29.389	29.439	31.433	30.319	25.186	25.55	27.208	28.072	27.924	28.692	29.916	29.315
76	18	4	17	1	1	29.04	28.891	31.331	30.902	25.501	25.258	26.938	28.147	28.419	28.617	29.34	29.64
77	18	4	17	1	1	29.414	29.29	30.722	30.37	26.256	25.72	27.282	27.899	28.941	29.665	29.34	29.991
78	18	4	17	1	1	30.369	30.243	31.179	30.244	26.72	26.5	27.381	27.604	28.642	29.665	29.865	29.966
79	18	4	17	1	1	30.066	30.192	31.433	30.876	26.524	26.353	26.963	27.333	28.419	29.29	29.515	29.24
80	18	4	17	1	1	29.941	29.865	30.874	30.522	26.207	25.987	27.135	27.431	28.916	29.265	29.215	29.464
81	18	4	17	1	1	30.293	30.394	30.976	30.168	26.353	26.426	27.454	28.221	28.642	29.615	29.715	29.815
82	18	4	17	1	1	29.765	29.89	31.535	30.8	26.793	26.353	27.135	28.048	28.419	29.265	29.74	30.117
83	18	4	17	1	1	30.268	30.142	31.052	30.648	26.573	25.963	26.987	27.776	28.99	29.315	29.14	29.464
84	18	4	17	1	1	30.142	30.293	30.748	30.143	26.256	26.378	27.381	27.505	28.742	29.64	29.59	29.34
85	18	4	17	1	1	29.916	29.815	31.535	30.724	26.256	26.378	27.307	27.235	28.394	29.315	29.89	29.69
86	18	4	17	1	1	30.343	30.369	31.23	30.775	26.769	26.012	26.938	27.875	28.891	29.24	29.19	30.066
87	18	4	17	1	1	29.84	29.991	30.672	30.143	26.598	26.451	27.233	28.196	28.766	29.64	29.464	29.79
88	18	4	17	1	1	30.318	30.016	31.357	30.572	26.28	26.329	27.43	27.974	28.394	29.34	29.941	29.24
89	18	4	17	1	1	30.117	30.369	31.408	30.876	26.231	26.012	27.036	27.727	28.891	29.215	29.315	29.565
90	18	4	17	1	1	29.916	29.84	30.824	30.244	26.671	26.524	27.086	27.456	28.816	29.715	29.365	30.016
91	18	4	17	1	1	30.419	30.343	31.103	30.496	26.5	26.378	27.479	27.21	28.444	29.414	29.941	29.765
92	18	4	17	1	1	29.916	30.142	31.535	30.927	26.207	26.012	27.233	28.147	28.816	29.115	29.464	29.24
93	18	4	17	1	1	30.268	29.966	31.052	30.319	26.426	26.5	26.938	28.196	28.816	29.715	29.315	29.665
94	18	4	17	1	1	30.192	30.419	30.824	30.395	26.769	26.451	27.356	27.974	28.444	29.49	29.916	30.117
95	18	4	17	1	1	29.941	29.89	31.586	30.978	26.573	26.061	27.405	27.702	28.791	29.14	29.59	29.665
96	18	4	17	1	1	30.419	30.243	31.23	30.446	26.28	26.426	26.987	27.456	28.916	29.665	29.29	29.365
97	18	4	17	1	1	29.966	30.268	30.722	30.345	26.256	26.451	27.184	27.235	28.568	29.59	29.89	29.84
98	18	4	17	1	1	30.343	29.865	31.433	30.978	26.818	26.061	27.479	28.147	28.617	29.265	29.665	30.167
99	18	4	17	1	1	30.293	30.444	31.459	30.522	26.695	26.426	27.135	28.245	28.941	29.464	29.265	29.365
100	18	4	17	1	1	29.966	30.041	30.95	30.294	26.426	26.475	27.061	28.023	28.642	29.665	29.865	29.615
101	18	4	17	1	1	30.824	30.016	30.976	30.978	26.28	26.134	27.504	27.776	28.468	29.34	29.69	30.142
102	18	4	17	1	1	30.874	30.369	31.637	30.623	26.207	26.426	27.307	27.53	28.941	29.215	29.265	29.715
103	18	4	17	1	1	30.773	29.865	31.23	30.244	26.353	26.598	26.963	27.308	28.692	29.715	29.865	29.464
104	18	4	17	1	1	28.941	30.343	30.722	30.927	26.231	26.256	27.331	27.751	28.419	29.49	29.715	29.966
105	18	4	17	1	1	27.825	30.343	31.51	30.724	26.231	26.182	27.43	28.295	28.99	29.165	29.29	30.066
106	18	4	17	1	1	27.407	29.815	31.433	30.219	26.671	26.573	27.061	28.122	28.791	29.69	29.865	29.315
107	18	4	17	1	1	27.038	30.369	30.9	30.851	26.28	26.304	27.159	27.875	28.444	29.59	29.74	29.665
108	18	4	17	1	1	27.431	30.243	31.052	30.8	26.231	26.134	27.528	27.628	28.866	29.315	29.265	30.192
109	18	4	17	1	1	29.19	29.84	31.586	30.168	26.72	26.622	27.405	27.407	28.891	29.34	29.815	29.715
110	18	4	17	1	1	30.192	30.469	31.103	30.674	26.402	26.329	27.43	27.382	28.518	29.715	29.74	29.414
111	18	4	17	1	1	29.765	30.117	30.798	30.902	26.109	26.012	28.145	28.295	29.29	29.464	29.19	29.941
112	18	4	17	1	1	29.991	30.091	31.586	30.244	26.671	26.524	28.096	28.196	29.69	29.365	29.715	30.117
113	18	4	17	1	1	30.874	30.976	31.255	30.572	27.21	27.259	27.874	27.974	30.849	30.52	29.84	29.34
114	18	4	17	1	1	31.052	31.382	30.748	30.953	27.431	27.481	27.627	27.727	30.824	30.874	29.19	29.69
115	18	4	17	1	1	30.444	30.798	31.459	30.294	26.94	27.014	27.405	27.481	30.545	30.621	29.64	30.243
116	18	4	17	1	1	31.077	31.204	31.306	30.496	27.235	27.333	27.184	27.259	30.192	30.293	29.916	29.615
117	18	4	17	1	1	30.976	31.255	31.204	31.003	27.407	27.431	27.651	27.998	30.621	30.318	29.215	29.54
118	18	4	17	1	1	31.052	30.976	30.469	30.446	26.965	26.94	28.121	28.245	30.596	30.646	29.615	30.091
119	18	4	17	1	1	31.128	31.663	30.9	30.345	27.382	27.431	27.948	28.048	30.318	30.394	29.966	29.941
120	18	4	17	1	1	31.689	31.689	31.23	31.003	27.358	27.382	27.725	27.825	30.343	30.117	29.24	29.515
121	18	4	17	1	1	31.561	31.586	30.571	30.572	26.916	26.94	27.504	27.579	30.722	30.697	29.565	29.34
122	18	4	17	1	1	31.357	31.281	30.748	30.244	27.505	27.53	27.282	27.382	30.495	30.545	30.016	29.865
123	18	4	17	1	1	31.128	31.052	31.331	30.953	27.579	27.431	27.159	27.431	30.167	30.243	29.315	29.29
124	18	4	17	1	1	31.433	31.408	30.773	30.724	27.407	27.186	28.071	28.27	30.722	30.394	29.515	29.24
125	18	4	17	1	1	31.51	31.459	30.621	30.193	27.21	27.505	27.381	28.295	30.646	30.672	30.041	29.84
126	18	4	17	1	1	31.331	31.281	31.357	30.826	27.727	27.825	27.012	27.85	30.343	30.419	29.414	29.414
127	18	4	17	1	1	31.128	31.077	30.9	30.851	27.825	27.801	27.208	27.579	29.966	30.117	29.49	29.265
128	18	4	17	1	1	31.128	31.103	30.545	30.219	27.653	27.579	27.479	27.53	30.091	30.697	30.041	29.865
129	18	4	17	1	1	31.637	31.612	31.306	30.674	27.431	27.358	27.233	27.259	29.84	30.571	29.464	29.565
130	18	4	17	1	1	31.51	31.484	31.637	30.927	27.21	27.063	26.987	27.161	29.439	30.243	29.439	29.24
131	18	4	17	1	1	31.306	31.281	31.816	30.294	27.727	27.702	27.454	27.653	30.066	30.192	30.041	29.89
132	18	4	17	1	1	31.103	31.077	31.612	30.699	27.85	27.677	27.479	27.53	29.966	.	29.515	29.59
133	18	4	17	1	1	31.51	31.535	31.382	31.08	27.677	27.481	27.208	27.284	29.565	.	29.414	29.24
134	18	4	17	1	1	31.663	31.586	31.128	30.902	27.456	27.284	26.963	27.186	29.74	.	30.066	29.991
135	18	4	17	1	1	31.484	31.459	30.874	30.648	27.259	27.087	27.479	27.702	30.041	.	30.217	30.343
136	18	4	17	1	1	31.281	31.255	31.816	31.411	27.554	27.604	27.454	27.554	29.69	.	29.941	30.142
137	18	4	17	1	1	31.077	31.052	31.893	31.59	27.825	27.653	27.208	27.284	29.515	.	29.64	29.865
138	18	4	17	1	1	31.637	31.612	31.689	31.411	27.653	27.456	27.012	27.259	30.066	.	29.84	29.64
139	18	4	17	1	1	31.663	31.637	31.408	31.131	27.431	27.259	27.528	27.727	29.765	.	30.52	30.621
140	18	4	17	1	1	31.484	31.459	31.153	30.927	27.21	27.038	27.405	27.456	29.414	30.798	30.293	30.52
141	18	4	17	1	1	31.281	31.255	30.9	30.648	27.677	27.653	27.135	27.21	30.091	30.469	29.966	30.217
142	18	4	17	1	1	31.052	31.052	31.765	31.334	27.825	27.628	27.11	27.382	29.815	30.066	29.715	29.89
143	18	4	17	1	1	31.637	31.663	31.919	31.666	27.653	27.456	27.528	27.653	29.414	30.722	29.74	29.64
144	18	4	17	1	1	31.663	31.612	31.714	31.207	27.431	27.112	27.356	27.431	30.091	30.394	30.243	30.621
145	18	4	17	1	1	31.484	31.535	31.484	31.181	27.235	27.628	27.086	27.161	29.941	30.117	29.815	30.621
146	18	4	17	1	1	31.281	31.153	31.255	30.623	27.899	27.579	27.356	27.653	30.52	30.798	29.389	30.318
147	18	4	17	1	1	31.077	31.153	31.026	31.131	28.27	27.431	27.701	27.801	30.394	30.469	30.268	29.991
148	18	4	17	1	1	31.689	31.612	30.798	31.385	28.097	27.924	27.479	27.53	30.748	30.343	30.545	30.646
149	18	4	17	1	1	32.665	32.278	31.689	30.876	28.941	29.24	27.208	27.308	31.689	31.357	30.016	30.95
150	18	4	17	1	1	32.768	32.355	31.816	30.75	29.19	29.29	27.454	27.776	31.408	31.153	30.117	30.697
151	18	4	17	1	1	32.587	31.868	31.637	31.436	28.99	29.115	27.676	28.072	30.925	30.672	30.621	30.369
152	18	4	17	1	1	32.355	32.51	31.408	31.054	28.717	28.891	27.43	28.072	31.459	31.306	30.167	30.066
153	18	4	17	1	1	32.124	32.124	31.204	30.572	28.444	28.667	27.184	27.974	31.51	31.077	29.916	30.469
154	18	4	17	1	1	32.433	32.047	30.976	31.385	29.04	28.444	27.602	27.875	31.077	30.672	30.672	31.001
155	18	4	17	1	1	32.639	32.407	30.773	31.36	29.065	28.916	27.676	27.801	31.103	31.331	30.343	30.773
156	18	4	17	1	1	32.484	31.868	31.74	30.902	28.841	29.065	27.454	27.702	31.561	31.001	29.815	30.469
157	18	4	17	1	1	32.253	32.407	31.791	30.674	28.568	28.891	27.184	27.628	31.153	30.748	30.571	30.167
158	18	4	17	1	1	32.047	32.201	31.637	31.539	28.667	28.692	27.528	27.53	30.976	31.281	30.469	30.066
159	18	4	17	1	1	32.639	31.919	31.484	31.309	29.14	28.468	27.676	27.505	31.586	30.9	29.966	30.95
160	18	4	17	1	1	32.665	32.639	31.331	30.927	29.04	28.617	27.504	28.221	31.331	30.874	30.369	30.925
161	18	4	17	1	1	32.51	32.253	31.23	31.258	28.866	28.916	27.577	28.345	31.001	31.255	30.646	30.722
162	18	4	17	1	1	32.304	31.944	31.052	31.309	28.717	28.841	27.577	28.295	31.382	30.874	30.167	30.495
163	18	4	17	1	1	32.098	32.433	30.849	30.876	28.468	28.642	27.381	28.196	31.561	30.95	29.941	30.192
164	18	4	17	1	1	32.407	31.97	31.357	30.699	28.766	28.444	27.159	28.122	31.179	31.204	30.697	29.941
165	18	4	17	1	1	32.536	32.278	31.842	31.487	29.115	28.841	27.602	28.122	30.9	30.874	30.469	30.874
166	18	4	17	1	1	32.381	32.278	31.714	31.207	28.99	28.916	27.627	28.048	31.612	30.849	29.941	30.925
167	18	4	17	1	1	32.175	31.842	31.51	30.699	28.742	28.717	27.405	27.949	31.331	31.23	30.268	30.672
168	18	4	17	1	1	32.098	32.458	31.306	31.029	28.468	28.518	27.159	27.875	30.849	30.798	30.621	30.369
169	18	4	17	1	1	32.691	32.021	31.077	31.436	28.99	28.493	27.651	27.776	31.459	31.001	30.117	30.066
170	18	4	17	1	1	32.587	32.227	30.874	30.978	29.065	29.09	27.602	27.702	31.331	31.179	29.941	30.268
171	18	4	17	1	1	32.381	32.304	31.077	30.572	28.841	28.965	27.331	27.628	30.874	30.697	30.672	30.976
172	18	4	17	1	1	32.15	31.842	31.816	31.411	28.568	28.766	27.184	27.554	31.51	31.179	30.268	30.798
173	18	4	17	1	1	32.15	32.433	31.714	31.258	28.617	28.543	27.701	27.481	31.433	31.103	29.79	30.545
174	18	4	17	1	1	32.536	31.996	31.535	30.75	29.115	28.394	27.577	27.407	30.976	30.646	30.596	30.268
175	18	4	17	1	1	32.381	32.201	31.331	30.927	28.916	29.115	27.307	27.358	31.281	31.306	30.419	29.966
176	18	4	17	1	1	32.175	32.33	31.128	31.462	28.667	29.04	27.258	27.308	31.561	31.103	29.89	30.697
177	18	4	17	1	1	32.047	31.893	30.925	31.054	28.419	28.866	27.208	28.245	31.128	30.646	30.293	30.976
178	18	4	17	1	1	32.691	32.51	30.798	30.572	28.99	28.667	26.963	28.394	30.976	31.281	30.596	30.773
179	18	4	17	1	1	32.587	32.073	31.765	31.36	28.866	28.468	26.718	28.369	31.535	30.976	30.091	30.495
180	18	4	17	1	1	32.381	32.124	31.765	31.309	28.617	28.667	26.889	28.295	31.153	30.697	29.991	30.192
181	18	4	17	1	1	32.175	32.355	31.586	30.826	28.444	29.14	27.184	28.221	30.9	31.255	30.672	29.941
182	18	4	17	1	1	31.97	31.842	31.382	30.75	28.99	29.015	26.987	28.122	31.51	30.874	30.293	30.824
183	18	4	17	1	1	32.587	32.458	31.179	31.462	28.866	28.841	26.767	28.048	31.179	30.874	29.815	30.95
184	18	4	17	1	1	32.562	32.124	30.976	31.131	28.617	28.692	26.816	27.974	31.484	31.561	30.571	30.722
185	18	4	17	1	1	33.469	32.665	30.798	30.623	29.439	29.865	27.208	27.899	32.562	32.253	30.495	30.469
186	18	4	17	1	1	33.704	33.443	31.51	31.181	30.243	30.318	27.061	27.825	32.355	31.842	29.991	30.192
187	18	4	17	1	1	33.548	32.949	31.816	31.385	30.091	30.192	26.816	27.751	31.868	31.765	30.117	29.941
188	18	4	17	1	1	33.287	33.105	31.663	30.978	29.815	29.991	26.669	27.677	32.33	32.175	30.672	30.798
189	18	4	17	1	1	33.053	33.235	31.459	30.572	29.54	29.79	27.208	27.604	32.33	31.714	30.268	30.925
190	18	4	17	1	1	33.209	32.82	31.281	31.436	29.64	29.565	27.11	27.53	31.868	31.97	29.815	30.697
191	18	4	17	1	1	33.6	33.391	31.077	31.283	29.916	29.365	26.889	27.456	32.304	32.098	30.571	30.444
192	18	4	17	1	1	33.443	32.949	30.874	30.826	29.715	29.89	26.669	27.407	32.304	31.612	30.52	30.192
193	18	4	17	1	1	33.209	33.105	30.824	30.75	29.464	29.941	27.012	27.333	31.842	32.15	30.066	29.941
194	18	4	17	1	1	32.975	33.261	30.748	31.334	29.941	29.765	27.184	27.284	32.355	31.996	30.041	30.824
195	18	4	17	1	1	33.548	32.768	30.571	30.978	30.016	29.565	26.987	28.568	32.304	31.561	30.041	30.95
196	18	4	17	1	1	33.6	33.391	30.394	30.522	29.79	29.389	26.767	29.115	31.842	32.227	29.59	30.722
197	18	4	17	1	1	33.391	33.001	30.394	30.093	29.54	29.84	26.767	29.09	32.304	31.919	29.515	30.495
198	18	4	17	1	1	33.131	33.001	31.306	30.902	29.29	29.865	27.208	29.015	32.33	31.586	30.217	30.217
199	18	4	17	1	1	32.949	33.313	31.281	30.826	29.065	30.52	27.036	28.916	31.842	32.227	29.865	29.966
200	18	4	17	1	1	33.626	32.742	31.103	30.37	29.015	30.469	26.816	28.816	32.304	31.842	29.365	29.715
201	18	4	17	1	1	33.548	33.105	30.9	30.143	29.615	30.268	26.669	28.717	32.278	31.663	29.916	29.49
202	18	4	17	1	1	33.313	32.536	30.697	30.978	29.515	30.041	27.184	28.617	31.791	32.201	30.066	29.991
203	18	4	17	1	1	33.079	32.536	30.52	30.75	29.315	30.167	27.086	28.518	31.281	31.74	29.615	30.469
204	18	4	17	1	1	32.82	32.846	30.318	30.269	29.09	30.495	26.84	28.444	31.97	31.179	29.464	30.318
205	18	4	17	1	1	32.587	32.33	30.849	30.345	28.916	30.293	26.644	28.345	31.74	31.586	30.192	30.066
206	18	4	17	1	1	32.665	32.898	31.306	30.978	29.615	30.016	27.135	28.245	31.255	31.535	29.84	29.815
207	18	4	17	1	1	33.001	32.51	31.179	30.623	29.515	30.243	27.086	28.171	31.919	31.052	29.34	29.565
208	18	4	17	1	1	32.82	32.587	31.001	30.143	29.315	30.495	26.84	28.072	31.74	31.689	29.966	29.54
209	18	4	17	1	1	32.613	32.794	30.798	30.623	29.065	30.293	26.62	27.974	31.255	31.433	30.041	30.469
210	18	4	17	1	1	32.536	32.278	30.596	30.927	28.941	30.016	27.086	27.899	31.919	31.128	29.565	30.369
211	18	4	17	1	1	33.131	32.898	30.419	30.522	29.615	30.192	27.11	27.998	31.74	31.714	29.49	30.142
212	18	4	17	1	1	33.027	32.536	30.243	30.067	29.54	30.495	26.889	28.916	31.281	31.331	30.192	29.89
213	18	4	17	1	1	32.794	32.587	31.204	30.826	29.34	30.293	26.644	28.941	31.919	31.23	29.84	29.64
214	18	4	17	1	1	32.587	32.794	31.306	30.826	29.115	30.016	27.012	28.866	31.74	31.689	29.34	29.389
215	18	4	17	1	1	32.407	32.278	31.153	30.395	28.916	30.217	27.11	28.766	31.281	31.255	29.991	30.293
216	18	4	17	1	1	33.131	32.898	30.9	30.143	29.515	30.621	26.914	28.617	31.893	31.408	30.041	30.394
217	18	4	17	1	1	33.027	32.562	30.318	30.978	29.439	30.444	26.571	28.369	31.74	31.612	29.59	30.117
218	18	4	17	1	1	32.536	32.484	30.621	30.75	28.742	30.167	26.889	28.122	31.281	31.153	29.49	29.64
219	18	4	17	1	1	32.742	32.846	31.052	30.294	29.315	29.916	27.012	27.899	31.919	31.586	30.217	29.49
220	18	4	17	1	1	32.898	32.304	30.621	30.143	29.04	30.52	26.718	28.023	31.944	31.586	29.89	30.343
221	18	4	17	1	1	32.51	31.816	30.192	30.978	28.369	30.646	27.086	28.816	31.586	31.179	29.515	30.142
222	18	4	17	1	1	32.047	31.433	31.077	30.75	27.85	30.419	26.914	28.692	31.179	30.697	29.69	29.69
223	18	4	17	1	1	31.586	31.97	30.849	30.294	28.444	30.167	26.595	28.493	30.748	30.192	30.167	29.389
224	18	4	17	1	1	31.791	31.535	30.293	30.319	27.949	29.89	26.963	28.245	30.369	30.697	29.765	30.318
225	18	4	17	1	1	31.97	31.714	30.748	30.978	28.196	29.64	26.987	28.023	31.077	30.545	29.315	30.091
226	18	4	17	1	1	31.612	31.868	31.052	30.648	28.32	29.389	26.669	27.825	31.001	30.117	30.091	29.64
227	18	4	17	1	1	31.663	31.357	30.545	30.193	27.801	29.14	26.791	28.667	30.646	30.697	30.066	29.464
228	18	4	17	1	1	31.97	31.97	30.343	30.572	28.444	28.916	27.086	28.766	30.394	30.571	29.615	30.318
229	18	4	17	1	1	31.637	31.74	31.128	30.978	28.048	29.464	26.791	28.568	31.052	30.167	29.439	30.066
230	18	4	17	1	1	31.637	31.459	30.748	30.598	28.122	29.389	26.62	28.369	30.824	30.748	30.217	29.615
231	18	4	17	1	1	32.047	32.047	30.192	30.143	28.32	29.215	27.086	28.147	30.469	30.646	29.916	29.54
232	18	4	17	1	1	31.74	31.637	30.95	30.699	27.801	28.99	26.938	27.924	30.849	30.217	29.464	30.369
233	18	4	17	1	1	31.433	31.612	30.95	30.927	28.468	29.315	26.595	28.072	30.95	30.621	29.715	30.041
234	18	4	17	1	1	32.098	31.893	30.469	30.547	28.072	29.464	26.987	28.841	30.646	30.596	30.167	29.59
235	18	4	17	1	1	31.893	31.459	31.052	30.193	28.072	29.389	27.159	28.816	30.369	30.268	29.84	29.414
236	18	4	17	1	1	31.51	31.919	30.646	30.547	28.345	29.24	26.816	28.593	30.95	30.545	29.365	30.318
237	18	4	17	1	1	31.919	31.637	30.217	30.927	27.825	29.015	26.62	28.369	30.773	30.697	29.89	30.066
238	18	4	17	1	1	31.893	31.51	31.103	30.522	28.419	28.916	27.061	28.122	30.394	30.243	30.117	29.59
239	18	4	17	1	1	31.484	32.021	30.824	30.067	27.974	29.64	26.889	27.899	30.925	30.545	29.64	29.54
240	18	4	17	1	1	31.919	31.51	30.217	30.826	28.097	29.515	26.571	28.245	30.9	30.621	29.365	30.343
241	18	4	17	1	1	31.868	31.765	30.925	30.8	28.295	29.29	26.987	28.791	30.545	30.167	30.167	29.991
242	18	4	17	1	1	31.459	31.842	30.95	30.37	27.801	29.04	26.963	28.642	30.596	30.672	29.89	29.515
243	18	4	17	1	1	31.996	31.357	30.394	30.168	28.419	29.215	26.595	28.419	30.976	30.545	29.389	29.74
244	18	4	17	1	1	31.944	31.996	30.596	30.953	27.949	29.615	26.865	28.171	30.646	30.117	29.765	30.318
245	18	4	17	1	1	31.561	31.637	31.103	30.699	28.245	29.439	27.036	27.949	30.369	30.722	30.091	29.916
246	18	4	17	1	1	31.765	31.51	30.596	30.244	28.221	29.215	26.693	27.998	31.026	30.469	29.665	29.414
247	18	4	17	1	1	31.944	31.919	30.268	30.421	27.875	28.965	26.742	28.816	30.798	30.142	29.315	29.89
248	18	4	17	1	1	31.586	31.408	31.128	31.003	28.419	29.414	27.061	28.717	30.419	30.798	30.142	30.268
249	18	4	17	1	1	31.714	31.868	30.798	30.724	27.875	29.464	26.767	28.493	30.874	30.469	29.941	29.84
250	18	4	17	1	1	31.944	31.765	30.243	30.37	28.32	29.265	26.644	28.245	30.95	30.142	29.439	29.365
251	18	4	17	1	1	31.586	31.382	30.874	30.168	28.196	29.065	27.086	28.023	30.596	30.748	29.765	30.041
252	18	4	17	1	1	31.714	31.97	31.001	31.029	27.85	28.99	26.84	27.825	30.444	30.394	30.091	30.167
253	18	4	17	1	1	31.97	31.561	30.469	30.902	28.419	29.69	26.595	28.692	31.077	30.243	29.665	29.74
254	18	4	17	1	1	31.612	31.637	30.419	30.547	27.899	29.615	27.012	28.742	30.824	30.722	29.389	29.34
255	18	4	17	1	1	31.663	31.868	31.128	30.168	28.245	29.439	26.938	28.543	30.444	30.343	30.192	30.243
256	18	4	17	1	1	32.021	31.357	30.722	30.75	28.221	29.24	26.595	28.32	30.117	29.966	29.941	30.117
257	18	4	17	1	1	31.689	30.849	30.192	31.003	27.554	29.04	26.889	28.122	29.765	29.54	29.464	29.665
258	18	4	17	1	1	31.281	30.495	30.976	30.724	26.891	28.866	27.036	27.899	29.414	29.19	29.665	29.439
259	18	4	17	1	1	30.874	31.026	30.95	30.345	27.407	28.692	26.718	28.072	30.142	29.865	30.167	30.318
260	18	4	17	1	1	30.495	30.646	30.419	30.244	27.21	28.543	26.742	28.841	30.016	29.615	29.79	30.041
261	18	4	17	1	1	31.052	30.722	30.545	31.054	26.94	28.394	27.086	28.717	29.715	29.215	29.315	29.59
262	18	4	17	1	1	30.874	30.95	31.052	30.876	27.554	28.245	26.816	28.543	29.439	29.74	30.016	29.54
263	18	4	17	1	1	30.545	30.495	30.621	30.547	27.112	28.097	26.595	28.32	30.066	29.59	30.066	30.318
264	18	4	17	1	1	30.798	30.925	30.217	30.168	27.063	27.949	27.061	28.122	29.865	29.215	29.64	30.016
265	18	4	17	1	1	31.026	30.874	31.103	30.724	27.431	28.593	26.963	27.899	29.565	29.74	29.389	29.54
266	18	4	17	1	1	30.722	30.444	30.874	30.978	26.916	28.642	26.62	28.023	29.765	29.74	30.192	29.615
267	18	4	17	1	1	30.545	31.026	30.343	30.699	27.358	28.518	26.865	28.841	30.041	29.365	29.941	30.318
268	18	4	17	1	1	31.026	30.722	30.646	30.345	27.259	28.369	27.061	28.766	29.765	29.49	29.464	29.966
269	18	4	17	1	1	30.773	30.571	31.077	30.244	26.891	28.245	26.742	28.568	29.414	29.715	29.69	29.515
270	18	4	17	1	1	30.469	31.026	30.596	31.054	27.481	28.097	26.718	28.345	30.016	29.34	30.142	29.69
271	18	4	17	1	1	31.153	30.596	30.243	30.876	27.038	27.949	27.11	28.147	29.89	29.464	29.74	30.318
272	18	4	17	1	1	30.976	30.748	31.128	30.522	27.186	28.593	26.84	27.924	29.565	29.715	29.315	29.916
273	18	4	17	1	1	30.621	30.925	30.824	30.143	27.358	28.593	26.62	28.048	29.715	29.315	30.117	29.439
274	18	4	17	1	1	30.748	30.419	30.243	30.851	26.818	28.468	27.061	28.816	30.016	29.464	29.966	29.815
275	18	4	17	1	1	31.077	30.95	30.773	30.927	27.431	28.32	26.889	28.692	29.715	29.69	29.439	30.217
276	18	4	17	1	1	30.748	30.748	31.001	30.598	27.063	28.171	26.571	28.468	29.414	29.315	29.715	29.765
277	18	4	17	1	1	30.469	30.52	30.444	30.219	27.087	28.048	26.938	28.245	30.142	29.54	30.142	29.34
278	18	4	17	1	1	31.153	31.026	30.444	30.648	27.333	28.072	26.963	28.023	29.991	29.665	29.715	30.217
279	18	4	17	1	1	30.95	30.571	31.128	31.003	26.842	28.642	26.595	27.801	29.615	29.265	29.315	30.066
280	18	4	17	1	1	30.571	30.798	30.697	30.699	27.456	28.593	26.889	28.617	29.54	29.59	30.142	29.59
281	18	4	17	1	1	30.874	30.925	30.192	30.319	27.063	28.468	27.061	28.766	30.066	29.615	29.916	29.49
282	18	4	17	1	1	30.976	30.419	31.077	30.294	27.136	28.32	26.693	28.568	29.79	29.215	29.414	30.293
283	18	4	17	1	1	30.646	31.026	30.874	31.029	27.308	28.196	26.742	28.345	29.464	29.615	29.74	29.941
284	18	4	17	1	1	30.722	30.773	30.293	30.8	26.867	28.023	27.086	28.122	30.016	29.665	30.117	29.439
285	18	4	17	1	1	31.001	30.469	30.697	30.421	27.456	27.899	26.791	27.899	29.966	29.24	29.69	29.865
286	18	4	17	1	1	30.672	31.052	31.026	30.118	27.014	28.568	26.644	28.221	29.64	29.69	29.315	30.217
287	18	4	17	1	1	30.621	30.646	30.495	30.978	27.186	28.593	27.086	28.816	29.565	29.59	30.142	29.765
288	18	4	17	1	1	31.128	30.672	30.369	30.927	27.284	28.468	26.889	28.667	30.066	29.165	29.941	29.315
289	19	4	17	1	1	30.849	30.95	31.128	30.572	26.818	28.32	26.571	28.468	29.79	29.765	29.439	30.192
290	19	4	17	1	1	30.469	30.444	30.722	30.193	27.456	28.171	26.963	28.245	29.439	29.615	29.74	30.117
291	19	4	17	1	1	31.052	30.95	30.192	30.674	27.063	27.998	26.987	28.048	30.091	29.215	30.142	29.64
292	19	4	17	1	1	30.9	30.824	31.001	31.029	27.087	28.295	26.644	27.825	30.091	29.464	29.715	29.464
293	19	4	17	1	1	30.52	30.268	30.9	30.724	27.087	28.518	26.816	28.617	29.79	29.165	29.315	30.318
294	19	4	17	1	1	30.142	29.715	30.343	30.37	26.5	28.419	27.086	28.791	29.414	28.766	30.167	29.991
295	19	4	17	1	1	29.765	29.765	30.672	30.244	25.914	28.27	26.767	28.617	29.065	28.369	29.991	29.515
296	19	4	17	1	1	29.565	30.117	31.026	31.029	26.451	28.122	26.669	28.419	28.742	28.468	29.49	29.69
297	19	4	17	1	1	30.117	29.665	30.52	30.826	26.256	27.974	27.11	28.196	28.468	28.866	29.665	30.293
298	19	4	17	1	1	29.89	29.79	30.318	30.471	25.914	27.825	26.889	27.974	29.215	28.543	30.167	29.89
299	19	4	17	1	1	29.54	29.991	31.128	30.118	26.5	27.677	26.571	27.85	29.09	28.196	29.74	29.389
300	19	4	17	1	1	30.066	29.54	30.748	30.902	26.109	27.554	27.012	28.766	28.766	28.791	29.315	29.966
301	19	4	17	1	1	30.117	29.966	30.192	30.978	26.109	27.407	26.987	28.766	28.468	28.568	30.117	30.243
302	19	4	17	1	1	29.79	29.941	30.976	30.648	26.524	27.284	26.644	28.593	29.165	28.196	30.041	29.815
303	19	4	17	1	1	29.515	29.49	30.925	30.269	26.061	27.161	26.84	28.369	29.14	28.816	29.565	29.315
304	19	4	17	1	1	30.167	30.091	30.369	30.421	26.182	27.038	27.061	28.147	28.866	28.617	29.464	30.192
305	19	4	17	1	1	30.016	29.991	30.596	31.029	26.402	26.94	26.742	27.949	28.543	28.27	30.192	30.167
306	19	4	17	1	1	29.69	29.515	31.077	30.775	25.914	27.579	26.669	27.924	28.965	28.692	29.84	29.69
307	19	4	17	1	1	29.74	30.016	30.571	30.395	26.426	27.628	27.086	28.816	29.165	28.667	29.34	29.365
308	19	4	17	1	1	30.167	29.89	30.268	30.168	26.231	27.554	26.816	28.742	28.891	28.32	29.966	30.318
309	19	4	17	1	1	29.865	29.464	31.103	31.029	25.914	27.431	26.62	28.543	28.568	28.593	30.041	30.066
310	19	4	17	1	1	29.515	30.041	30.773	30.851	26.475	27.308	27.086	28.32	28.916	28.717	29.54	29.565
311	19	4	17	1	1	30.066	29.765	30.192	30.496	26.036	27.161	26.889	28.097	29.115	28.345	29.565	29.615
312	19	4	17	1	1	29.916	29.54	30.95	30.093	26.231	27.038	26.546	27.875	28.816	28.468	30.167	30.293
313	19	4	17	1	1	29.565	30.066	30.9	30.927	26.304	27.038	26.938	28.221	28.468	28.766	29.74	29.865
314	19	4	17	1	1	30.016	29.64	30.318	30.902	25.866	27.677	26.987	28.841	29.015	28.394	29.29	29.34
315	19	4	17	1	1	30.091	29.74	30.672	30.547	26.475	27.604	26.595	28.692	29.015	28.394	30.117	29.991
316	19	4	17	1	1	29.765	29.991	31.026	30.143	26.109	27.505	26.84	28.468	28.692	28.742	29.941	30.192
317	19	4	17	1	1	29.565	29.515	30.469	30.8	26.061	27.358	27.036	28.245	28.468	28.394	29.414	29.69
318	19	4	17	1	1	30.066	29.966	30.419	30.953	26.475	27.21	26.693	28.023	29.115	28.369	29.74	29.389
319	19	4	17	1	1	29.815	29.865	31.077	30.623	25.987	27.087	26.742	27.825	28.891	28.841	30.117	30.293
320	19	4	17	1	1	29.49	29.49	30.621	30.219	26.28	26.94	27.086	28.667	28.568	28.518	29.64	30.016
321	19	4	17	1	1	30.091	30.066	30.243	30.572	26.304	27.554	26.767	28.766	28.841	28.196	29.389	29.49
322	19	4	17	1	1	29.89	29.69	31.077	31.003	25.866	27.604	26.62	28.593	29.115	28.766	30.167	29.665
323	19	4	17	1	1	29.54	29.69	30.722	30.674	26.475	27.505	27.086	28.369	28.841	28.493	29.865	30.293
324	19	4	17	1	1	30.091	30.016	30.167	30.294	26.109	27.382	26.889	28.147	28.518	28.221	29.34	29.84
325	19	4	17	1	1	30.091	29.54	30.976	30.37	26.085	27.235	26.571	27.924	28.99	28.816	29.916	29.315
326	19	4	17	1	1	29.74	29.865	30.849	31.054	26.402	27.112	26.963	27.998	29.015	28.518	30.041	30.041
327	19	4	17	1	1	29.565	29.991	30.268	30.775	25.89	26.965	26.987	28.841	28.742	28.171	29.59	30.142
328	19	4	17	1	1	30.192	29.49	30.773	30.395	26.402	27.481	26.62	28.766	28.394	28.816	29.439	29.64
329	19	4	17	1	1	29.966	28.941	30.976	30.143	26.231	27.628	26.84	28.568	28.072	28.543	30.192	29.414
330	19	4	17	1	1	29.59	28.568	30.419	31.054	25.695	27.554	27.061	28.369	27.751	28.147	29.865	30.318
331	19	4	17	1	1	29.24	29.115	30.495	30.902	25.137	27.407	26.693	28.147	27.481	27.751	29.34	30.016
332	19	4	17	1	1	28.866	28.791	31.077	30.547	25.137	27.259	26.693	27.924	28.196	27.358	29.916	29.49
333	19	4	17	1	1	28.543	28.642	30.596	30.143	25.453	27.112	27.086	27.998	28.097	27.554	30.091	29.69
334	19	4	17	1	1	29.09	29.09	30.268	30.826	25.04	26.989	26.791	28.816	27.825	27.727	29.615	30.293
335	19	4	17	1	1	28.916	28.692	31.103	30.978	25.283	26.867	26.62	28.742	27.53	27.382	29.414	29.865
336	19	4	17	1	1	28.617	28.816	30.748	30.648	25.501	26.744	27.086	28.543	28.072	27.382	30.192	29.365
337	19	4	17	1	1	29.015	29.14	30.192	30.269	25.089	26.622	26.889	28.32	28.196	27.751	29.89	30.041
338	19	4	17	1	1	29.19	28.742	30.976	30.421	25.21	26.5	26.571	28.122	27.949	27.456	29.389	30.192
339	19	4	17	1	1	28.916	28.742	30.9	31.029	25.428	26.378	26.963	27.924	27.653	27.21	29.84	29.715
340	19	4	17	1	1	28.593	29.14	30.318	30.75	25.016	26.28	26.987	28.072	27.628	27.801	30.117	29.365
341	19	4	17	1	1	29.09	28.742	30.621	30.395	25.234	26.158	26.62	28.841	28.245	27.554	29.665	30.318
342	19	4	17	1	1	29.115	28.742	31.052	30.168	25.501	26.061	26.816	28.742	28.072	27.235	29.34	30.066
343	19	4	17	1	1	28.816	29.19	30.545	31.003	25.089	25.963	27.061	28.543	27.776	27.751	30.142	29.565
344	19	4	17	1	1	28.543	28.816	30.293	30.826	25.137	26.402	26.693	28.32	27.505	27.604	29.916	29.59
345	19	4	17	1	1	29.19	28.617	31.103	30.471	25.404	26.671	26.693	28.097	28.072	27.259	29.389	30.293
346	19	4	17	1	1	29.065	29.165	30.672	30.093	24.992	26.598	27.086	27.85	28.023	27.702	29.815	29.89
347	19	4	17	1	1	28.717	28.816	30.192	30.953	25.38	26.5	26.791	28.444	27.751	27.653	30.066	29.365
348	19	4	17	1	1	28.717	28.642	31.026	30.902	25.428	26.402	26.595	28.791	27.456	27.308	29.565	30.016
349	19	4	17	1	1	29.19	29.065	30.798	30.522	24.944	26.28	27.061	28.617	28.122	27.604	29.414	30.167
350	19	4	17	1	1	28.941	28.642	30.217	30.118	25.355	26.182	26.865	28.394	27.998	27.653	30.167	29.64
351	19	4	17	1	1	28.593	28.891	30.849	30.876	25.283	26.085	26.571	28.147	27.727	27.333	29.815	29.389
352	19	4	17	1	1	28.99	29.015	30.925	30.953	24.871	25.963	26.987	27.924	27.505	27.579	29.29	30.293
353	19	4	17	1	1	28.99	28.543	30.343	30.598	25.501	25.866	26.938	28.097	28.221	27.727	30.016	29.991
354	19	4	17	1	1	28.692	29.09	30.621	30.193	25.21	26.549	26.546	28.841	28.048	27.431	30.016	29.464
355	19	4	17	1	1	28.791	28.965	31.052	30.674	24.919	26.598	26.889	28.692	27.776	27.284	29.49	29.765
356	19	4	17	1	1	29.04	28.493	30.495	30.978	25.477	26.524	27.012	28.468	27.481	27.801	29.59	30.293
357	19	4	17	1	1	28.766	29.165	30.369	30.648	25.089	26.426	26.644	28.245	28.196	27.505	30.167	29.84
358	19	4	17	1	1	28.593	28.965	31.077	30.244	25.089	26.304	26.767	27.974	28.122	27.186	29.715	29.315
359	19	4	17	1	1	29.215	28.493	30.646	30.522	25.404	26.207	27.061	27.85	27.85	27.801	29.29	30.167
360	19	4	17	1	1	28.99	29.09	30.243	30.978	24.968	26.085	26.718	28.766	27.554	27.554	30.091	30.167
361	19	4	17	1	1	28.667	28.841	31.077	30.648	25.331	25.987	26.693	28.742	27.974	27.21	29.941	29.64
362	19	4	17	1	1	28.841	28.543	30.748	30.269	25.355	26.402	27.086	28.518	28.072	27.801	29.414	29.515
363	19	4	17	1	1	29.19	29.115	30.192	30.421	24.895	26.671	26.791	28.27	27.825	27.653	29.69	30.318
364	19	4	17	1	1	28.916	28.766	30.95	31.029	25.477	26.622	26.595	28.048	28.295	27.653	30.142	29.966
365	19	4	17	1	1	29.715	29.389	30.849	30.724	26.329	27.677	27.036	27.801	29.315	28.866	29.69	29.414
366	19	4	17	1	1	30.243	30.142	30.268	30.345	26.28	27.825	26.889	28.667	29.19	28.841	29.34	29.865
367	19	4	17	1	1	29.991	29.765	30.773	30.244	25.866	27.727	26.571	28.766	28.866	28.468	30.142	30.293
368	19	4	17	1	1	29.615	29.615	31.001	31.054	26.451	27.579	26.938	28.568	28.543	28.295	29.916	29.84
369	19	4	17	1	1	29.941	30.066	30.444	30.851	26.085	27.431	27.012	28.32	28.965	28.816	29.389	29.34
370	19	4	17	1	1	30.041	29.64	30.469	30.471	26.158	27.284	26.644	28.072	29.015	28.493	29.79	30.217
371	19	4	17	1	1	29.715	29.865	31.077	30.118	26.378	27.136	26.791	27.85	28.742	28.245	30.142	30.192
372	19	4	17	1	1	29.665	29.966	30.596	30.953	25.89	26.989	27.086	28.518	28.468	28.766	29.715	29.715
373	19	4	17	1	1	30.167	29.49	30.217	30.927	26.5	27.382	26.767	28.816	29.115	28.468	29.315	29.414
374	19	4	17	1	1	29.89	30.041	31.077	30.572	26.353	27.653	26.669	28.642	28.941	28.295	30.192	30.318
375	19	4	17	1	1	29.54	29.84	30.773	30.193	25.89	27.554	27.11	28.394	28.642	28.766	30.016	30.041
376	19	4	17	1	1	30.041	29.515	30.192	30.775	26.475	27.431	26.865	28.171	28.717	28.468	29.515	29.515
377	19	4	17	1	1	29.916	30.117	30.874	31.003	26.158	27.308	26.595	27.924	29.19	28.32	29.565	29.74
378	19	4	17	1	1	29.59	29.765	30.95	30.699	26.085	27.186	27.012	28.122	28.965	28.766	30.192	30.318
379	19	4	17	1	1	29.991	29.59	30.394	30.319	26.426	27.038	26.987	28.841	28.667	28.468	29.815	29.916
380	19	4	17	1	1	30.016	30.117	30.469	30.37	25.939	27.112	26.62	28.717	28.692	28.295	29.34	29.389
381	19	4	17	1	1	29.715	29.715	31.052	31.029	26.426	27.628	26.84	28.518	29.215	28.791	30.041	30.041
382	19	4	17	1	1	29.74	29.765	30.571	30.775	26.353	27.579	27.061	28.27	28.99	28.468	29.991	30.243
383	19	4	17	1	1	30.192	29.991	30.268	30.395	25.89	27.481	26.693	28.048	28.667	28.295	29.49	29.765
384	19	4	17	1	1	29.916	29.54	31.077	30.219	26.475	27.333	26.742	27.85	28.717	28.916	29.615	29.365
385	19	4	17	1	1	29.59	30.016	30.722	31.029	26.109	27.21	27.086	28.791	29.215	28.642	30.117	30.293
386	19	4	17	1	1	30.066	29.865	30.167	30.826	26.109	27.063	26.791	28.816	28.965	28.245	29.665	30.117
387	19	4	17	1	1	30.091	29.54	30.976	30.446	26.402	27.038	26.644	28.617	28.617	28.791	29.389	29.59
388	19	4	17	1	1	29.765	30.142	30.9	30.168	25.89	27.677	27.086	28.394	28.841	28.667	30.167	29.69
389	19	4	17	1	1	29.615	29.79	30.318	31.054	26.475	27.628	26.914	28.171	29.115	28.295	29.865	30.369
390	19	4	17	1	1	30.217	29.665	30.722	30.902	26.28	27.53	26.595	27.974	28.816	28.667	29.34	29.966
391	19	4	17	1	1	29.966	30.041	31.052	30.547	25.914	27.407	26.987	28.122	28.493	28.791	30.016	29.414
392	19	4	17	1	1	29.64	29.59	30.495	30.168	26.5	27.259	27.012	28.891	29.115	28.468	30.066	30.066
393	19	4	17	1	1	30.016	29.966	30.444	30.902	26.085	27.136	26.644	28.791	29.04	28.369	29.565	30.318
394	19	4	17	1	1	30.142	29.941	31.128	31.003	26.207	27.014	26.889	28.593	28.717	28.841	29.615	29.84
395	19	4	17	1	1	29.865	29.54	30.672	30.674	26.402	27.014	27.11	28.394	28.543	28.568	30.217	29.414
396	19	4	17	1	1	29.565	30.117	30.293	30.319	25.914	27.677	26.767	28.196	29.19	28.27	29.815	30.343
397	19	4	17	1	1	30.117	29.815	31.153	30.471	26.475	27.677	26.767	28.023	29.015	28.866	29.34	30.192
398	19	4	17	1	1	29.941	29.64	30.9	31.054	26.256	27.554	27.135	27.974	28.717	28.692	30.066	29.715
399	19	4	17	1	1	29.64	30.091	30.343	30.8	26.012	27.456	26.865	28.891	28.642	28.369	30.091	29.54
400	19	4	17	1	1	30.016	29.69	30.849	30.446	26.475	27.358	26.62	28.841	29.916	28.742	29.615	30.419
401	19	4	17	1	1	31.077	30.293	31.052	30.219	27.014	28.568	27.086	28.692	30.318	29.966	29.49	30.117
402	19	4	17	1	1	31.179	31.153	30.571	31.08	27.481	28.99	27.012	28.493	30.066	29.89	30.217	29.665
403	19	4	17	1	1	30.874	30.849	30.394	30.953	26.965	28.941	26.644	28.32	29.74	29.565	29.89	29.74
404	19	4	17	1	1	30.52	30.52	31.204	30.623	27.382	28.791	26.914	28.147	29.54	29.265	29.389	30.444
405	19	4	17	1	1	31.103	31.153	30.849	30.294	27.259	28.642	27.11	27.998	30.142	29.865	29.966	30.091
406	19	4	17	1	1	30.95	30.824	30.343	30.598	26.94	28.493	26.791	28.048	29.941	29.615	30.167	29.64
407	19	4	17	1	1	30.621	30.52	30.874	31.105	27.579	28.369	26.718	28.916	29.64	29.265	29.74	29.84
408	19	4	17	1	1	30.976	31.052	31.077	30.826	27.136	28.221	27.159	28.891	29.715	29.865	29.389	30.394
409	19	4	17	1	1	31.128	30.646	30.571	30.471	27.136	28.097	26.914	28.717	30.217	29.715	30.217	30.016
410	19	4	17	1	1	30.824	30.697	30.394	30.168	27.358	28.072	26.644	28.518	29.991	29.34	30.016	29.54
411	19	4	17	1	1	30.545	31.026	31.153	31.029	26.867	28.667	27.061	28.345	29.64	29.715	29.515	29.966
412	19	4	17	1	1	31.103	30.545	30.773	30.953	27.456	28.617	27.012	28.171	29.765	29.665	29.715	30.369
413	19	4	17	1	1	30.849	30.9	30.268	30.623	27.087	28.518	26.644	28.023	30.192	29.315	30.192	29.941
414	19	4	17	1	1	30.545	30.95	31.052	30.269	27.136	28.369	26.914	27.974	29.916	29.765	29.765	29.439
415	19	4	17	1	1	31.179	30.444	30.925	30.674	27.333	28.245	27.086	28.891	29.59	29.74	29.365	30.192
416	19	4	17	1	1	31.001	31.052	30.394	31.054	26.867	28.122	26.742	28.891	29.916	29.389	30.167	30.343
417	19	4	17	1	1	30.646	30.849	30.672	30.775	27.481	27.974	26.791	28.742	30.167	29.615	30.016	.
418	19	4	17	1	1	30.9	30.444	31.077	30.421	27.112	28.444	27.159	28.568	29.89	29.79	29.54	.
419	19	4	17	1	1	31.077	31.103	30.596	30.244	27.087	27.974	26.865	28.419	29.565	29.49	29.715	.
420	19	4	17	1	1	30.773	30.798	30.369	31.105	27.505	28.394	26.669	28.245	30.016	29.414	30.192	.
421	19	4	17	1	1	30.596	30.52	31.153	30.978	26.989	28.444	27.135	28.097	30.066	29.84	29.79	.
422	19	4	17	1	1	31.204	31.103	30.824	30.648	27.382	27.924	26.987	27.949	29.765	29.565	29.365	.
423	19	4	17	1	1	30.976	30.697	30.318	30.319	27.284	28.518	26.644	28.444	29.515	29.265	30.167	.
424	19	4	17	1	1	30.621	30.697	31.001	30.522	26.94	28.468	26.938	28.941	30.117	29.916	30.091	.
425	19	4	17	1	1	31.052	31.052	31.052	31.131	27.481	27.974	27.11	28.841	29.966	29.715	29.64	.
426	19	4	17	1	1	31.128	30.596	30.571	30.902	27.038	28.444	26.816	28.692	29.665	29.389	29.515	.
427	19	4	17	1	1	30.824	30.9	30.52	30.572	27.308	28.369	26.767	28.543	29.69	29.715	30.268	.
428	19	4	17	1	1	30.545	30.976	31.204	30.244	27.382	27.924	27.184	28.394	30.142	29.765	29.991	.
429	19	4	17	1	1	31.128	30.52	30.798	30.851	26.916	28.568	26.938	28.27	29.916	29.464	29.54	.
430	19	4	17	1	1	30.95	31.052	30.293	31.08	27.505	28.419	26.644	28.122	29.615	29.439	29.715	.
431	19	4	17	1	1	30.621	30.95	31.001	30.8	27.161	27.974	27.061	27.998	29.89	29.865	30.243	.
432	19	4	17	1	1	31.077	30.495	31.077	30.496	27.112	28.468	27.086	28.171	30.192	29.615	29.916	.
433	19	4	17	1	1	31.128	31.103	30.596	30.193	27.456	28.369	26.791	28.965	29.941	29.29	29.464	.
434	19	4	17	1	1	30.824	30.849	30.419	30.978	26.94	27.924	26.742	28.941	29.64	29.865	29.84	.
435	19	4	17	1	1	30.571	30.495	31.179	31.054	27.431	28.543	27.184	28.791	29.865	29.665	30.243	.
436	19	4	17	1	1	31.23	31.179	30.824	30.775	27.284	28.345	26.938	28.642	30.874	29.665	29.84	.
437	19	4	17	1	1	32.047	31.944	30.318	30.421	27.727	29.19	26.644	28.493	31.204	30.9	29.389	.
438	19	4	17	1	1	32.047	31.868	31.052	30.219	28.518	29.515	27.086	28.345	30.925	30.874	30.091	.
439	19	4	17	1	1	31.689	31.433	31.052	31.131	28.023	29.015	27.061	28.196	30.545	30.495	30.142	.
440	19	4	17	1	1	31.663	32.021	30.545	31.003	28.196	29.24	26.718	28.048	30.824	30.243	29.69	.
441	19	4	17	1	1	32.073	31.637	30.545	30.674	28.245	29.389	26.865	27.924	31.026	30.874	29.414	.
442	19	4	17	1	1	31.765	31.663	31.179	30.319	27.949	28.891	27.135	28.667	30.722	30.545	30.268	.
443	19	4	17	1	1	31.561	31.97	30.773	30.496	28.444	29.515	26.84	28.965	30.469	30.217	30.016	.
444	19	4	17	1	1	32.175	31.459	30.268	31.105	27.899	29.215	26.693	28.866	31.179	30.9	29.565	.
445	19	4	17	1	1	31.919	31.919	31.077	30.902	28.394	28.941	27.159	28.717	30.976	30.621	29.69	.
446	19	4	17	1	1	31.51	31.816	31.001	30.547	28.245	29.59	26.963	28.543	30.596	30.192	30.268	.
447	19	4	17	1	1	32.021	31.408	30.495	30.219	27.924	29.14	26.644	28.369	30.672	30.849	29.865	.
448	19	4	17	1	1	31.944	32.047	30.596	30.826	28.468	29.04	26.987	28.221	31.153	30.596	29.389	.
449	19	4	17	1	1	31.586	31.689	31.153	31.08	27.924	29.439	27.11	28.072	30.874	30.192	30.041	.
450	19	4	17	1	1	31.919	31.612	30.722	30.826	28.345	28.941	26.816	27.924	30.52	30.9	30.167	.
451	19	4	17	1	1	31.996	31.97	30.268	30.471	28.245	29.315	26.742	28.692	30.925	30.722	29.74	.
452	19	4	17	1	1	31.663	31.51	31.077	30.168	27.875	29.365	27.208	28.941	31.026	30.318	29.389	.
453	19	4	17	1	1	31.765	31.868	30.976	31.029	28.468	28.866	26.987	28.816	30.722	30.672	30.217	.
454	19	4	17	1	1	32.021	31.919	30.495	31.029	27.998	29.464	26.669	28.667	30.419	30.697	30.041	.
455	19	4	17	1	1	31.689	31.433	30.495	30.75	28.295	29.24	26.963	28.493	31.179	30.318	29.615	.
456	19	4	17	1	1	31.612	32.021	31.153	30.395	28.32	28.866	27.11	28.345	31.001	30.621	29.54	.
457	19	4	17	1	1	32.098	31.765	30.773	30.219	27.85	29.515	26.84	28.196	30.672	30.697	30.268	.
458	19	4	17	1	1	31.816	31.459	30.268	31.131	28.493	29.14	26.693	28.048	30.469	30.318	29.991	.
459	19	4	17	1	1	31.484	32.021	30.95	31.029	28.072	28.965	27.159	27.899	31.077	30.672	29.54	.
460	19	4	17	1	1	32.047	31.612	31.052	30.724	28.171	29.565	26.987	28.717	30.849	30.697	29.69	.
461	19	4	17	1	1	31.842	31.663	30.545	30.395	28.345	29.14	26.669	28.916	30.495	30.293	30.243	.
462	19	4	17	1	1	31.484	31.944	30.394	30.269	27.825	28.99	26.914	28.791	30.9	30.672	29.865	.
463	19	4	17	1	1	32.098	31.459	31.179	31.105	28.444	29.439	27.135	28.642	30.976	30.697	29.365	.
464	19	4	17	1	1	31.996	31.944	30.798	30.953	28.072	28.941	26.816	28.468	30.646	30.293	30.066	.
465	19	4	17	1	1	31.612	31.765	30.243	30.623	28.048	29.265	26.718	28.295	30.495	30.722	30.117	.
466	19	4	17	1	1	31.816	31.459	30.95	30.269	28.369	29.365	27.135	28.147	31.103	30.672	29.665	.
467	19	4	17	1	1	32.15	32.021	31.026	30.623	27.85	28.816	26.938	27.974	30.849	30.268	29.414	.
468	19	4	17	1	1	31.816	31.586	30.52	31.08	28.468	29.464	26.62	27.974	30.469	30.722	30.243	.
469	19	4	17	1	1	31.484	31.714	30.419	30.826	28.097	29.24	27.012	28.891	30.976	30.798	29.991	.
470	19	4	17	1	1	32.124	31.919	31.153	30.471	28.048	28.841	27.061	28.891	31.128	30.394	29.515	.
471	19	4	17	1	1	31.97	31.408	30.773	30.168	28.419	29.515	26.742	28.742	30.824	30.469	29.69	.
472	19	4	17	1	1	31.612	31.97	30.268	31.003	27.85	29.19	26.767	28.593	31.204	31.179	30.217	.
473	19	4	17	1	1	32.355	32.872	30.95	31.029	28.419	29.916	27.159	28.419	32.175	31.816	29.865	.
474	19	4	17	1	1	33.183	32.742	31.026	30.75	29.389	30.444	26.914	28.27	31.996	31.459	29.414	.
475	19	4	17	1	1	32.975	32.33	30.545	30.395	29.115	29.941	26.62	28.122	31.612	31.204	29.991	.
476	19	4	17	1	1	32.562	32.975	30.369	30.219	28.99	30.142	27.061	27.949	31.433	31.74	30.192	.
477	19	4	17	1	1	32.846	32.613	31.153	31.105	29.365	30.343	27.036	27.974	32.047	31.408	29.79	.
478	19	4	17	1	1	32.949	32.484	30.824	31.003	28.816	29.815	26.742	28.891	31.791	31.281	29.365	.
479	19	4	17	1	1	32.613	32.949	30.318	30.699	29.414	30.369	26.816	28.891	31.408	31.74	30.167	.
480	19	4	17	1	1	32.665	32.433	30.824	30.37	29.065	30.243	27.184	28.742	31.944	31.357	30.142	.
481	19	4	17	1	1	33.001	32.742	31.103	30.269	29.065	29.765	26.938	28.593	32.047	31.357	29.715	.
482	19	4	17	1	1	32.691	32.82	30.697	31.105	29.365	30.469	26.62	28.444	31.714	31.791	29.414	.
483	19	4	17	1	1	32.484	32.304	30.243	30.978	28.791	30.117	26.987	28.27	31.331	31.408	30.243	.
484	19	4	17	1	1	33.105	32.924	31.026	30.648	29.389	29.865	27.061	28.122	32.047	31.255	30.041	.
485	19	4	17	1	1	32.846	32.691	30.976	30.319	29.065	30.419	26.767	27.974	31.996	31.74	29.59	.
486	19	4	17	1	1	32.458	32.381	30.469	30.421	28.99	29.941	26.742	27.924	31.612	31.357	29.515	.
487	19	4	17	1	1	33.001	32.924	30.444	31.054	29.365	30.117	27.159	28.841	31.357	31.331	30.192	.
488	19	4	17	1	1	33.001	32.433	31.128	30.851	28.791	30.343	26.914	28.866	32.021	31.689	29.89	.
489	19	4	17	1	1	32.613	32.691	30.748	30.496	29.389	29.765	26.595	28.717	31.765	31.255	29.389	.
490	19	4	17	1	1	32.639	32.794	30.217	30.143	29.015	30.369	27.012	28.543	31.357	31.433	29.84	.
491	19	4	17	1	1	32.975	32.278	30.95	30.902	29.04	30.142	27.036	28.369	31.944	31.663	30.142	.
492	19	4	17	1	1	32.613	32.924	30.976	31.029	29.315	29.815	26.693	28.221	31.893	31.204	29.715	.
493	19	4	17	1	1	32.613	32.587	30.469	30.724	28.816	30.419	26.791	28.048	31.51	31.561	29.34	.
494	19	4	17	1	1	33.053	32.433	30.469	30.37	29.389	29.916	27.135	27.875	31.51	31.612	30.192	30.722
495	19	4	17	1	1	32.717	32.924	31.153	30.219	28.916	30.066	26.84	28.394	31.97	31.128	30.016	30.798
496	19	4	17	1	1	32.433	32.381	30.748	31.08	29.115	30.293	26.62	28.891	31.637	31.663	29.54	30.697
497	19	4	17	1	1	33.105	32.742	30.243	30.927	29.215	29.765	27.11	28.766	31.306	31.586	29.565	30.571
498	19	4	17	1	1	32.872	32.768	30.925	30.598	28.841	30.369	26.987	28.617	31.996	31.103	30.243	30.444
499	19	4	17	1	1	32.458	32.253	31.026	30.244	29.389	30.066	26.644	28.444	31.791	31.714	29.89	30.293
500	19	4	17	1	1	32.975	32.975	30.545	30.496	28.816	29.865	26.889	28.27	31.408	31.535	29.414	30.167
501	19	4	17	1	1	33.001	32.717	30.268	31.08	29.215	30.394	27.086	28.097	31.791	31.077	29.89	30.041
502	19	4	17	1	1	32.613	32.304	31.153	30.851	29.215	29.865	26.791	27.924	31.944	31.714	30.142	29.916
503	19	4	17	1	1	32.562	32.949	30.874	30.496	28.841	30.142	26.669	27.949	31.586	31.433	29.715	29.79
504	19	4	17	1	1	33.079	32.536	30.369	30.168	29.414	30.268	27.135	28.841	31.382	31.103	29.34	29.665
505	19	4	17	1	1	32.768	32.51	30.596	30.8	28.866	29.74	26.914	28.816	31.97	31.791	30.142	29.54
506	19	4	17	1	1	32.381	32.872	31.128	31.029	29.165	30.369	26.595	28.667	31.689	31.459	29.991	29.414
507	19	4	17	1	1	33.001	32.33	30.722	30.75	29.24	30.091	26.938	28.493	31.306	31.103	29.565	30.343
508	19	4	17	1	1	32.846	32.742	30.217	30.395	28.816	29.815	27.061	28.32	31.357	31.74	29.54	30.571
509	19	4	17	1	1	32.433	32.768	30.95	30.143	28.593	29.515	26.767	28.147	31.001	31.382	30.243	30.495
510	19	4	17	1	1	32.021	32.175	31.001	31.029	27.899	28.941	26.693	27.998	30.646	30.9	29.941	30.394
511	19	4	17	1	1	31.612	31.535	30.52	30.953	28.32	29.215	27.135	27.825	30.444	30.419	29.49	30.243
512	19	4	17	1	1	31.663	31.714	30.293	30.648	28.245	29.34	26.914	28.667	31.052	30.268	29.715	30.117
513	19	4	17	1	1	32.124	31.919	31.153	30.319	27.825	28.841	26.595	28.816	30.824	30.748	30.192	29.991
514	19	4	17	1	1	31.842	31.408	30.874	30.294	28.468	29.34	26.938	28.692	30.469	30.394	29.815	29.865
515	19	4	17	1	1	31.459	31.919	30.444	31.08	28.023	29.29	27.086	28.518	30.798	30.268	29.365	29.74
516	19	4	17	1	1	31.97	31.919	30.444	30.902	28.147	28.791	26.791	28.345	31.077	30.722	29.966	29.615
517	19	4	17	1	1	31.919	31.382	31.153	30.572	28.32	29.414	26.62	28.196	30.773	30.369	30.142	29.49
518	19	4	17	1	1	31.586	31.893	30.824	30.219	27.801	29.165	27.11	28.023	30.419	30.369	29.715	29.565
519	19	4	17	1	1	31.561	31.791	30.394	30.522	28.419	28.816	26.938	27.85	30.9	30.697	29.34	30.52
520	19	4	17	1	1	32.047	31.357	30.52	31.029	28.023	29.439	26.595	28.543	30.874	30.293	30.142	30.52
521	19	4	17	1	1	31.765	31.97	31.153	30.775	28.072	28.99	26.963	28.866	30.52	30.469	29.991	30.419
522	19	4	17	1	1	31.408	31.561	30.798	30.421	28.345	29.115	27.036	28.717	30.646	30.621	29.515	30.268
523	19	4	17	1	1	32.021	31.612	30.343	30.168	27.776	29.29	26.693	28.543	31.001	30.192	29.59	30.142
524	19	4	17	1	1	31.816	31.893	30.672	31.029	28.419	28.766	26.742	28.369	30.697	30.646	30.167	29.991
525	19	4	17	1	1	31.433	31.382	31.128	30.902	28.048	29.414	27.11	28.171	30.343	30.571	29.79	29.84
526	19	4	17	1	1	32.047	31.893	30.722	30.572	28.048	29.115	26.84	27.998	31.026	30.142	29.315	29.69
527	19	4	17	1	1	31.996	31.714	30.268	30.193	28.419	28.866	26.62	27.825	30.849	30.722	30.041	29.54
528	19	4	17	1	1	31.612	31.382	30.849	30.699	27.801	29.414	27.086	28.667	30.495	30.495	30.066	29.414
529	19	4	17	1	1	31.637	31.97	31.077	31.029	28.345	28.941	26.938	28.816	30.697	30.117	29.615	30.318
530	19	4	17	1	1	31.996	31.535	30.672	30.75	28.097	29.14	26.595	28.667	31.077	30.748	29.439	30.545
531	19	4	17	1	1	31.689	31.637	30.217	30.395	27.974	29.315	26.938	28.493	30.773	30.419	30.217	30.444
532	19	4	17	1	1	31.51	31.919	31.001	30.168	28.369	28.791	27.036	28.32	30.394	30.167	29.89	30.293
533	19	4	17	1	1	32.021	31.408	31.052	31.054	27.825	29.389	26.718	28.147	30.976	30.748	29.414	30.142
534	19	4	17	1	1	31.74	31.893	30.646	30.927	28.419	29.165	26.742	27.974	30.925	30.394	29.815	29.991
535	19	4	17	1	1	31.433	31.816	30.192	30.598	28.097	28.841	27.11	27.85	30.571	30.217	30.167	29.815
536	19	4	17	1	1	32.021	31.357	31.052	30.244	27.998	29.439	26.84	28.791	30.469	30.722	29.765	29.665
537	19	4	17	1	1	31.816	32.021	31.026	30.572	28.394	28.99	26.595	28.841	31.052	30.369	29.315	29.515
538	19	4	17	1	1	31.433	31.663	30.621	31.054	27.825	29.065	27.061	28.692	30.798	30.343	30.117	29.464
539	19	4	17	1	1	32.047	31.459	30.192	30.8	28.369	29.34	26.987	28.518	30.419	30.672	30.066	30.495
540	19	4	17	1	1	31.996	31.996	31.077	30.446	28.171	28.841	26.669	28.32	30.9	30.268	29.615	30.52
541	19	4	17	1	1	31.637	31.535	31.001	30.118	27.875	29.315	26.84	28.147	30.874	30.469	29.414	30.394
542	19	4	17	1	1	31.637	31.663	30.571	30.953	28.419	29.24	27.086	27.974	30.545	30.646	30.192	30.217
543	19	4	17	1	1	32.021	31.919	30.192	30.978	27.875	28.791	26.791	27.85	30.571	30.217	29.916	30.066
544	19	4	17	1	1	31.714	31.408	31.103	30.674	28.171	29.414	26.669	28.766	31.026	30.268	29.464	29.89
545	19	4	17	1	1	31.331	30.798	30.976	30.319	28.171	29.04	27.135	28.791	30.748	29.916	29.715	29.715
546	19	4	17	1	1	30.95	30.495	30.545	30.269	27.53	28.493	26.938	28.617	30.394	29.464	30.167	29.565
547	19	4	17	1	1	30.596	31.052	30.243	31.054	26.891	27.924	26.62	28.444	30.016	29.24	29.765	29.389
548	19	4	17	1	1	30.874	30.672	31.128	30.876	27.358	28.32	26.914	28.27	29.665	29.765	29.315	30.343
549	19	4	17	1	1	30.976	30.596	30.925	30.547	27.235	28.295	27.086	28.072	29.49	29.439	30.041	30.52
550	19	4	17	1	1	30.672	31.026	30.469	30.193	26.891	27.825	26.767	27.899	30.066	29.24	30.091	30.394
551	19	4	17	1	1	30.571	30.596	30.318	30.623	27.456	28.444	26.718	28.147	29.84	29.765	29.64	30.217
552	19	4	17	1	1	31.052	30.748	31.153	31.029	26.989	28.221	27.11	28.841	29.515	29.439	29.414	30.066
553	19	4	17	1	1	30.824	30.925	30.874	30.75	27.21	27.801	26.865	28.742	29.84	29.215	30.217	29.916
554	19	4	17	1	1	30.469	30.419	30.394	30.395	27.284	28.444	26.571	28.543	29.991	29.84	29.916	29.74
555	19	4	17	1	1	31.077	30.95	30.545	30.168	26.842	28.097	27.012	28.345	29.69	29.49	29.414	29.565
556	19	4	17	1	1	30.95	30.798	31.128	30.978	27.431	27.949	26.987	28.122	29.439	29.165	29.74	29.389
557	19	4	17	1	1	30.596	30.444	30.748	30.851	27.014	28.444	26.62	27.924	30.117	29.79	30.117	30.343
558	19	4	17	1	1	30.824	31.026	30.243	30.496	27.112	28.023	26.84	28.048	29.89	29.439	29.665	30.52
559	19	4	17	1	1	31.103	30.596	30.824	30.118	27.333	28.147	27.086	28.841	29.54	29.215	29.34	30.394
560	19	4	17	1	1	30.798	30.646	31.052	30.902	26.818	28.369	26.742	28.742	29.765	29.74	30.167	30.217
561	19	4	17	1	1	30.469	31.001	30.621	30.978	27.431	27.924	26.693	28.543	30.041	29.389	29.941	30.041
562	19	4	17	1	1	31.077	30.495	30.217	30.674	27.087	28.345	27.11	28.32	29.74	29.34	29.439	29.865
563	19	4	17	1	1	30.874	30.874	31.103	30.294	27.038	28.369	26.865	28.122	29.414	29.74	29.715	29.69
564	19	4	17	1	1	30.545	30.874	30.95	30.395	27.456	27.899	26.595	27.924	30.066	29.34	30.167	29.515
565	19	4	17	1	1	30.798	30.419	30.495	31.08	26.916	28.345	27.061	28.097	29.941	29.414	29.765	29.515
566	19	4	17	1	1	31.077	31.026	30.343	30.826	27.333	28.27	26.963	28.816	29.615	29.69	29.315	30.52
567	19	4	17	1	1	30.773	30.722	31.128	30.471	27.259	27.801	26.595	28.717	29.59	29.29	30.117	30.495
568	19	4	17	1	1	30.469	30.469	30.824	30.118	26.867	28.444	26.865	28.518	30.041	29.54	30.066	30.343
569	19	4	17	1	1	31.128	31.026	30.343	30.927	27.431	28.171	27.086	28.32	29.765	29.665	29.59	30.167
570	19	4	17	1	1	31.001	30.621	30.621	31.003	26.989	27.85	26.767	28.122	29.414	29.265	29.464	29.966
571	19	4	17	1	1	30.672	30.672	31.103	30.674	27.21	28.468	26.669	27.899	30.091	29.59	30.217	29.79
572	19	4	17	1	1	30.697	30.95	30.697	30.319	27.333	28.072	27.11	28.147	30.066	29.665	29.89	29.59
573	19	4	17	1	1	31.026	30.444	30.217	30.294	26.842	27.974	26.889	28.866	29.74	29.265	29.414	29.414
574	19	4	17	1	1	30.748	30.925	30.95	31.054	27.456	28.419	26.571	28.742	29.414	29.59	29.79	30.192
575	19	4	17	1	1	30.469	30.849	31.026	30.851	27.063	27.974	26.987	28.543	30.066	29.64	30.167	30.545
576	19	4	17	1	1	31.153	30.394	30.596	30.496	27.087	28.147	27.012	28.32	29.941	29.215	29.74	30.419
577	20	4	17	1	1	30.976	31.052	30.192	30.143	27.358	28.369	26.693	28.122	29.615	29.69	29.34	30.217
578	20	4	17	1	1	30.646	30.773	31.128	30.851	26.842	27.899	26.791	27.924	29.515	29.615	30.117	30.041
579	20	4	17	1	1	30.722	30.444	31.001	30.978	27.407	28.295	27.11	28.048	30.091	29.19	29.991	29.865
580	20	4	17	1	1	31.026	31.077	30.545	30.674	27.161	28.295	26.816	28.816	29.84	29.49	29.54	29.665
581	20	4	17	1	1	30.748	30.697	30.268	30.319	26.598	27.825	26.62	28.742	29.515	29.19	29.59	29.49
582	20	4	17	1	1	30.394	30.167	31.153	30.319	26.012	27.308	27.11	28.543	29.19	28.766	30.217	29.59
583	20	4	17	1	1	30.066	29.615	30.925	31.105	26.378	26.842	26.963	28.345	28.866	28.345	29.865	30.495
584	20	4	17	1	1	29.715	29.916	30.469	30.902	26.426	27.481	26.62	28.147	28.543	28.518	29.389	30.469
585	20	4	17	1	1	29.64	29.991	30.369	30.547	25.963	27.259	26.889	27.924	28.941	28.766	29.89	30.293
586	20	4	17	1	1	30.091	29.54	31.179	30.193	26.378	26.842	27.061	27.974	29.04	28.394	30.142	30.117
587	20	4	17	1	1	29.865	29.991	30.849	30.648	26.28	27.53	26.742	28.816	28.766	28.345	29.715	29.916
588	20	4	17	1	1	29.565	29.966	30.369	31.003	25.89	27.333	26.718	28.742	28.468	28.866	29.315	29.74
589	20	4	17	1	1	30.091	29.49	30.545	30.699	26.475	26.867	27.11	28.543	29.14	28.543	30.167	29.565
590	20	4	17	1	1	30.142	30.041	31.103	30.319	26.061	27.382	26.816	28.32	29.09	28.171	29.966	29.414
591	20	4	17	1	1	29.84	29.865	30.697	30.294	26.134	27.284	26.62	28.097	28.791	28.816	29.464	30.419
592	20	4	17	1	1	29.515	29.49	30.192	31.029	26.402	26.842	27.086	27.875	28.468	28.518	29.64	30.52
593	20	4	17	1	1	30.192	30.091	30.976	30.8	25.89	27.431	26.914	28.32	29.09	28.171	30.192	30.369
594	20	4	17	1	1	30.091	29.74	31.001	30.446	26.426	27.21	26.571	28.816	29.04	28.766	29.79	30.167
595	20	4	17	1	1	29.765	29.64	30.545	30.118	26.256	26.818	26.963	28.667	28.742	28.493	29.315	29.966
596	20	4	17	1	1	29.54	30.041	30.268	30.953	25.89	27.554	27.012	28.444	28.468	28.221	30.066	29.765
597	20	4	17	1	1	30.091	29.59	31.153	30.927	26.451	27.284	26.644	28.245	29.09	28.866	29.991	29.59
598	20	4	17	1	1	29.89	29.815	30.874	30.598	26.061	26.842	26.816	27.998	28.941	28.543	29.515	29.414
599	20	4	17	1	1	29.565	30.016	30.394	30.219	26.207	27.505	27.11	27.801	28.642	28.171	29.615	30.243
600	20	4	17	1	1	30.041	29.54	30.52	30.598	26.329	27.333	26.791	28.692	28.667	28.841	30.192	30.545
601	20	4	17	1	1	30.117	29.941	31.153	31.029	25.866	26.891	26.644	28.742	29.215	28.617	29.79	30.394
602	20	4	17	1	1	29.84	29.941	30.773	30.75	26.475	27.382	27.086	28.568	28.99	28.196	29.315	30.217
603	20	4	17	1	1	29.515	29.464	30.268	30.37	26.207	27.333	26.865	28.32	28.667	28.766	30.041	30.041
604	20	4	17	1	1	30.167	30.066	30.798	30.244	25.939	26.891	26.571	28.097	28.568	28.593	30.066	29.865
605	20	4	17	1	1	30.066	29.89	31.077	31.054	26.451	27.333	26.987	27.875	29.065	28.196	29.59	29.69
606	20	4	17	1	1	29.765	29.49	30.646	30.876	26.036	27.259	26.963	28.345	28.841	28.766	29.439	29.515
607	20	4	17	1	1	29.54	30.091	30.192	30.496	26.231	26.842	26.595	28.816	28.543	28.568	30.192	29.439
608	20	4	17	1	1	30.091	29.74	31.052	30.118	26.353	27.431	26.84	28.642	28.99	28.171	29.865	30.52
609	20	4	17	1	1	29.89	29.49	30.976	30.851	25.89	27.333	27.061	28.419	29.04	28.766	29.365	30.545
610	20	4	17	1	1	29.565	30.142	30.52	30.978	26.524	26.891	26.742	28.171	28.766	28.543	29.89	30.394
611	20	4	17	1	1	30.066	29.765	30.268	30.674	26.304	27.407	26.718	27.924	28.468	28.171	30.117	30.217
612	20	4	17	1	1	30.142	29.59	31.128	30.294	25.89	27.308	27.11	28.097	29.165	28.816	29.665	30.016
613	20	4	17	1	1	29.865	30.142	30.874	30.395	26.573	26.891	26.84	28.816	29.09	28.543	29.34	29.84
614	20	4	17	1	1	29.54	29.765	30.394	31.003	26.256	27.456	26.595	28.667	28.816	28.171	30.142	29.665
615	20	4	17	1	1	30.142	29.59	30.52	30.775	25.866	27.431	27.061	28.444	28.493	28.841	29.941	29.49
616	20	4	17	1	1	30.117	30.066	31.103	30.421	26.5	27.014	26.938	28.196	28.493	28.617	29.464	29.665
617	20	4	17	1	1	29.815	29.665	30.748	30.143	26.158	26.549	26.595	27.949	28.245	28.221	29.665	30.52
618	20	4	17	1	1	29.49	29.14	30.243	31.003	25.623	26.134	26.889	27.899	27.924	27.776	30.142	30.469
619	20	4	17	1	1	29.165	28.617	30.849	30.876	25.113	25.939	27.012	28.766	27.653	27.358	29.715	30.318
620	20	4	17	1	1	28.841	28.99	31.026	30.547	25.137	26.451	26.669	28.667	27.677	27.554	29.315	30.117
621	20	4	17	1	1	28.543	28.941	30.545	30.143	25.38	26.109	26.767	28.444	28.097	27.677	30.117	29.941
622	20	4	17	1	1	29.19	28.493	30.217	30.775	24.968	25.89	27.061	28.171	27.875	27.308	29.941	29.74
623	20	4	17	1	1	29.09	29.09	31.103	30.978	25.331	26.426	26.742	27.924	27.604	27.554	29.414	29.565
624	20	4	17	1	1	28.791	28.891	30.849	30.648	25.283	26.109	26.669	28.171	27.825	27.677	29.69	29.389
625	20	4	17	1	1	28.543	28.518	30.343	30.244	24.871	25.914	27.086	28.766	28.072	27.308	30.091	30.318
626	20	4	17	1	1	29.215	29.165	30.596	30.496	25.404	26.426	26.84	28.593	27.85	27.358	29.64	30.545
627	20	4	17	1	1	29.09	28.891	31.077	31.029	25.113	26.109	26.571	28.345	27.554	27.825	29.34	30.419
628	20	4	17	1	1	28.791	28.518	30.646	30.724	25.065	25.939	27.012	28.072	27.949	27.505	30.167	30.217
629	20	4	17	1	1	28.543	29.115	30.167	30.345	25.525	26.378	26.914	27.801	27.998	27.186	29.916	30.041
630	20	4	17	1	1	29.215	28.816	31.001	30.269	25.113	26.061	26.571	28.593	27.751	27.751	29.389	29.84
631	20	4	17	1	1	29.04	28.593	30.849	31.003	25.04	26.061	26.889	28.717	27.481	27.456	29.765	29.665
632	20	4	17	1	1	28.742	29.09	30.268	30.775	25.404	26.475	27.012	28.493	28.097	27.186	30.091	29.464
633	20	4	17	1	1	28.642	28.717	31.052	30.395	24.992	26.134	26.644	28.221	27.974	27.776	29.64	29.665
634	20	4	17	1	1	29.24	28.717	31.306	30.193	25.137	25.866	26.767	27.949	27.702	27.456	29.365	30.495
635	20	4	17	1	1	29.015	29.065	31.153	31.003	25.428	26.451	27.086	27.949	27.53	27.235	30.142	30.419
636	20	4	17	1	1	28.717	28.642	30.95	30.851	25.016	26.134	26.742	28.766	28.196	27.727	29.89	30.268
637	20	4	17	1	1	28.667	28.891	30.722	30.471	25.258	25.866	26.669	28.642	28.048	27.431	29.365	30.066
638	20	4	17	1	1	29.115	29.04	30.52	30.093	25.331	26.451	27.086	28.394	27.751	27.259	29.79	29.865
639	20	4	17	1	1	28.891	28.593	30.318	30.902	24.895	26.158	26.84	28.122	27.481	27.751	30.117	29.69
640	20	4	17	1	1	28.568	28.99	30.722	30.953	25.404	25.817	26.571	27.875	28.072	27.456	29.665	29.49
641	20	4	17	1	1	29.115	29.065	31.281	30.623	25.331	26.451	26.987	28.295	27.949	27.235	29.34	29.515
642	20	4	17	1	1	29.14	28.642	31.153	30.244	24.895	26.207	26.963	28.742	27.677	27.727	30.167	30.495
643	20	4	17	1	1	28.866	28.941	30.976	30.522	25.501	25.841	26.595	28.543	27.579	27.407	29.941	30.469
644	20	4	17	1	1	28.568	29.015	30.773	31.029	25.331	26.426	26.84	28.27	28.196	27.186	29.439	30.318
645	20	4	17	1	1	29.14	28.593	30.545	30.75	24.895	26.207	27.036	27.998	28.048	27.801	29.69	30.117
646	20	4	17	1	1	29.115	29.015	30.343	30.37	25.428	25.841	26.693	27.85	27.751	27.53	30.142	29.916
647	20	4	17	1	1	28.816	28.965	30.419	30.168	25.283	26.5	26.742	28.742	27.481	27.186	29.715	29.715
648	20	4	17	1	1	28.543	28.518	31.281	31.003	24.895	26.329	27.086	28.692	28.072	27.776	29.315	29.54
649	20	4	17	1	1	29.19	29.065	31.23	30.876	25.453	25.963	26.791	28.444	27.949	27.505	30.167	29.414
650	20	4	17	1	1	29.04	28.965	31.026	30.522	25.162	26.304	26.62	28.171	27.702	27.186	29.991	30.469
651	20	4	17	1	1	28.766	28.518	30.824	30.143	24.968	26.475	27.061	27.924	27.53	27.875	29.515	30.52
652	20	4	17	1	1	28.568	29.065	30.621	30.75	25.55	26.134	26.889	28.048	28.692	27.924	29.565	30.369
653	20	4	17	1	1	29.715	29.89	30.419	30.927	26.109	26.94	26.546	28.742	29.315	28.816	30.117	30.167
654	20	4	17	1	1	30.268	29.991	30.293	30.598	26.402	27.53	26.914	28.593	29.09	28.617	29.74	29.991
655	20	4	17	1	1	30.016	29.49	31.255	30.219	25.89	27.136	27.012	28.32	28.766	28.171	29.315	29.79
656	20	4	17	1	1	29.665	29.941	31.255	30.623	26.426	26.94	26.644	28.048	28.468	28.742	30.091	29.59
657	20	4	17	1	1	29.84	29.89	31.103	30.978	26.28	27.407	26.767	27.825	29.115	28.518	29.89	29.414
658	20	4	17	1	1	30.016	29.439	30.9	30.674	25.866	26.989	27.086	28.717	28.941	28.171	29.365	30.343
659	20	4	17	1	1	29.715	30.091	30.697	30.269	26.451	27.161	26.742	28.692	28.593	28.791	29.765	30.52
660	20	4	17	1	1	29.69	29.79	30.495	30.446	26.036	27.431	26.669	28.444	28.766	28.468	30.117	30.369
661	20	4	17	1	1	30.066	29.54	30.293	31.054	26.182	26.989	27.086	28.171	29.115	28.245	29.64	30.192
662	20	4	17	1	1	29.79	30.066	30.976	30.775	26.353	27.235	26.84	27.924	28.841	28.791	29.389	29.991
663	20	4	17	1	1	29.54	29.665	31.357	30.37	25.866	27.358	26.62	28.196	28.518	28.419	30.192	29.79
664	20	4	17	1	1	30.167	29.69	31.23	30.219	26.475	26.891	27.036	28.816	29.09	28.32	29.865	29.615
665	20	4	17	1	1	29.966	30.041	31.052	31.029	26.28	27.382	26.914	28.667	29.115	28.742	29.365	29.439
666	20	4	17	1	1	29.615	29.59	30.596	30.851	25.939	27.382	26.571	28.419	28.816	28.345	29.941	30.318
667	20	4	17	1	1	29.966	29.865	30.293	30.496	26.451	26.916	26.938	28.147	28.493	28.568	30.091	30.52
668	20	4	17	1	1	30.041	29.991	31.128	30.143	26.012	27.431	26.987	27.899	29.165	28.667	29.64	30.369
669	20	4	17	1	1	29.715	29.49	30.773	30.902	26.28	27.407	26.644	28.32	29.14	28.245	29.389	30.167
670	20	4	17	1	1	29.665	30.016	30.217	30.927	26.402	26.94	26.816	28.816	28.841	28.717	30.167	29.966
671	20	4	17	1	1	30.142	29.941	31.001	30.598	25.89	27.382	27.11	28.642	28.518	28.642	29.89	29.79
672	20	4	17	1	1	29.89	29.464	30.976	30.219	26.475	27.407	26.791	28.419	29.065	28.221	29.365	29.59
673	20	4	17	1	1	29.565	30.091	30.419	30.674	26.304	26.989	26.669	28.171	28.99	28.766	29.89	29.439
674	20	4	17	1	1	30.066	29.865	30.571	31.029	25.89	27.333	27.11	27.949	28.518	28.617	30.091	30.167
675	20	4	17	1	1	29.991	29.49	31.128	30.75	26.549	27.358	26.914	28.147	28.941	28.221	29.64	29.79
676	20	4	17	1	1	29.69	30.142	30.672	30.37	26.231	26.94	26.62	28.841	28.941	28.816	29.439	29.365
677	20	4	17	1	1	29.815	29.84	30.217	30.219	25.963	27.431	27.036	28.717	28.493	28.642	30.217	30.243
678	20	4	17	1	1	30.066	29.54	31.077	31.08	26.475	27.431	27.012	28.518	28.99	28.245	29.941	29.966
679	20	4	17	1	1	29.815	30.142	30.9	30.953	26.061	27.014	26.669	28.295	28.965	28.717	29.464	29.34
680	20	4	17	1	1	29.565	29.79	30.369	30.623	26.182	27.284	26.84	28.097	28.518	28.766	29.765	30.091
681	20	4	17	1	1	30.142	29.615	30.646	30.269	26.5	27.431	27.135	27.899	28.965	28.394	30.217	30.117
682	20	4	17	1	1	29.966	30.091	31.153	30.547	26.061	27.063	26.84	28.568	28.965	28.518	29.815	29.49
683	20	4	17	1	1	29.665	29.715	30.722	31.105	26.304	27.235	26.669	28.816	28.518	28.766	29.365	29.84
684	20	4	17	1	1	29.991	29.69	30.243	30.876	26.378	27.431	27.135	28.667	28.99	28.444	30.117	30.318
685	20	4	17	1	1	30.192	30.192	31.052	30.547	25.914	27.038	26.963	28.468	29.09	28.419	30.117	29.765
686	20	4	17	1	1	29.916	29.79	30.976	30.193	26.5	27.259	26.62	28.27	28.642	28.866	29.665	29.49
687	20	4	17	1	1	29.615	29.64	30.444	30.826	26.256	27.382	26.987	28.072	28.692	28.543	29.414	30.343
688	20	4	17	1	1	30.117	30.091	30.545	31.029	25.939	26.989	27.061	27.899	29.765	28.493	30.217	29.991
689	20	4	17	1	1	31.103	30.748	31.128	30.724	26.867	27.776	26.742	28.717	29.991	29.69	29.966	29.365
690	20	4	17	1	1	31.128	31.052	30.697	30.37	27.505	28.593	26.791	28.841	29.49	29.84	29.464	30.117
691	20	4	17	1	1	30.798	30.545	30.268	30.294	26.989	28.245	27.159	28.667	29.815	29.464	29.715	30.167
692	20	4	17	1	1	30.545	30.849	31.128	31.105	27.186	27.899	26.865	28.468	29.916	29.389	30.167	29.54
693	20	4	17	1	1	31.179	30.925	30.925	30.927	27.308	28.543	26.669	28.27	29.389	29.79	29.74	29.74
694	20	4	17	1	1	31.001	30.444	30.394	30.598	26.867	28.171	27.11	28.072	29.84	29.439	29.34	30.318
695	20	4	17	1	1	30.646	31.026	30.697	30.244	27.456	28.048	26.987	27.875	29.916	29.389	30.167	29.79
696	20	4	17	1	1	30.925	30.849	31.153	30.648	27.038	28.444	26.644	28.717	29.414	29.815	30.041	29.464
697	20	4	17	1	1	31.103	30.444	30.722	31.105	27.21	27.998	26.963	28.916	29.966	29.439	29.565	30.369
698	20	4	17	1	1	30.798	31.077	30.268	30.851	27.333	28.32	27.086	28.766	29.916	29.389	29.54	30.066
699	20	4	17	1	1	30.571	30.748	31.153	30.522	26.867	28.419	26.767	28.568	29.414	29.84	30.243	29.464
700	20	4	17	1	1	31.052	30.545	30.976	30.168	27.481	27.949	26.791	28.394	30.016	29.49	29.89	29.966
701	20	4	17	1	1	30.824	31.052	30.469	30.978	27.161	28.419	27.159	28.196	29.89	29.315	29.414	30.318
702	20	4	17	1	1	30.545	30.621	30.621	31.029	27.038	28.394	26.889	28.023	29.414	29.815	29.916	29.765
703	20	4	17	1	1	31.153	30.748	31.179	30.75	27.431	27.924	26.644	27.998	30.041	29.49	30.192	29.515
704	20	4	17	1	1	31.026	31.077	30.773	30.421	26.94	28.345	27.11	28.891	29.865	29.365	29.79	30.394
705	20	4	17	1	1	30.697	30.621	30.293	30.193	27.456	28.419	27.036	28.866	29.414	29.865	29.365	30.066
706	20	4	17	1	1	30.748	30.672	31.077	31.08	27.333	27.974	26.718	28.717	30.066	29.54	30.142	29.515
707	20	4	17	1	1	31.128	31.103	31.052	31.003	26.891	28.419	26.865	28.543	29.84	29.29	30.091	29.941
708	20	4	17	1	1	30.874	30.672	30.571	30.724	27.505	28.394	27.184	28.369	29.439	29.865	29.64	30.343
709	20	4	17	1	1	30.545	30.722	30.419	30.395	27.112	27.974	26.914	28.196	30.091	29.565	29.439	29.865
710	20	4	17	1	1	31.077	31.052	31.23	30.219	27.136	28.419	26.644	28.023	29.84	29.265	30.293	29.439
711	20	4	17	1	1	31.026	30.621	30.925	31.105	27.456	28.444	27.135	27.899	29.439	29.84	30.041	30.369
712	20	4	17	1	1	30.722	30.849	30.444	31.029	26.965	28.023	27.061	28.866	30.117	29.59	29.59	30.192
713	20	4	17	1	1	30.697	31.026	30.722	30.75	27.382	28.369	26.742	28.965	29.916	29.24	29.565	29.665
714	20	4	17	1	1	31.23	30.571	31.179	30.446	27.333	28.468	26.865	28.816	29.439	29.865	30.268	29.74
715	20	4	17	1	1	31.001	30.925	30.798	30.219	26.916	28.048	27.159	28.642	30.066	29.665	29.966	30.419
716	20	4	17	1	1	30.697	31.001	30.318	31.105	27.505	28.295	26.889	28.493	29.916	29.29	29.515	30.016
717	20	4	17	1	1	30.849	30.52	30.976	31.054	27.136	28.444	26.669	28.32	29.464	29.865	29.765	29.49
718	20	4	17	1	1	31.077	30.95	31.052	30.75	27.112	28.023	27.11	28.147	29.991	29.79	30.243	30.066
719	20	4	17	1	1	30.824	30.95	30.571	30.421	27.53	28.345	27.036	27.998	29.941	29.414	29.865	30.318
720	20	4	17	1	1	30.52	30.469	30.419	30.193	27.014	28.543	26.718	28.171	29.439	29.515	29.389	29.79
721	20	4	17	1	1	31.103	31.026	31.23	31.054	27.284	28.122	26.865	28.916	29.991	29.765	29.991	29.54
722	20	4	17	1	1	31.026	30.849	30.9	30.978	27.284	28.147	27.159	28.841	29.916	29.414	30.142	30.394
723	20	4	17	1	1	30.722	30.495	30.394	30.674	26.891	28.493	26.865	28.692	29.439	29.565	29.715	30.066
724	20	4	17	1	1	30.748	31.077	30.773	30.345	27.481	28.097	26.669	28.518	30.041	30.091	29.389	29.49
725	20	4	17	1	1	31.996	31.765	31.153	30.421	27.998	28.866	27.135	28.345	31.077	30.9	30.243	30.016
726	20	4	17	1	1	32.253	31.919	30.722	31.156	28.394	29.59	27.012	28.171	30.824	30.596	30.041	30.293
727	20	4	17	1	1	31.944	31.408	30.293	30.953	27.85	29.19	26.693	27.998	30.318	30.192	29.59	29.765
728	20	4	17	1	1	31.561	31.944	31.153	30.648	28.419	28.965	26.914	28.072	30.976	30.849	29.59	29.515
729	20	4	17	1	1	31.996	31.868	31.026	30.319	28.147	29.49	27.135	28.916	30.722	30.596	30.268	30.394
730	20	4	17	1	1	31.97	31.382	30.545	30.547	28.023	29.09	26.84	28.866	30.369	30.217	29.941	30.066
731	20	4	17	1	1	31.637	32.021	30.495	31.156	28.444	29.14	26.669	28.717	31.077	30.9	29.464	29.515
732	20	4	17	1	1	31.791	31.74	31.23	30.927	27.875	29.54	27.159	28.543	30.748	30.672	29.89	29.966
733	20	4	17	1	1	32.047	31.484	30.9	30.623	28.369	29.09	27.012	28.394	30.343	30.268	30.217	30.343
734	20	4	17	1	1	31.765	32.047	30.394	30.294	28.221	29.14	26.693	28.221	31.052	30.798	29.84	29.865
735	20	4	17	1	1	31.535	31.612	30.798	30.522	27.974	29.414	26.963	28.072	30.722	30.773	29.389	29.439
736	20	4	17	1	1	32.073	31.612	31.128	31.131	28.419	28.99	27.135	27.924	30.369	30.369	30.066	30.343
737	20	4	17	1	1	31.842	31.996	30.722	30.902	27.899	29.414	26.84	28.617	31.026	30.495	30.192	30.192
738	20	4	17	1	1	31.51	31.51	30.268	30.598	28.369	29.439	26.669	28.916	30.697	30.824	29.79	29.69
739	20	4	17	1	1	32.098	31.816	31.026	30.294	28.221	28.99	27.159	28.791	30.394	30.52	29.365	29.74
740	20	4	17	1	1	32.073	31.893	31.077	30.421	27.924	29.414	27.036	28.642	31.052	30.217	30.142	30.419
741	20	4	17	1	1	31.74	31.408	30.697	31.131	28.444	29.34	26.742	28.468	30.748	30.874	30.142	30.041
742	20	4	17	1	1	31.535	31.996	30.293	30.953	27.974	28.916	26.865	28.32	30.394	30.672	29.765	29.565
743	20	4	17	1	1	32.175	31.868	31.001	30.648	28.27	29.464	27.159	28.147	31.052	30.318	29.365	29.991
744	20	4	17	1	1	31.97	31.408	31.153	30.244	28.345	29.315	26.914	27.875	30.697	30.646	30.192	30.394
745	20	4	17	1	1	31.637	32.073	30.824	30.244	27.85	28.916	26.644	28.419	30.268	30.722	30.142	29.64
746	20	4	17	1	1	31.791	31.919	30.419	30.826	28.468	29.54	27.061	28.617	30.95	30.369	29.74	29.49
747	20	4	17	1	1	32.021	31.433	30.621	30.269	28.097	29.34	27.086	28.196	30.495	30.495	29.365	30.268
748	20	4	17	1	1	31.765	31.996	31.23	30.143	28.122	28.916	26.791	27.801	30.419	30.773	30.167	29.74
749	20	4	17	1	1	31.51	31.765	30.9	30.826	28.369	29.464	26.742	28.667	30.874	30.419	30.091	29.389
750	20	4	17	1	1	32.175	31.408	30.495	30.345	27.825	29.265	27.159	28.543	30.243	30.394	29.665	30.167
751	20	4	17	1	1	31.996	32.047	30.469	30.067	28.444	28.866	26.963	28.072	30.722	30.798	29.439	29.815
752	20	4	17	1	1	31.637	31.689	31.204	30.826	28.122	29.59	26.644	27.998	30.697	30.444	30.243	29.29
753	20	4	17	1	1	31.765	31.51	30.9	30.421	27.998	29.34	27.012	28.742	30.217	30.293	29.991	30.016
754	20	4	17	1	1	32.124	32.021	30.469	29.992	28.419	28.891	27.11	28.394	30.925	30.824	29.54	29.89
755	20	4	17	1	1	31.816	31.586	30.52	30.75	27.875	29.515	26.816	27.924	30.495	30.52	29.59	29.265
756	20	4	17	1	1	31.484	31.637	31.179	30.496	28.419	29.315	26.693	28.27	30.419	30.192	30.268	29.966
757	20	4	17	1	1	32.047	31.97	30.874	29.967	28.221	28.891	27.159	28.642	30.9	30.9	29.966	29.991
758	20	4	17	1	1	31.944	31.484	30.469	30.699	27.924	29.49	26.963	28.245	30.293	30.672	29.515	29.29
759	20	4	17	1	1	31.612	31.842	30.495	30.572	28.468	29.215	26.669	27.825	30.748	30.293	29.69	29.941
760	20	4	17	1	1	31.842	31.97	31.23	29.967	27.974	28.916	26.963	28.543	31.433	30.697	30.293	30.066
761	20	4	17	1	1	33.105	32.536	30.925	30.648	28.295	30.016	27.135	28.593	31.714	31.893	29.941	29.315
762	20	4	17	1	1	33.157	33.027	30.52	30.648	29.365	30.571	26.865	28.196	31.128	31.791	29.515	29.89
763	20	4	17	1	1	32.82	32.562	30.394	29.967	29.24	30.142	26.669	27.801	31.816	31.408	29.79	30.117
764	20	4	17	1	1	32.433	32.587	31.255	30.522	28.866	29.966	27.159	28.642	31.561	31.281	30.268	29.389
765	20	4	17	1	1	33.079	32.949	31.001	30.724	29.439	30.469	27.036	28.518	31.23	31.842	29.941	29.765
766	20	4	17	1	1	33.027	32.484	30.596	30.067	28.941	30.066	26.742	28.122	31.868	31.535	29.49	30.217
767	20	4	17	1	1	32.691	32.742	30.268	30.37	29.24	30.117	26.84	27.801	31.306	31.153	29.74	29.54
768	20	4	17	1	1	32.536	32.898	31.179	30.775	29.265	30.419	27.159	28.667	31.51	31.816	30.217	29.565
769	20	4	17	1	1	33.027	32.407	31.052	30.143	28.866	29.991	26.938	28.518	31.74	31.586	29.89	30.268
770	20	4	17	1	1	32.768	32.794	30.672	30.319	29.439	30.318	26.644	28.147	31.128	31.204	29.464	29.665
771	20	4	17	1	1	32.433	32.846	30.268	30.8	28.941	30.318	27.012	27.85	31.791	31.714	29.815	29.464
772	20	4	17	1	1	33.027	32.33	31.001	30.244	29.165	29.865	27.086	28.717	31.561	31.689	30.243	30.268
773	20	4	17	1	1	32.846	32.924	31.153	30.219	29.29	30.444	26.84	28.543	31.281	31.306	29.89	29.765
774	20	4	17	1	1	32.51	32.898	30.798	30.851	28.816	30.268	26.669	28.147	31.893	31.433	29.49	29.389
775	20	4	17	1	1	32.898	32.381	30.394	30.294	29.414	29.815	27.159	27.801	31.306	31.714	29.79	30.243
776	20	4	17	1	1	33.053	32.846	30.621	30.093	29.015	30.495	27.012	28.642	31.484	31.357	30.243	29.84
777	20	4	17	1	1	32.717	32.794	31.204	30.826	29.09	30.217	26.718	28.468	31.714	31.281	29.89	29.315
778	20	4	17	1	1	32.458	32.33	30.874	30.37	29.315	29.79	26.84	28.023	31.103	31.714	29.439	30.117
779	20	4	17	1	1	33.027	32.949	30.419	30.017	28.816	30.469	27.159	27.875	31.74	31.357	29.815	29.865
780	20	4	17	1	1	32.794	32.691	30.52	30.75	29.439	30.117	26.889	28.642	31.51	31.255	30.192	29.29
781	20	4	17	1	1	32.407	32.33	31.179	30.446	28.965	29.89	26.62	28.32	31.179	31.765	29.79	29.991
782	20	4	17	1	1	33.001	32.949	30.849	29.992	29.065	30.419	27.061	27.875	31.842	31.408	29.34	29.865
783	20	4	17	1	1	32.872	32.562	30.394	30.674	29.315	29.991	27.036	28.122	31.255	31.23	30.016	29.24
784	20	4	17	1	1	32.51	32.484	30.571	30.471	28.816	30.142	26.718	28.617	31.433	31.714	30.117	29.966
785	20	4	17	1	1	32.717	32.949	31.204	29.967	29.389	30.343	26.84	28.245	31.714	31.357	29.715	29.966
786	20	4	17	1	1	33.001	32.458	30.874	30.699	28.891	29.865	27.135	27.801	31.103	31.255	29.365	29.24
787	20	4	17	1	1	32.691	32.639	30.469	30.522	29.165	30.369	26.865	28.419	31.714	31.816	30.192	29.815
788	20	4	17	1	1	32.458	32.872	30.419	29.941	29.215	30.217	26.595	28.593	31.51	31.459	30.041	30.066
789	20	4	17	1	1	33.053	32.355	31.204	30.648	28.816	29.815	27.036	28.171	31.179	31.128	29.59	29.29
790	20	4	17	1	1	32.794	32.82	30.874	30.598	29.414	30.444	27.036	27.751	31.816	31.842	29.464	29.69
791	20	4	17	1	1	32.407	32.768	30.419	29.941	28.916	30.142	26.718	28.568	31.255	31.535	30.268	30.117
792	20	4	17	1	1	32.975	32.304	30.469	30.496	29.115	29.865	26.767	28.493	31.408	31.103	29.991	29.389
793	20	4	17	1	1	32.82	32.924	31.103	30.674	29.265	30.469	27.11	28.048	31.714	31.689	29.515	29.565
794	20	4	17	1	1	32.381	32.639	30.672	29.992	28.766	30.041	26.84	27.825	31.103	31.51	29.64	30.167
795	20	4	17	1	1	32.975	32.381	30.243	30.421	29.389	29.991	26.595	28.667	31.714	31.103	30.217	29.515
796	20	4	17	1	1	32.872	32.975	31.077	30.724	28.99	30.495	27.061	28.419	31.484	31.586	29.865	29.464
797	20	4	17	1	1	32.536	32.587	30.798	30.093	28.27	30.091	26.987	27.998	30.722	31.331	29.439	30.192
798	20	4	17	1	1	32.124	32.021	30.192	30.269	27.924	29.565	26.693	27.924	30.243	30.925	29.815	29.64
799	20	4	17	1	1	31.74	31.484	30.9	30.8	28.444	29.065	26.767	28.692	30.9	30.495	30.167	29.389
800	20	4	17	1	1	31.459	31.868	30.925	30.219	27.924	29.14	27.135	28.419	30.419	30.167	29.79	30.167
801	20	4	17	1	1	32.021	31.868	30.318	30.168	28.245	29.389	26.889	27.998	30.444	30.798	29.365	29.765
802	20	4	17	1	1	31.816	31.408	30.672	30.826	28.295	29.015	26.595	27.924	30.824	30.571	30.041	29.315
803	20	4	17	1	1	31.484	31.919	31.026	30.319	27.825	29.165	27.012	28.717	30.217	30.192	30.142	30.091
804	20	4	17	1	1	31.944	31.868	30.495	30.093	28.419	29.389	27.061	28.493	30.722	30.748	29.74	29.865
805	20	4	17	1	1	31.944	31.408	30.419	30.826	28.048	28.99	26.767	28.122	30.697	30.596	29.34	29.24
806	20	4	17	1	1	31.637	31.97	31.128	30.395	28.097	29.24	26.693	27.776	30.192	30.243	30.167	29.941
807	20	4	17	1	1	31.637	31.791	30.672	30.042	28.369	29.389	27.135	28.617	30.9	30.621	30.117	29.991
808	20	4	17	1	1	32.021	31.382	30.243	30.826	27.85	28.99	26.938	28.568	30.52	30.646	29.715	29.265
809	20	4	17	1	1	31.765	31.996	31.103	30.496	28.394	29.29	26.644	28.221	30.394	30.293	29.315	29.815
810	20	4	17	1	1	31.433	31.765	30.798	29.941	28.221	29.389	26.938	27.85	30.874	30.545	30.167	30.066
811	20	4	17	1	1	32.021	31.408	30.192	30.674	27.875	28.965	27.086	28.345	30.268	30.722	30.091	29.34
812	20	4	17	1	1	31.868	32.021	30.874	30.572	28.444	29.29	26.791	28.667	30.621	30.369	29.665	29.715
813	20	4	17	1	1	31.51	31.714	30.976	29.916	27.949	29.34	26.693	28.32	30.672	30.343	29.34	30.091
814	20	4	17	1	1	31.893	31.433	30.343	30.471	28.196	28.866	27.184	27.924	30.167	30.824	30.192	29.34
815	20	4	17	1	1	31.97	32.021	30.596	30.674	28.27	29.365	27.061	28.122	30.849	30.469	29.991	29.64
816	20	4	17	1	1	31.637	31.663	31.077	29.967	27.801	29.24	26.865	28.667	30.469	30.142	29.54	30.117
817	20	4	17	1	1	31.586	31.51	30.52	30.37	28.419	28.816	26.62	28.369	30.318	30.773	29.515	29.365
818	20	4	17	1	1	32.124	31.996	30.369	30.674	27.974	29.414	27.036	27.949	30.849	30.495	30.217	29.615
819	20	4	17	1	1	31.842	31.561	31.077	30.017	28.147	29.165	27.135	28.023	30.243	30.142	29.89	30.117
820	20	4	17	1	1	31.484	31.637	30.621	30.345	28.32	28.841	26.914	28.642	30.571	30.722	29.414	29.389
821	20	4	17	1	1	31.996	31.97	30.268	30.724	27.776	29.439	26.693	28.32	30.697	30.469	29.74	29.565
822	20	4	17	1	1	31.996	31.484	31.103	30.067	28.419	29.09	26.889	27.875	30.167	30.167	30.192	30.142
823	20	4	17	1	1	31.663	31.74	30.773	30.294	28.048	28.965	27.159	28.147	30.824	30.773	29.815	29.464
824	20	4	17	1	1	31.535	31.944	30.192	30.75	28.048	29.439	26.987	28.642	30.52	30.495	29.34	29.515
825	20	4	17	1	1	32.021	31.459	30.925	30.118	28.419	29.015	26.767	28.295	30.293	30.142	30.066	30.192
826	20	4	17	1	1	31.765	31.816	30.925	30.269	27.85	29.065	26.693	27.875	30.849	30.773	30.117	29.565
827	20	4	17	1	1	31.433	31.868	30.318	30.8	28.345	29.389	27.159	28.196	30.293	30.52	29.69	29.439
828	20	4	17	1	1	32.047	31.408	30.672	30.219	28.171	28.965	27.036	28.667	30.545	30.142	29.315	30.217
829	20	4	17	1	1	31.893	31.893	31.052	30.118	27.949	29.24	26.816	28.32	30.722	30.748	30.167	29.665
830	20	4	17	1	1	31.535	31.868	30.52	30.826	28.419	29.464	26.644	27.875	30.167	30.571	30.016	29.365
831	20	4	17	1	1	31.893	31.382	30.419	30.345	27.875	29.015	27.135	28.171	30.849	30.167	29.59	30.167
832	20	4	17	1	1	32.073	31.97	31.128	30.042	28.295	29.115	27.086	28.617	30.52	30.52	29.515	29.765
833	20	4	17	1	1	31.765	31.842	30.672	30.8	28.245	29.09	26.889	28.295	29.765	30.268	30.217	29.315
834	20	4	17	1	1	31.382	31.357	30.243	30.471	27.628	28.642	26.644	27.875	29.315	29.89	29.916	30.117
835	20	4	17	1	1	31.026	30.849	31.103	29.992	26.989	28.171	26.963	28.196	29.991	29.515	29.464	29.84
836	20	4	17	1	1	30.646	30.469	30.824	30.699	27.333	27.974	27.184	28.642	29.54	29.215	29.715	29.24
837	20	4	17	1	1	30.722	31.128	30.217	30.496	27.382	28.444	26.987	28.295	29.464	29.815	30.167	29.991
838	20	4	17	1	1	31.179	30.9	30.874	29.941	26.867	28.122	26.742	27.899	30.016	29.59	29.815	29.941
839	20	4	17	1	1	30.925	30.444	30.976	30.648	27.382	27.974	26.742	28.171	29.464	29.24	29.34	29.24
840	20	4	17	1	1	30.596	31.026	30.369	30.572	27.284	28.468	27.184	28.642	29.565	29.715	29.966	29.89
841	20	4	17	1	1	30.874	30.874	30.621	29.967	26.867	28.122	27.036	28.32	29.89	29.715	30.142	30.016
842	20	4	17	1	1	31.001	30.444	31.077	30.572	27.481	27.924	26.816	27.924	29.315	29.365	29.74	29.265
843	20	4	17	1	1	30.722	31.026	30.52	30.674	27.136	28.493	26.62	28.048	29.815	29.464	29.34	29.74
844	20	4	17	1	1	30.52	30.874	30.394	30.017	27.014	28.196	27.159	28.717	29.79	29.69	30.167	30.167
845	20	4	17	1	1	31.179	30.469	31.128	30.446	27.554	27.875	27.11	28.444	29.265	29.389	30.066	29.464
846	20	4	17	1	1	31.001	31.026	30.672	30.775	27.136	28.468	26.889	28.048	29.941	29.365	29.64	29.565
847	20	4	17	1	1	30.697	30.849	30.217	30.118	27.014	28.171	26.669	27.801	29.59	29.765	29.34	30.217
848	20	4	17	1	1	30.596	30.444	31.052	30.244	27.456	27.875	26.938	28.667	29.265	29.439	30.167	29.54
849	20	4	17	1	1	31.052	31.001	30.773	30.8	26.965	28.543	27.135	28.468	29.966	29.215	29.991	29.389
850	20	4	17	1	1	30.798	30.773	30.167	30.193	27.259	28.27	26.914	28.048	29.464	29.89	29.515	30.167
851	20	4	17	1	1	30.469	30.444	30.874	30.093	27.259	27.825	26.669	27.801	29.464	29.615	29.59	29.64
852	20	4	17	1	1	31.077	31.052	30.874	30.775	26.818	28.419	26.865	28.642	29.865	29.24	30.167	29.265
853	20	4	17	1	1	30.925	30.748	30.217	30.294	27.456	28.171	27.11	28.419	29.265	29.715	29.79	30.041
854	20	4	17	1	1	30.571	30.469	30.748	30.017	27.087	27.85	26.84	27.974	29.765	29.665	29.315	29.765
855	20	4	17	1	1	30.9	31.052	30.925	30.724	27.038	28.444	26.62	27.875	29.69	29.29	29.991	29.215
856	20	4	17	1	1	30.976	30.697	30.268	30.345	27.407	28.122	27.11	28.642	29.265	29.615	30.066	29.941
857	20	4	17	1	1	30.646	30.545	30.646	29.992	26.867	27.924	26.987	28.345	29.941	29.665	29.615	29.865
858	20	4	17	1	1	30.722	31.052	30.976	30.724	27.333	28.444	26.669	27.899	29.49	29.315	29.414	29.19
859	20	4	17	1	1	31.026	30.672	30.343	30.421	27.21	28.097	26.84	28.072	29.464	29.565	30.217	29.815
860	20	4	17	1	1	30.748	30.621	30.621	29.967	26.867	27.974	27.11	28.667	29.89	29.69	29.941	29.966
861	20	4	17	1	1	30.495	31.026	31.001	30.724	27.481	28.468	26.84	28.32	29.29	29.34	29.464	29.215
862	20	4	17	1	1	31.103	30.621	30.394	30.471	27.038	28.097	26.62	27.875	29.765	29.515	29.765	29.74
863	20	4	17	1	1	30.9	30.697	30.545	29.967	27.087	27.974	27.086	28.147	29.815	29.715	30.167	30.041
864	20	4	17	1	1	30.571	31.001	31.052	30.699	27.358	28.493	27.012	28.642	29.24	29.365	29.765	29.24
865	21	4	17	1	1	30.976	30.571	30.469	30.522	26.867	28.147	26.693	28.27	29.89	29.389	29.315	29.665
866	21	4	17	1	1	31.128	30.798	30.444	29.916	27.456	27.949	26.791	27.825	29.64	29.74	30.091	30.091
867	21	4	17	1	1	30.824	31.103	31.103	30.598	27.333	28.444	27.135	28.27	29.34	29.414	30.091	29.315
868	21	4	17	1	1	30.469	30.672	30.545	30.598	26.842	28.097	26.865	28.617	29.615	29.015	29.64	29.54
869	21	4	17	1	1	30.318	30.142	30.318	29.941	26.72	27.653	26.62	28.221	29.015	28.617	29.414	30.167
870	21	4	17	1	1	30.016	29.665	31.128	30.496	26.207	27.21	27.086	27.801	28.369	28.245	30.217	29.464
871	21	4	17	1	1	29.69	29.84	30.672	30.674	26.036	26.867	27.036	28.369	28.916	28.766	29.966	29.464
872	21	4	17	1	1	29.765	30.041	30.243	30.017	26.451	27.456	26.742	28.617	28.816	28.642	29.49	30.167
873	21	4	17	1	1	30.192	29.64	31.077	30.37	26.036	27.21	26.742	28.245	28.32	28.32	29.64	29.54
874	21	4	17	1	1	29.966	29.79	30.798	30.724	26.109	26.867	27.159	27.825	29.015	28.617	30.192	29.439
875	21	4	17	1	1	29.665	30.066	30.192	30.093	26.475	27.481	26.938	28.345	28.717	28.866	29.84	30.192
876	21	4	17	1	1	29.765	29.69	30.95	30.319	26.061	27.308	26.62	28.642	28.369	28.568	29.365	29.615
877	21	4	17	1	1	30.217	29.69	30.849	30.75	26.182	26.94	26.963	28.27	29.04	28.221	29.966	29.34
878	21	4	17	1	1	30.016	30.167	30.217	30.143	26.549	27.358	27.11	27.85	28.642	28.791	30.167	30.167
879	21	4	17	1	1	29.715	29.84	30.773	30.244	26.109	27.382	26.816	28.221	28.468	28.642	29.74	29.715
880	21	4	17	1	1	29.64	29.49	30.976	30.8	26.085	27.038	26.644	28.642	29.015	28.32	29.34	29.265
881	21	4	17	1	1	30.192	30.142	30.343	30.244	26.426	27.112	27.135	28.295	28.543	28.692	30.142	30.016
882	21	4	17	1	1	30.016	29.916	30.571	30.193	26.012	27.456	26.987	27.875	28.593	28.816	30.066	29.865
883	21	4	17	1	1	29.715	29.515	31.052	30.826	26.28	27.136	26.693	28.171	28.941	28.493	29.64	29.19
884	21	4	17	1	1	29.665	30.041	30.469	30.269	26.451	26.891	26.816	28.642	28.419	28.196	29.389	29.84
885	21	4	17	1	1	30.192	29.89	30.394	30.093	25.963	27.481	27.135	28.27	28.791	28.816	30.217	29.916
886	21	4	17	1	1	29.991	29.464	31.052	30.8	26.353	27.186	26.865	27.825	28.866	28.593	29.966	29.165
887	21	4	17	1	1	29.69	30.066	30.495	30.319	26.304	26.793	26.595	28.27	28.295	28.245	29.464	29.715
888	21	4	17	1	1	29.565	29.916	30.369	29.992	25.841	27.456	27.036	28.568	28.916	28.717	29.615	29.991
889	21	4	17	1	1	30.142	29.49	31.077	30.724	26.451	27.333	27.012	28.147	28.766	28.617	30.167	29.19
890	21	4	17	1	1	29.941	30.041	30.571	30.446	26.256	26.94	26.693	27.727	28.32	28.27	29.765	29.64
891	21	4	17	1	1	29.64	29.865	30.318	29.916	25.914	27.308	26.791	28.493	28.99	28.667	29.315	30.066
892	21	4	17	1	1	29.665	29.49	31.077	30.598	26.475	27.308	27.135	28.444	28.593	28.642	30.041	29.29
893	21	4	17	1	1	30.167	30.091	30.596	30.547	26.109	26.94	26.865	28.023	28.444	28.295	30.041	29.515
894	21	4	17	1	1	29.941	29.865	30.268	29.916	26.061	27.308	26.595	27.825	28.965	28.617	29.59	30.117
895	21	4	17	1	1	29.64	29.464	31.077	30.522	26.549	27.333	27.012	28.642	28.444	28.717	29.49	29.439
896	21	4	17	1	1	29.815	30.142	30.672	30.598	26.109	26.965	26.987	28.394	28.692	28.394	30.192	29.414
897	21	4	17	1	1	30.041	29.991	30.243	29.941	26.085	27.284	26.644	27.949	28.866	28.369	29.865	30.142
898	21	4	17	1	1	29.79	29.54	31.052	30.471	26.426	27.333	26.84	27.998	28.32	28.791	29.365	29.615
899	21	4	17	1	1	29.515	29.991	30.722	30.648	25.963	26.965	27.061	28.667	28.916	28.493	29.865	29.34
900	21	4	17	1	1	30.167	29.991	30.217	29.967	26.353	27.333	26.767	28.32	28.717	28.221	30.142	30.117
901	21	4	17	1	1	30.091	29.565	31.026	30.471	26.329	27.333	26.693	27.899	28.369	28.791	29.715	29.69
902	21	4	17	1	1	29.79	29.966	30.798	30.699	25.866	26.965	27.11	28.147	29.015	28.543	29.34	29.265
903	21	4	17	1	1	29.49	30.016	30.192	30.017	26.475	27.284	26.889	28.642	28.593	28.221	30.192	30.041
904	21	4	17	1	1	30.091	29.59	30.925	30.37	26.256	27.382	26.595	28.295	27.974	28.717	30.016	29.79
905	21	4	17	1	1	30.066	29.14	30.874	30.775	25.744	27.014	27.012	27.85	27.382	28.543	29.54	29.215
906	21	4	17	1	1	29.79	28.717	30.217	30.118	25.234	26.622	27.036	28.295	28.023	28.221	29.59	29.966
907	21	4	17	1	1	29.49	28.891	30.748	30.244	24.944	26.231	26.693	28.617	27.801	27.875	30.217	29.84
908	21	4	17	1	1	29.19	29.115	30.95	30.8	25.501	25.89	26.816	28.221	27.382	27.53	29.865	29.165
909	21	4	17	1	1	28.891	28.766	30.318	30.244	25.186	26.451	27.11	27.776	28.048	27.21	29.365	29.84
910	21	4	17	1	1	28.593	28.717	30.621	30.093	24.919	26.329	26.84	28.419	27.702	27.776	29.89	29.991
911	21	4	17	1	1	29.04	29.14	31.026	30.826	25.477	26.012	26.595	28.568	27.456	27.604	30.117	29.215
912	21	4	17	1	1	29.065	28.816	30.419	30.395	25.186	26.207	27.086	28.171	28.048	27.308	29.69	29.715
913	21	4	17	1	1	28.816	28.568	30.444	30.017	24.968	26.378	26.987	27.776	27.628	27.653	29.34	30.066
914	21	4	17	1	1	28.543	29.165	31.103	30.75	25.501	26.109	26.644	28.568	27.53	27.875	30.142	29.315
915	21	4	17	1	1	29.115	28.941	30.545	30.471	25.186	25.939	26.865	28.518	28.023	27.579	29.966	29.665
916	21	4	17	1	1	29.04	28.543	30.318	29.992	24.944	26.549	27.086	28.097	27.579	27.259	29.515	30.091
917	21	4	17	1	1	28.791	29.115	31.103	30.699	25.501	26.329	26.816	27.776	27.653	27.702	29.515	29.34
918	21	4	17	1	1	28.568	29.015	30.672	30.522	25.21	26.012	26.62	28.642	27.998	27.628	30.217	29.59
919	21	4	17	1	1	29.215	28.642	30.217	29.941	24.919	26.256	27.11	28.468	27.505	27.333	29.89	30.142
920	21	4	17	1	1	29.115	28.99	31.052	30.598	25.501	26.524	26.938	28.023	27.776	27.53	29.389	29.414
921	21	4	17	1	1	28.841	29.065	30.748	30.547	25.186	26.207	26.595	27.825	27.924	27.776	29.84	29.49
922	21	4	17	1	1	28.543	28.692	30.167	29.916	24.968	25.866	26.938	28.642	27.382	27.481	30.142	30.142
923	21	4	17	1	1	29.09	28.866	30.95	30.522	25.55	26.451	27.012	28.345	27.924	27.21	29.69	29.464
924	21	4	17	1	1	29.015	29.065	30.798	30.598	25.21	26.304	26.669	27.85	27.776	27.776	29.34	29.365
925	21	4	17	1	1	28.742	28.692	30.192	29.916	24.944	25.963	26.767	28.171	27.358	27.554	30.167	30.117
926	21	4	17	1	1	28.617	28.816	30.9	30.471	25.501	26.329	27.086	28.543	28.023	27.235	29.966	29.59
927	21	4	17	1	1	29.14	29.215	30.824	30.623	25.162	26.5	26.767	28.122	27.628	27.751	29.464	29.315
928	21	4	17	1	1	28.941	28.866	30.167	29.941	24.968	26.158	26.644	27.727	27.456	27.628	29.715	30.041
929	21	4	17	1	1	28.667	28.543	30.824	30.395	25.453	25.866	27.086	28.543	28.048	27.308	30.142	29.665
930	21	4	17	1	1	28.891	29.09	30.9	30.699	25.089	26.549	26.84	28.444	27.579	27.628	29.74	29.215
931	21	4	17	1	1	29.065	28.841	30.217	30.017	25.137	26.353	26.571	27.998	27.579	27.825	29.29	29.916
932	21	4	17	1	1	28.816	28.568	30.748	30.244	25.404	25.987	27.012	27.85	27.974	27.53	30.091	29.815
933	21	4	17	1	1	28.543	29.14	30.95	30.75	24.992	26.256	26.963	28.617	27.456	27.21	29.966	29.165
934	21	4	17	1	1	29.165	28.841	30.268	30.143	25.355	26.5	26.595	28.32	27.825	27.776	29.49	29.815
935	21	4	17	1	1	29.09	28.543	30.621	30.143	25.453	26.207	26.889	27.85	27.875	27.604	29.59	29.916
936	21	4	17	1	1	28.816	29.14	31.001	30.8	25.016	25.866	27.012	28.171	27.358	27.284	30.142	29.165
937	21	4	17	1	1	28.543	28.891	30.343	30.269	25.258	26.451	26.669	28.568	27.949	27.677	29.765	29.715
938	21	4	17	1	1	29.19	28.543	30.545	30.067	25.38	26.28	26.742	28.171	27.801	27.85	29.315	30.016
939	21	4	17	1	1	29.115	29.14	31.077	30.775	24.968	25.939	27.11	27.727	27.333	27.554	30.066	29.24
940	21	4	17	1	1	28.866	28.941	30.469	30.319	25.38	26.329	26.816	28.493	28.147	27.456	30.041	29.665
941	21	4	17	1	1	29.59	29.54	30.394	30.067	26.304	27.481	26.62	28.468	29.015	28.692	29.565	30.041
942	21	4	17	1	1	30.318	30.217	31.103	30.775	26.378	27.481	27.086	28.023	28.617	28.891	29.49	29.29
943	21	4	17	1	1	30.142	29.89	30.571	30.395	25.89	27.112	26.938	27.85	28.419	28.568	30.217	29.615
944	21	4	17	1	1	29.84	29.515	30.318	30.017	26.426	26.965	26.595	28.642	28.99	28.171	29.89	30.117
945	21	4	17	1	1	29.54	30.091	31.077	30.775	26.256	27.431	26.889	28.369	28.493	28.791	29.414	29.365
946	21	4	17	1	1	30.167	29.865	30.621	30.446	25.89	27.136	27.061	27.924	28.667	28.766	29.84	29.49
947	21	4	17	1	1	30.066	29.49	30.268	29.992	26.475	26.94	26.742	28.122	28.916	28.394	30.167	30.167
948	21	4	17	1	1	29.765	30.117	31.077	30.75	26.109	27.481	26.718	28.642	28.369	28.419	29.74	29.565
949	21	4	17	1	1	29.565	29.941	30.697	30.522	26.036	27.161	27.135	28.27	28.941	28.791	29.34	29.365
950	21	4	17	1	1	30.117	29.515	30.217	29.967	26.426	26.891	26.865	27.825	28.791	28.444	30.142	30.142
951	21	4	17	1	1	29.941	30.117	31.077	30.674	25.987	27.579	26.595	28.32	28.32	28.32	30.041	29.715
952	21	4	17	1	1	29.64	30.066	30.798	30.598	26.256	27.333	27.061	28.593	29.015	28.766	29.59	29.29
953	21	4	17	1	1	29.89	29.665	30.217	29.967	26.353	26.94	26.987	28.196	28.692	28.444	29.49	30.091
954	21	4	17	1	1	30.117	29.84	30.925	30.522	25.914	27.382	26.644	27.776	28.468	28.295	30.217	29.84
955	21	4	17	1	1	29.84	30.041	30.925	30.699	26.5	27.358	26.865	28.593	29.09	28.891	29.916	29.24
956	21	4	17	1	1	29.54	29.69	30.268	30.067	26.402	27.014	27.086	28.518	28.617	28.593	29.464	29.941
957	21	4	17	1	1	30.167	29.79	30.722	30.37	25.914	27.259	26.767	28.122	28.493	28.221	29.715	29.941
958	21	4	17	1	1	30.117	30.091	30.976	30.724	26.475	27.407	26.718	27.801	28.99	28.816	30.142	29.215
959	21	4	17	1	1	29.84	29.69	30.318	30.067	26.378	27.038	27.135	28.642	28.468	28.642	29.74	29.79
960	21	4	17	1	1	29.54	29.74	30.646	30.294	25.866	27.235	26.889	28.444	28.642	28.27	29.315	30.016
961	21	4	17	1	1	30.167	30.091	31.026	30.75	26.451	27.481	26.62	27.974	28.916	28.742	30.041	29.215
962	21	4	17	1	1	30.066	29.69	30.394	30.118	26.231	27.112	27.036	27.949	28.32	28.667	30.016	29.665
963	21	4	17	1	1	29.765	29.69	30.596	30.244	25.939	27.014	26.963	28.642	28.866	28.295	29.54	30.117
964	21	4	17	1	1	29.615	30.091	31.052	30.775	26.451	27.481	26.62	28.32	28.766	28.742	29.54	29.414
965	21	4	17	1	1	30.142	29.74	30.444	30.193	26.061	27.161	26.889	27.875	28.345	28.816	30.243	29.64
966	21	4	17	1	1	29.941	29.69	30.495	30.193	26.061	26.965	27.061	28.245	28.99	28.493	29.89	30.167
967	21	4	17	1	1	29.64	30.091	31.128	30.826	26.451	27.456	26.718	28.642	28.593	28.295	29.389	29.414
968	21	4	17	1	1	29.966	29.74	30.596	30.319	25.987	27.136	26.767	28.27	28.568	28.916	29.865	29.565
969	21	4	17	1	1	30.167	29.665	30.419	30.143	26.304	27.063	27.135	27.825	28.941	28.692	30.167	30.192
970	21	4	17	1	1	29.916	30.117	31.153	30.826	26.304	27.431	26.84	28.468	28.419	28.345	29.74	29.515
971	21	4	17	1	1	29.615	29.765	30.672	30.37	25.89	27.087	26.644	28.593	28.891	28.717	29.365	29.515
972	21	4	17	1	1	29.916	29.69	30.318	30.093	26.451	27.112	27.11	28.196	28.841	28.766	30.192	30.217
973	21	4	17	1	1	30.167	30.091	31.153	30.851	26.134	27.481	26.963	27.801	28.345	28.444	30.041	29.64
974	21	4	17	1	1	29.916	29.74	30.798	30.471	26.085	27.136	26.62	28.593	29.04	28.444	29.565	29.439
975	21	4	17	1	1	29.615	29.74	30.243	30.017	26.475	27.063	26.963	28.518	28.717	28.916	29.54	30.192
976	21	4	17	1	1	30.016	30.091	31.026	30.775	26.036	27.579	27.086	28.122	28.717	28.916	30.217	29.715
977	21	4	17	1	1	31.026	30.722	30.874	30.598	26.402	28.444	26.742	27.825	29.74	29.941	29.916	29.365
978	21	4	17	1	1	31.204	31.128	30.243	29.992	27.481	28.444	26.791	28.692	29.865	29.84	29.439	30.142
979	21	4	17	1	1	30.925	30.748	30.925	30.623	27.333	28.048	27.159	28.518	29.29	29.464	29.84	29.815
980	21	4	17	1	1	30.621	30.621	30.95	30.674	26.867	28.295	26.889	28.122	29.916	29.389	30.192	29.315
981	21	4	17	1	1	30.976	31.052	30.318	30.042	27.456	28.518	26.644	27.85	29.715	29.815	29.815	30.066
982	21	4	17	1	1	31.052	30.672	30.773	30.496	27.112	28.147	27.11	28.717	29.389	29.515	29.365	29.941
983	21	4	17	1	1	30.773	30.697	31.077	30.75	27.112	28.097	27.036	28.543	29.991	29.265	30.091	29.315
984	21	4	17	1	1	30.545	31.077	30.469	30.143	27.431	28.518	26.693	28.147	29.515	29.815	30.142	30.016
985	21	4	17	1	1	31.204	30.697	30.545	30.37	26.94	28.171	26.865	27.85	29.64	29.54	29.74	30.041
986	21	4	17	1	1	31.077	30.646	31.153	30.851	27.407	28.072	27.135	28.717	29.89	29.24	29.365	29.315
987	21	4	17	1	1	30.798	31.103	30.621	30.294	27.308	28.518	26.84	28.543	29.34	29.865	30.192	29.89
988	21	4	17	1	1	30.545	30.748	30.318	30.219	26.916	28.196	26.693	28.171	29.916	29.64	30.091	30.117
989	21	4	17	1	1	31.179	30.621	31.153	30.902	27.481	28.023	27.159	27.825	29.79	29.265	29.665	29.365
990	21	4	17	1	1	31.052	31.103	30.798	30.421	27.136	28.543	26.987	28.667	29.34	29.815	29.414	29.815
991	21	4	17	1	1	30.748	30.748	30.268	30.093	27.136	28.221	26.644	28.593	30.016	29.815	30.268	30.167
992	21	4	17	1	1	30.596	30.596	31.077	30.902	27.456	27.974	26.963	28.221	29.64	29.464	30.066	29.439
993	21	4	17	1	1	31.255	31.077	30.9	30.598	26.989	28.543	27.11	28.27	29.464	29.365	29.64	29.715
994	21	4	17	1	1	31.077	30.748	30.318	30.017	27.358	28.617	26.84	29.265	29.991	29.84	29.464	30.268
995	21	4	17	1	1	30.798	30.571	30.849	30.674	27.382	28.916	26.742	29.065	29.49	29.565	30.268	29.615
996	21	4	17	1	1	30.545	31.204	31.026	30.75	26.891	28.543	27.159	28.642	29.665	29.24	30.016	29.515
997	21	4	17	1	1	31.128	30.9	30.419	30.118	27.456	28.766	26.938	28.221	29.865	29.966	29.59	30.268
998	21	4	17	1	1	30.95	30.495	30.646	30.421	27.21	28.965	26.62	28.369	29.315	29.79	29.54	29.69
999	21	4	17	1	1	30.672	31.153	31.128	30.8	26.965	28.543	27.012	29.265	29.916	29.414	30.243	29.414
1000	21	4	17	1	1	30.9	30.976	30.545	30.168	27.481	28.816	27.086	28.99	29.715	29.565	29.916	30.192
1001	21	4	17	1	1	31.204	30.52	30.469	30.294	26.818	29.015	26.742	28.543	29.365	29.966	29.464	29.84
1002	21	4	17	1	1	30.976	31.026	31.179	30.851	26.891	28.593	26.791	28.097	30.016	29.665	29.79	29.34
1003	21	4	17	1	1	30.672	30.925	30.697	30.294	27.161	28.667	27.184	28.642	29.565	29.315	30.217	30.091
1004	21	4	17	1	1	30.95	30.495	30.343	30.168	26.695	29.015	26.914	29.24	29.565	29.79	29.84	29.966
1005	21	4	17	1	1	31.179	31.077	31.179	30.902	27.235	28.642	26.644	28.916	29.966	29.74	29.389	29.29
1006	21	4	17	1	1	30.925	30.976	30.849	30.471	26.769	28.642	27.11	28.493	29.389	29.414	29.991	29.941
1007	21	4	17	1	1	30.621	30.545	30.268	30.042	26.965	29.09	27.036	28.072	29.815	29.49	30.217	30.091
1008	21	4	17	1	1	31.077	31.052	31.026	30.851	27.112	28.742	26.718	28.816	29.89	29.966	29.815	29.34
1009	21	4	17	1	1	31.179	30.95	31.001	30.598	26.793	28.444	26.914	29.24	29.315	29.715	29.365	29.815
1010	21	4	17	1	1	30.925	30.52	30.419	30.017	27.284	29.065	27.159	28.891	29.966	29.389	30.091	30.192
1011	21	4	17	1	1	30.621	31.077	30.722	30.724	26.72	28.766	26.889	28.493	29.815	29.74	30.192	29.439
1012	21	4	17	1	1	31.026	31.026	31.128	30.724	27.136	28.444	26.669	28.097	29.815	30.066	29.815	29.765
1013	21	4	17	1	1	32.098	31.612	30.596	30.118	27.801	29.464	27.159	28.816	30.849	30.976	29.365	30.243
1014	21	4	17	1	1	32.201	32.15	30.444	30.446	28.171	30.117	27.036	29.265	30.773	30.798	30.066	29.565
1015	21	4	17	1	1	31.919	31.791	31.204	30.851	27.653	29.765	26.742	28.941	30.243	30.444	30.167	29.665
1016	21	4	17	1	1	31.612	31.459	30.798	30.319	28.147	29.365	26.865	28.543	30.925	30.369	29.765	30.268
1017	21	4	17	1	1	31.944	32.073	30.268	30.269	27.85	30.041	27.159	28.147	30.621	30.824	29.389	29.64
1018	21	4	17	1	1	32.047	31.791	31.103	30.902	27.85	29.765	26.914	28.543	30.369	30.545	30.167	29.565
1019	21	4	17	1	1	31.791	31.433	31.001	30.446	28.221	29.365	26.644	29.315	30.976	30.217	30.167	30.293
1020	21	4	17	1	1	31.51	32.124	30.444	30.067	27.677	30.041	27.086	29.015	30.469	30.874	29.765	29.74
1021	21	4	17	1	1	32.175	31.893	30.621	30.902	28.122	29.79	27.11	28.617	30.545	30.697	29.365	29.464
1022	21	4	17	1	1	32.047	31.433	31.153	30.598	27.825	29.365	26.791	28.221	30.874	30.343	30.167	30.268
1023	21	4	17	1	1	31.74	32.021	30.646	30.017	27.801	30.066	26.742	28.345	30.268	30.596	30.192	29.79
1024	21	4	17	1	1	31.561	31.842	30.419	30.623	28.171	29.815	27.159	29.24	30.773	30.849	29.765	29.389
1025	21	4	17	1	1	32.098	31.382	31.204	30.724	27.628	29.34	26.914	28.99	30.722	30.52	29.34	30.167
1026	21	4	17	1	1	31.868	31.996	30.798	30.118	28.048	29.991	26.62	28.568	30.243	30.243	30.142	29.84
1027	21	4	17	1	1	31.561	31.919	30.268	30.471	27.875	29.79	27.061	28.171	30.95	30.824	30.142	29.315
1028	21	4	17	1	1	31.97	31.433	31.077	30.826	27.628	29.365	27.061	28.419	30.52	30.571	29.715	30.091
1029	21	4	17	1	1	31.996	31.97	30.95	30.244	28.122	29.991	26.742	29.265	30.394	30.217	29.365	29.941
1030	21	4	17	1	1	31.689	31.868	30.369	30.269	27.727	29.69	26.791	28.99	30.925	30.824	30.217	29.29
1031	21	4	17	1	1	31.586	31.408	30.798	30.902	27.899	29.439	27.159	28.568	30.343	30.646	30.091	29.991
1032	21	4	17	1	1	32.175	31.996	31.128	30.37	28.072	30.091	26.914	28.171	30.646	30.293	29.69	30.016
1033	21	4	17	1	1	31.996	31.816	30.571	30.093	27.702	29.715	26.644	28.394	30.798	30.697	29.414	29.315
1034	21	4	17	1	1	31.689	31.408	30.444	30.851	28.196	29.414	27.086	29.24	30.243	30.697	30.217	29.941
1035	21	4	17	1	1	31.663	32.021	31.204	30.522	27.702	30.091	27.061	28.99	30.925	30.369	30.041	30.091
1036	21	4	17	1	1	32.047	31.816	30.798	30.017	27.899	29.74	26.767	28.593	30.621	30.469	29.64	29.365
1037	21	4	17	1	1	31.816	31.408	30.243	30.775	28.097	29.414	26.791	28.196	30.318	30.798	29.49	29.84
1038	21	4	17	1	1	31.51	32.021	31.077	30.648	27.677	30.066	27.184	28.394	30.95	30.52	30.293	30.142
1039	21	4	17	1	1	32.098	31.791	31.026	30.017	28.196	29.79	26.963	29.29	30.444	30.192	30.041	29.439
1040	21	4	17	1	1	32.047	31.433	30.469	30.572	27.727	29.365	26.644	29.065	30.495	30.9	29.64	29.765
1041	21	4	17	1	1	31.765	32.047	30.596	30.775	27.899	29.966	26.963	28.667	30.9	30.748	29.49	30.217
1042	21	4	17	1	1	31.51	31.791	31.179	30.193	28.122	29.74	27.135	28.295	30.318	30.419	30.293	29.54
1043	21	4	17	1	1	32.15	31.433	30.697	30.319	27.653	29.365	26.865	28.122	30.697	30.343	30.066	29.615
1044	21	4	17	1	1	32.021	32.047	30.293	30.876	28.196	29.966	26.669	29.19	30.798	30.798	29.64	30.268
1045	21	4	17	1	1	31.74	31.791	31.153	30.37	27.776	29.69	27.159	29.165	30.217	30.545	29.464	29.69
1046	21	4	17	1	1	31.51	31.459	30.925	30.143	27.924	29.365	27.061	28.816	30.824	30.217	30.318	29.464
1047	21	4	17	1	1	32.073	32.047	30.369	30.902	28.147	29.991	26.767	28.419	30.748	30.798	30.117	30.268
1048	21	4	17	1	1	31.893	31.791	30.697	30.496	27.702	29.69	26.816	28.048	30.722	30.925	29.715	29.815
1049	21	4	17	1	1	32.587	32.304	31.128	30.017	28.27	30.444	27.159	28.841	31.74	31.893	29.365	29.365
1050	21	4	17	1	1	33.235	33.105	30.646	30.775	28.866	31.026	26.938	29.215	31.74	31.74	30.192	30.192
1051	21	4	17	1	1	33.027	32.794	30.293	30.699	29.065	30.646	26.644	28.916	31.153	31.408	30.142	29.966
1052	21	4	17	1	1	32.691	32.355	31.153	30.093	28.642	30.318	26.987	28.518	31.791	31.306	29.765	29.315
1053	21	4	17	1	1	32.536	32.949	30.874	30.496	29.065	30.925	27.086	28.122	31.535	31.868	29.365	29.966
1054	21	4	17	1	1	33.131	32.691	30.293	30.775	28.692	30.545	26.791	28.543	31.255	31.561	30.117	30.041
1055	21	4	17	1	1	32.924	32.355	30.824	30.168	28.642	30.343	26.693	29.24	31.842	31.179	30.192	29.34
1056	21	4	17	1	1	32.562	32.949	31.052	30.319	29.04	30.925	27.159	28.916	31.255	31.74	29.765	29.815
1057	21	4	17	1	1	32.82	32.613	30.495	30.851	28.642	30.52	26.963	28.518	31.561	31.561	29.34	30.117
1058	21	4	17	1	1	32.975	32.433	30.545	30.269	28.742	30.495	26.644	28.097	31.689	31.179	30.142	29.389
1059	21	4	17	1	1	32.665	33.053	31.128	30.168	29.14	30.976	26.938	28.518	31.128	31.689	30.167	29.665
1060	21	4	17	1	1	32.51	32.665	30.646	30.876	28.568	30.52	27.11	29.215	31.816	31.586	29.765	30.217
1061	21	4	17	1	1	33.027	32.381	30.318	30.421	28.791	30.545	26.816	28.916	31.637	31.204	29.365	29.54
1062	21	4	17	1	1	32.794	33.053	31.153	30.017	29.09	30.849	26.669	28.518	31.23	31.689	30.192	29.515
1063	21	4	17	1	1	32.458	32.691	30.824	30.851	28.543	30.369	27.159	28.097	31.944	31.714	30.117	30.243
1064	21	4	17	1	1	33.027	32.381	30.243	30.572	28.866	30.773	26.987	28.568	31.612	31.331	29.69	29.69
1065	21	4	17	1	1	33.027	32.975	30.95	29.967	29.09	30.773	26.669	29.24	31.255	31.382	29.365	29.414
1066	21	4	17	1	1	32.691	32.587	30.976	30.623	28.593	30.293	26.889	28.916	31.944	31.714	30.192	30.217
1067	21	4	17	1	1	32.484	32.458	30.419	30.724	28.941	30.9	27.11	28.518	31.561	31.357	30.041	29.79
1068	21	4	17	1	1	33.027	32.949	30.646	30.093	28.891	30.672	26.84	28.122	31.357	31.23	29.615	29.34
1069	21	4	17	1	1	32.794	32.536	31.128	30.37	28.692	30.318	26.644	28.493	31.893	31.74	29.439	30.117
1070	21	4	17	1	1	32.458	32.562	30.621	30.8	29.09	31.026	27.135	29.24	31.459	31.433	30.243	29.865
1071	21	4	17	1	1	33.053	32.898	30.318	30.244	28.642	30.672	26.987	28.941	31.484	31.153	30.041	29.29
1072	21	4	17	1	1	33.027	32.458	31.179	30.244	28.816	30.343	26.693	28.568	31.893	31.765	29.615	30.041
1073	21	4	17	1	1	32.717	32.691	30.849	30.876	29.115	31.001	26.84	28.171	31.408	31.484	29.414	29.966
1074	21	4	17	1	1	32.458	32.898	30.268	30.395	28.468	30.646	27.135	28.32	31.535	31.128	30.293	29.265
1075	21	4	17	1	1	33.105	32.433	30.824	30.067	28.816	30.318	26.889	29.215	31.868	31.74	30.091	29.916
1076	21	4	17	1	1	32.898	32.82	31.052	30.876	29.115	30.925	26.595	28.99	31.382	31.535	29.665	30.066
1077	21	4	17	1	1	32.562	32.846	30.52	30.547	28.568	30.545	27.061	28.617	31.637	31.153	29.414	29.34
1078	21	4	17	1	1	32.665	32.355	30.394	29.992	28.941	30.419	27.036	28.196	31.842	31.74	30.243	29.74
1079	21	4	17	1	1	33.079	32.846	31.179	30.674	28.941	30.925	26.742	28.196	31.306	31.74	30.041	30.167
1080	21	4	17	1	1	32.82	32.82	30.798	30.674	28.667	30.469	26.742	29.215	31.689	31.382	29.64	29.49
1081	21	4	17	1	1	32.458	32.33	30.243	30.093	29.115	30.52	27.159	29.065	31.816	31.255	29.414	29.59
1082	21	4	17	1	1	32.924	32.898	30.976	30.446	28.667	30.849	26.938	28.692	31.306	31.74	30.243	30.217
1083	21	4	17	1	1	32.898	32.794	31.026	30.826	28.891	30.394	26.644	28.295	31.689	31.433	30.041	29.615
1084	21	4	17	1	1	32.587	32.33	30.495	30.269	29.04	30.672	26.889	28.048	31.791	31.026	29.615	29.439
1085	21	4	17	1	1	32.227	32.021	30.419	30.168	28.048	30.697	27.11	29.065	31.255	30.646	29.414	30.217
1086	21	4	17	1	1	31.893	31.535	31.153	30.851	27.628	30.192	26.816	29.09	30.672	30.268	30.217	29.715
1087	21	4	17	1	1	31.535	31.765	30.722	30.395	28.147	29.64	26.62	28.692	30.343	30.672	30.016	29.34
1088	21	4	17	1	1	31.919	32.021	30.243	29.992	27.677	29.464	27.11	28.27	30.976	30.672	29.565	30.117
1089	21	4	17	1	1	31.97	31.561	31.077	30.775	27.825	29.941	26.987	28.023	30.596	30.318	29.515	29.815
1090	21	4	17	1	1	31.663	31.663	30.874	30.496	28.097	29.515	26.644	29.04	30.369	30.419	30.243	29.24
1091	21	4	17	1	1	31.561	31.919	30.268	29.941	27.505	29.59	26.816	29.015	30.95	30.722	29.941	29.966
1092	21	4	17	1	1	32.047	31.484	30.874	30.674	27.899	29.84	27.11	28.593	30.52	30.394	29.464	29.941
1093	21	4	17	1	1	31.791	31.816	31.001	30.623	28.023	29.365	26.791	28.147	30.469	30.243	29.765	29.215
1094	21	4	17	1	1	31.459	31.919	30.419	29.992	27.677	29.84	26.595	28.295	30.925	30.748	30.192	29.815
1095	21	4	17	1	1	32.021	31.433	30.596	30.496	28.147	29.69	27.061	29.165	30.469	30.444	29.79	30.016
1096	21	4	17	1	1	31.919	31.842	31.103	30.724	27.628	29.365	26.963	28.866	30.52	30.192	29.34	29.265
1097	21	4	17	1	1	31.612	31.868	30.571	30.042	27.85	30.016	26.644	28.419	30.95	30.748	30.016	29.715
1098	21	4	17	1	1	31.714	31.408	30.369	30.345	28.072	29.69	26.84	27.974	30.469	30.495	30.142	30.117
1099	21	4	17	1	1	32.021	31.919	31.153	30.775	27.505	29.389	27.11	28.791	30.52	30.167	29.715	29.365
1100	21	4	17	1	1	31.74	31.816	30.722	30.193	27.949	29.941	26.816	29.115	31.026	30.748	29.34	29.615
1101	21	4	17	1	1	31.433	31.382	30.243	30.193	27.949	29.565	26.644	28.717	30.571	30.52	30.167	30.192
1102	21	4	17	1	1	32.098	31.996	31.077	30.851	27.677	29.565	27.11	28.27	30.444	30.167	30.066	29.515
1103	21	4	17	1	1	31.996	31.791	30.9	30.319	28.171	29.89	26.938	28.023	31.026	30.773	29.64	29.49
1104	21	4	17	1	1	31.689	31.382	30.293	30.042	27.628	29.439	26.62	29.065	30.596	30.646	29.414	30.217
1105	21	4	17	1	1	31.51	32.021	30.773	30.8	27.924	29.765	26.914	28.99	30.394	30.293	30.243	29.64
1106	21	4	17	1	1	32.15	31.765	31.052	30.496	28.023	29.89	27.086	28.568	31.001	30.495	30.041	29.365
1107	21	4	17	1	1	31.944	31.408	30.52	29.967	27.677	29.439	26.791	28.147	30.596	30.748	29.615	30.192
1108	21	4	17	1	1	31.637	32.098	30.419	30.699	28.196	29.865	26.644	28.32	30.369	30.419	29.439	29.79
1109	21	4	17	1	1	31.637	31.816	31.179	30.598	27.677	29.84	27.135	29.19	31.026	30.243	30.243	29.265
1110	21	4	17	1	1	32.15	31.408	30.748	29.992	27.751	29.389	26.963	28.916	30.646	30.748	30.016	30.091
1111	21	4	17	1	1	31.919	32.021	30.217	30.572	28.221	29.916	26.644	28.493	30.318	30.495	29.59	29.916
1112	21	4	17	1	1	31.586	31.816	31.026	30.75	27.628	29.79	26.889	28.072	31.001	30.167	29.49	29.265
1113	21	4	17	1	1	31.535	31.382	30.976	30.118	28.048	29.365	27.11	28.543	30.672	30.849	30.268	29.966
1114	21	4	17	1	1	32.098	32.073	30.419	30.345	27.899	30.016	26.84	29.215	30.318	30.697	30.016	30.016
1115	21	4	17	1	1	31.893	31.868	30.571	30.826	27.776	29.865	26.595	28.891	31.026	30.343	29.59	29.29
1116	21	4	17	1	1	31.561	31.433	31.128	30.294	28.221	29.389	27.086	28.468	30.722	30.343	29.49	29.74
1117	21	4	17	1	1	31.842	31.97	30.646	30.168	27.604	29.89	26.987	28.048	30.293	30.773	30.293	30.142
1118	21	4	17	1	1	32.124	31.893	30.293	30.876	28.023	29.84	26.693	28.593	31.001	30.469	30.041	29.464
1119	21	4	17	1	1	31.842	31.459	31.128	30.395	27.924	29.389	26.816	29.19	30.722	30.142	29.615	29.565
1120	21	4	17	1	1	31.51	31.893	30.824	30.042	27.702	29.89	27.11	28.866	30.192	30.773	29.464	30.192
1121	21	4	17	1	1	31.179	31.842	30.268	30.8	27.431	29.765	26.84	28.419	29.665	30.571	30.243	29.615
1122	21	4	17	1	1	30.849	31.382	30.798	30.522	26.671	29.29	26.595	27.998	29.49	30.217	29.991	29.389
1123	21	4	17	1	1	30.52	30.849	31.026	29.941	27.136	28.791	27.036	28.742	30.041	29.84	29.54	30.167
1124	21	4	17	1	1	31.077	30.469	30.444	30.547	26.916	28.394	27.012	29.09	29.64	29.464	29.565	29.74
1125	21	4	17	1	1	31.103	31.077	30.495	30.648	26.769	29.065	26.669	28.692	29.439	29.24	30.217	29.29
1126	21	4	17	1	1	30.824	30.798	31.103	29.967	27.235	28.791	26.767	28.221	30.016	29.89	29.89	30.041
1127	21	4	17	1	1	30.52	30.444	30.596	30.421	26.646	28.369	27.11	28.147	29.64	29.665	29.414	29.84
1128	21	4	17	1	1	31.077	31.077	30.318	30.674	27.038	29.015	26.84	29.115	29.464	29.315	29.815	29.215
1129	21	4	17	1	1	31.077	30.824	31.128	30.042	26.94	28.742	26.595	28.891	30.016	29.565	30.192	29.916
1130	21	4	17	1	1	30.798	30.419	30.798	30.319	26.818	28.369	27.061	28.444	29.615	29.74	29.79	29.966
1131	21	4	17	1	1	30.495	31.103	30.217	30.775	27.186	28.99	26.963	27.974	29.49	29.439	29.34	29.24
1132	21	4	17	1	1	31.128	30.95	30.95	30.168	26.598	28.717	26.62	28.642	30.041	29.215	30.041	29.79
1133	21	4	17	1	1	31.052	30.495	30.976	30.193	27.087	28.369	26.865	29.065	29.64	29.79	30.117	30.016
1134	21	4	17	1	1	30.773	30.976	30.394	30.851	26.94	29.015	27.061	28.692	29.439	29.565	29.69	29.265
1135	21	4	17	1	1	30.495	30.925	30.596	30.319	26.793	28.717	26.767	28.221	30.041	29.215	29.34	29.74
1136	21	4	17	1	1	31.153	30.495	31.103	30.067	27.21	28.394	26.669	28.122	29.665	29.74	30.192	30.091
1137	21	4	17	1	1	31.026	30.95	30.571	30.8	26.646	28.99	27.135	29.115	29.389	29.64	30.066	29.34
1138	21	4	17	1	1	30.722	30.976	30.343	30.446	27.136	28.667	26.914	28.965	30.041	29.315	29.615	29.69
1139	21	4	17	1	1	30.545	30.545	31.179	29.941	26.891	28.444	26.595	28.518	29.69	29.59	29.439	30.167
1140	21	4	17	1	1	31.179	30.9	30.798	30.699	26.769	28.99	26.914	28.072	29.389	29.69	30.217	29.439
1141	21	4	17	1	1	30.976	30.976	30.217	30.598	27.259	28.667	27.061	28.444	30.041	29.389	29.966	29.565
1142	21	4	17	1	1	30.697	30.545	30.976	29.967	26.646	28.419	26.767	29.165	29.69	29.389	29.515	30.192
1143	21	4	17	1	1	30.646	30.849	30.976	30.496	27.087	28.965	26.693	28.841	29.365	29.765	29.64	29.565
1144	21	4	17	1	1	31.179	31.001	30.369	30.699	26.965	28.617	27.135	28.394	30.066	29.49	30.243	29.439
1145	21	4	17	1	1	30.95	30.596	30.646	30.067	26.818	28.617	26.914	27.974	29.765	29.19	29.89	30.217
1146	21	4	17	1	1	30.646	30.849	31.128	30.37	27.235	28.916	26.595	28.766	29.34	29.79	29.439	29.715
1147	21	4	17	1	1	30.672	31.052	30.596	30.775	26.671	28.543	26.987	29.14	30.041	29.615	29.765	29.34
1148	21	4	17	1	1	31.179	30.646	30.318	30.193	27.161	28.717	27.061	28.766	29.815	29.265	30.243	30.142
1149	21	4	17	1	1	30.976	30.646	31.153	30.193	26.94	28.916	26.742	28.32	29.365	29.665	29.89	29.815
1150	21	4	17	1	1	30.672	31.077	30.798	30.876	26.891	28.543	26.693	27.998	29.991	29.715	29.439	29.24
1151	21	4	17	1	1	30.672	30.697	30.217	30.395	27.21	28.791	27.159	28.99	29.815	29.414	29.815	30.016
1152	21	4	17	1	1	31.077	30.52	30.925	30.017	26.671	28.99	26.938	29.09	29.365	29.265	30.243	29.966
1153	22	4	17	1	1	30.849	31.103	31.026	30.826	27.259	28.593	26.62	28.692	30.016	29.815	29.865	29.24
1154	22	4	17	1	1	30.52	30.773	30.444	30.572	26.989	28.642	26.938	28.245	29.89	29.565	29.414	29.84
1155	22	4	17	1	1	31.001	30.495	30.495	29.967	26.842	28.916	27.061	28.097	29.414	29.215	29.865	30.041
1156	22	4	17	1	1	31.001	31.077	31.153	30.598	27.259	28.518	26.767	29.115	29.365	29.665	30.217	29.414
1157	22	4	17	1	1	30.722	30.798	30.672	30.674	26.524	28.072	26.693	29.015	28.941	29.515	29.84	29.79
1158	22	4	17	1	1	30.419	30.343	30.268	30.017	25.72	27.628	27.135	28.568	28.468	29.19	29.389	30.268
1159	22	4	17	1	1	30.091	29.865	31.128	30.37	26.231	27.579	26.914	28.122	28.99	28.841	29.941	29.74
1160	22	4	17	1	1	29.765	29.54	30.849	30.75	25.987	27.924	26.571	28.32	28.866	28.468	30.142	29.29
1161	22	4	17	1	1	29.565	30.192	30.217	30.093	25.89	27.579	26.938	29.14	28.419	28.27	29.715	30.016
1162	22	4	17	1	1	30.217	29.941	30.95	30.269	26.231	27.554	27.061	28.816	28.99	28.816	29.34	29.815
1163	22	4	17	1	1	30.091	29.515	30.976	30.775	25.72	27.924	26.718	28.345	29.065	28.593	30.167	29.215
1164	22	4	17	1	1	29.815	30.041	30.343	30.193	26.28	27.554	26.718	27.974	28.593	28.27	30.066	29.941
1165	22	4	17	1	1	29.54	29.966	30.672	30.143	25.841	27.677	27.11	28.891	28.667	28.766	29.615	29.916
1166	22	4	17	1	1	30.142	29.565	31.077	30.826	25.987	27.899	26.865	29.015	29.04	28.791	29.439	29.215
1167	22	4	17	1	1	30.117	29.966	30.469	30.319	26.158	27.53	26.595	28.593	28.642	28.468	30.268	29.84
1168	22	4	17	1	1	29.865	29.991	30.469	30.042	25.72	27.702	27.061	28.122	28.518	28.245	29.991	30.041
1169	22	4	17	1	1	29.565	29.565	31.128	30.826	26.304	27.949	27.012	28.32	29.09	28.916	29.515	29.265
1170	22	4	17	1	1	30.117	29.966	30.621	30.446	25.768	27.554	26.669	29.14	28.717	28.742	29.565	29.715
1171	22	4	17	1	1	30.167	29.991	30.268	29.967	26.061	27.628	26.791	28.816	28.444	28.419	30.268	30.066
1172	22	4	17	1	1	29.916	29.565	31.128	30.724	26.085	27.924	27.11	28.345	29.115	28.27	29.916	29.29
1173	22	4	17	1	1	29.64	29.941	30.798	30.522	25.793	27.579	26.816	27.949	28.791	28.841	29.439	29.59
1174	22	4	17	1	1	29.89	30.016	30.192	29.916	26.28	27.53	26.62	28.866	28.394	28.617	29.715	30.167
1175	22	4	17	1	1	30.066	29.64	30.9	30.572	25.72	28.072	27.086	29.04	29.065	28.295	30.217	29.49
1176	22	4	17	1	1	29.84	29.84	30.976	30.674	26.231	27.776	26.963	28.617	28.891	28.766	29.84	29.464
1177	22	4	17	1	1	29.59	30.016	30.369	29.992	25.963	27.382	26.62	28.171	28.419	28.816	29.365	30.192
1178	22	4	17	1	1	30.066	29.64	30.596	30.37	25.89	27.974	26.889	28.221	28.965	28.518	29.966	29.64
1179	22	4	17	1	1	30.167	29.815	31.077	30.75	26.28	27.751	27.086	29.14	28.965	28.196	30.117	29.315
1180	22	4	17	1	1	29.966	30.066	30.52	30.143	25.72	27.382	26.767	28.891	28.543	28.816	29.69	30.117
1181	22	4	17	1	1	29.69	29.69	30.343	30.219	26.28	27.998	26.644	28.444	28.791	28.642	29.365	29.79
1182	22	4	17	1	1	29.715	29.715	31.128	30.826	26.036	27.924	27.11	27.998	29.015	28.32	30.167	29.24
1183	22	4	17	1	1	30.217	30.091	30.697	30.294	25.841	27.554	26.938	28.617	28.617	28.568	30.016	29.941
1184	22	4	17	1	1	30.066	29.74	30.217	30.118	26.304	27.702	26.595	29.14	28.617	28.841	29.565	29.916
1185	22	4	17	1	1	29.79	29.64	31.026	30.826	25.72	27.875	26.865	28.766	29.065	28.568	29.565	29.215
1186	22	4	17	1	1	29.54	30.091	30.849	30.395	26.207	27.505	27.086	28.32	28.692	28.221	30.243	29.79
1187	22	4	17	1	1	30.142	29.765	30.243	30.017	26.061	27.776	26.791	27.998	28.419	28.841	29.916	30.041
1188	22	4	17	1	1	30.142	29.565	30.773	30.775	25.866	27.924	26.62	28.99	29.165	28.791	29.464	29.315
1189	22	4	17	1	1	29.916	30.167	31.026	30.547	26.304	27.579	27.086	29.065	28.916	28.468	29.765	29.64
1190	22	4	17	1	1	29.665	29.89	30.444	29.967	25.744	27.677	26.938	28.667	28.468	28.245	30.243	30.192
1191	22	4	17	1	1	29.815	29.49	30.444	30.623	26.256	27.899	26.62	28.221	28.941	28.791	29.89	29.49
1192	22	4	17	1	1	30.192	30.091	31.128	30.674	25.963	27.554	26.865	28.122	28.965	28.568	29.414	29.439
1193	22	4	17	1	1	29.991	29.941	30.646	30.017	25.21	27.136	27.086	29.115	28.543	28.27	29.916	30.192
1194	22	4	17	1	1	29.74	29.54	30.268	30.395	24.847	26.744	26.791	28.941	28.048	27.924	30.167	29.64
1195	22	4	17	1	1	29.464	29.09	31.103	30.775	25.331	26.378	26.644	28.468	27.579	27.628	29.74	29.315
1196	22	4	17	1	1	29.19	28.642	30.773	30.118	24.798	26.94	27.086	27.998	27.801	27.308	29.315	30.066
1197	22	4	17	1	1	28.916	28.99	30.217	30.193	25.186	26.769	26.914	28.518	28.048	27.628	30.066	29.74
1198	22	4	17	1	1	28.667	29.14	30.976	30.8	25.089	26.426	26.571	29.09	27.653	27.825	30.041	29.24
1199	22	4	17	1	1	28.866	28.791	30.874	30.244	24.847	26.891	26.938	28.717	27.579	27.579	29.59	29.916
1200	22	4	17	1	1	29.04	28.642	30.243	30.067	25.307	26.744	27.012	28.221	28.097	27.284	29.49	29.916
1201	22	4	17	1	1	28.841	29.24	30.773	30.775	24.75	26.402	26.669	28.048	27.751	27.677	30.217	29.215
1202	22	4	17	1	1	28.617	28.965	31.026	30.395	25.21	26.989	26.767	29.065	27.407	27.85	29.916	29.815
1203	22	4	17	1	1	29.09	28.593	30.419	29.967	25.089	26.916	27.135	28.941	28.122	27.579	29.414	30.016
1204	22	4	17	1	1	29.165	29.04	30.571	30.699	24.871	26.573	26.84	28.493	27.875	27.308	29.84	29.24
1205	22	4	17	1	1	28.965	28.965	31.077	30.496	25.307	26.598	26.595	28.023	27.456	27.628	30.167	29.665
1206	22	4	17	1	1	28.717	28.593	30.52	29.941	24.774	26.94	27.061	28.617	27.998	27.776	29.74	30.066
1207	22	4	17	1	1	28.617	29.09	30.369	30.598	25.258	26.622	26.987	29.09	27.974	27.505	29.315	29.315
1208	22	4	17	1	1	29.24	29.14	31.128	30.598	25.04	26.451	26.62	28.692	27.579	27.235	30.142	29.615
1209	22	4	17	1	1	29.14	28.791	30.697	29.941	24.895	26.916	26.889	28.221	27.751	27.776	30.117	30.117
1210	22	4	17	1	1	28.916	28.642	30.192	30.471	25.307	26.646	27.061	28.072	28.147	27.677	29.665	29.414
1211	22	4	17	1	1	28.667	29.14	31.026	30.724	24.75	26.451	26.742	29.09	27.776	27.431	29.389	29.515
1212	22	4	17	1	1	28.891	28.866	30.874	30.067	25.186	27.038	26.693	28.941	27.456	27.161	30.243	30.142
1213	22	4	17	1	1	29.09	28.568	30.243	30.345	25.137	26.793	27.135	28.518	28.097	27.825	30.041	29.515
1214	22	4	17	1	1	28.891	29.14	30.722	30.8	24.823	26.451	26.914	28.048	27.875	27.751	29.565	29.49
1215	22	4	17	1	1	28.667	28.941	31.052	30.168	25.331	26.891	26.571	28.518	27.456	27.481	29.515	30.167
1216	22	4	17	1	1	28.866	28.568	30.469	30.193	24.798	26.891	26.963	29.115	28.048	27.235	30.243	29.59
1217	22	4	17	1	1	29.24	29.09	30.444	30.826	25.089	26.573	27.036	28.766	28.097	27.875	29.941	29.389
1218	22	4	17	1	1	29.065	28.99	31.153	30.319	25.186	26.573	26.718	28.32	27.702	27.751	29.464	30.167
1219	22	4	17	1	1	28.841	28.642	30.672	30.042	24.798	27.063	26.693	27.998	27.53	27.481	29.69	29.715
1220	22	4	17	1	1	28.617	28.965	30.217	30.8	25.355	26.793	27.11	28.99	28.196	27.21	30.192	29.315
1221	22	4	17	1	1	29.115	29.04	31.077	30.471	24.895	26.451	26.865	29.015	27.924	27.899	29.84	30.117
1222	22	4	17	1	1	29.19	28.692	30.874	29.941	25.137	26.891	26.571	28.617	27.53	27.801	29.365	29.84
1223	22	4	17	1	1	28.99	28.866	30.243	30.623	25.258	26.842	26.987	28.147	27.899	27.53	29.941	29.24
1224	22	4	17	1	1	28.766	29.19	30.646	30.623	24.75	26.524	27.036	28.27	28.048	27.235	30.142	29.941
1225	22	4	17	1	1	28.568	28.866	31.026	29.992	25.355	26.744	26.718	29.165	27.677	27.751	29.74	29.941
1226	22	4	17	1	1	29.09	28.543	30.495	30.471	24.992	26.891	26.718	28.891	27.505	27.653	29.315	29.24
1227	22	4	17	1	1	28.99	29.165	30.318	30.699	25.04	26.598	27.11	28.468	28.147	27.407	30.117	29.84
1228	22	4	17	1	1	28.791	28.99	31.128	30.067	25.21	26.475	26.865	28.023	28.419	27.333	30.091	30.041
1229	22	4	17	1	1	29.49	29.54	30.697	30.319	25.38	27.628	26.571	28.518	29.09	28.568	29.665	29.29
1230	22	4	17	1	1	30.369	30.217	30.192	30.775	26.182	28.072	26.963	29.09	28.766	28.941	29.439	29.64
1231	22	4	17	1	1	30.268	29.916	31.001	30.143	25.914	27.751	27.012	28.717	28.394	28.667	30.243	30.117
1232	22	4	17	1	1	29.991	29.49	30.798	30.168	25.841	27.382	26.669	28.221	29.065	28.32	29.966	29.365
1233	22	4	17	1	1	29.715	30.041	30.192	30.8	26.256	27.949	26.767	28.072	28.791	28.593	29.464	29.515
1234	22	4	17	1	1	29.64	29.89	30.9	30.269	25.695	27.653	27.11	29.065	28.394	28.742	29.715	30.142
1235	22	4	17	1	1	30.192	29.49	30.95	30.067	26.182	27.407	26.816	28.891	29.04	28.444	30.192	29.49
1236	22	4	17	1	1	30.041	30.091	30.318	30.8	25.914	28.072	26.62	28.444	28.816	28.295	29.79	29.464
1237	22	4	17	1	1	29.79	29.89	30.672	30.395	25.89	27.801	27.061	27.974	28.394	28.916	29.34	30.167
1238	22	4	17	1	1	29.565	29.49	31.077	30.017	26.207	27.407	26.963	28.667	29.09	28.692	30.041	29.615
1239	22	4	17	1	1	30.117	30.066	30.495	30.75	25.695	27.924	26.595	29.09	28.941	28.345	30.066	29.34
1240	22	4	17	1	1	29.991	29.89	30.469	30.496	26.256	27.702	26.865	28.667	28.468	28.593	29.615	30.091
1241	22	4	17	1	1	29.74	29.49	31.153	29.941	25.866	27.333	27.086	28.221	28.841	28.742	29.414	29.765
1242	22	4	17	1	1	29.615	30.091	30.646	30.598	25.963	27.998	26.791	28.196	28.99	28.419	30.217	29.29
1243	22	4	17	1	1	30.192	29.966	30.268	30.648	26.134	27.801	26.644	29.115	28.568	28.345	29.966	30.016
1244	22	4	17	1	1	30.041	29.54	31.077	29.967	25.768	27.431	27.11	28.891	28.742	28.816	29.515	29.89
1245	22	4	17	1	1	29.79	30.066	30.748	30.395	26.304	27.924	26.938	28.444	29.015	28.543	29.64	29.215
1246	22	4	17	1	1	29.565	30.066	30.217	30.724	25.768	27.751	26.595	27.998	28.617	28.221	30.243	29.865
1247	22	4	17	1	1	30.167	29.665	31.001	30.093	26.036	27.407	26.889	28.717	28.642	28.791	29.89	30.041
1248	22	4	17	1	1	30.066	29.84	30.925	30.269	26.158	28.072	27.086	29.14	29.065	28.642	29.414	29.29
1249	22	4	17	1	1	29.815	30.041	30.318	30.8	25.793	27.875	26.791	28.766	28.667	28.345	29.84	29.765
1250	22	4	17	1	1	29.565	29.665	30.748	30.219	26.304	27.53	26.669	28.32	28.543	28.667	30.217	30.117
1251	22	4	17	1	1	30.142	29.815	31.052	30.168	25.768	27.801	27.135	28.072	29.065	28.791	29.815	29.414
1252	22	4	17	1	1	30.167	30.142	30.495	30.851	26.158	27.899	26.963	29.065	28.717	28.543	29.365	29.665
1253	22	4	17	1	1	29.941	29.815	30.469	30.395	26.085	27.554	26.644	29.065	28.493	28.245	30.016	30.192
1254	22	4	17	1	1	29.69	29.59	31.128	30.042	25.841	27.751	26.914	28.642	29.065	28.841	30.192	29.54
1255	22	4	17	1	1	29.865	30.142	30.697	30.851	26.329	27.875	27.086	28.221	28.742	28.742	29.815	29.565
1256	22	4	17	1	1	30.217	29.89	30.243	30.572	25.768	27.53	26.816	28.27	28.493	28.468	29.365	30.268
1257	22	4	17	1	1	30.041	29.515	31.103	29.992	26.207	27.825	26.669	29.215	29.115	28.32	30.117	29.715
1258	22	4	17	1	1	29.79	30.091	30.925	30.648	26.085	27.899	27.159	29.015	28.816	28.891	30.142	29.389
1259	22	4	17	1	1	29.565	29.941	30.343	30.724	25.89	27.554	27.012	28.593	28.444	28.692	29.765	30.243
1260	22	4	17	1	1	30.217	29.565	30.697	30.118	26.304	27.825	26.693	28.196	29.115	28.419	29.365	29.865
1261	22	4	17	1	1	30.192	30.066	31.128	30.37	25.768	27.924	26.865	28.32	28.965	28.444	30.142	29.34
1262	22	4	17	1	1	29.991	29.966	30.621	30.851	26.28	27.579	27.159	29.265	28.543	28.816	30.142	30.091
1263	22	4	17	1	1	29.765	29.59	30.293	30.294	26.036	27.801	26.889	29.04	28.916	28.593	29.74	30.041
1264	22	4	17	1	1	29.64	30.041	31.128	30.143	25.914	27.974	26.644	28.617	29.59	28.518	29.34	29.34
1265	22	4	17	1	1	30.824	30.874	30.849	30.826	26.622	28.742	27.061	28.171	30.041	29.74	30.091	29.84
1266	22	4	17	1	1	31.382	31.077	30.268	30.395	27.235	29.065	27.036	28.345	29.64	30.016	30.117	30.142
1267	22	4	17	1	1	31.204	30.672	30.824	30.042	26.695	28.667	26.718	29.19	29.54	29.74	29.715	29.414
1268	22	4	17	1	1	30.925	30.722	31.001	30.775	27.038	28.617	26.791	28.916	30.117	29.414	29.34	29.665
1269	22	4	17	1	1	30.646	31.001	30.419	30.496	27.063	29.065	27.159	28.468	29.74	29.515	30.192	30.217
1270	22	4	17	1	1	30.925	30.621	30.596	29.992	26.744	28.692	26.889	28.023	29.389	29.815	30.117	29.54
1271	22	4	17	1	1	31.179	30.773	31.153	30.699	27.259	28.493	26.62	28.766	30.066	29.54	29.69	29.54
1272	22	4	17	1	1	30.976	31.001	30.646	30.572	26.744	28.99	27.061	29.14	29.765	29.24	29.414	30.217
1273	22	4	17	1	1	30.697	30.621	30.369	29.967	26.989	28.667	27.036	28.766	29.389	29.941	30.243	29.665
1274	22	4	17	1	1	30.748	30.824	31.179	30.598	27.161	28.568	26.742	28.32	30.041	29.79	30.066	29.464
1275	22	4	17	1	1	31.23	31.103	30.849	30.724	26.72	28.965	26.791	28.097	29.79	29.49	29.64	30.217
1276	22	4	17	1	1	31.026	30.722	30.293	30.067	27.259	28.593	27.184	29.115	29.414	29.215	29.464	29.815
1277	22	4	17	1	1	30.773	30.646	30.95	30.395	26.793	28.742	26.938	29.065	30.066	29.865	30.243	29.365
1278	22	4	17	1	1	30.596	31.153	31.052	30.851	26.989	29.065	26.644	28.667	29.815	29.715	30.016	30.117
1279	22	4	17	1	1	31.103	30.849	30.52	30.269	27.161	28.692	26.987	28.245	29.389	29.414	29.59	29.966
1280	22	4	17	1	1	30.95	30.495	30.545	30.168	26.744	28.593	27.135	28.245	30.041	29.515	29.54	29.315
1281	22	4	17	1	1	30.697	31.153	31.179	30.876	27.308	29.015	26.84	29.215	29.865	29.815	30.268	29.991
1282	22	4	17	1	1	30.748	30.95	30.722	30.446	26.793	28.667	26.669	29.04	29.414	29.565	30.016	30.091
1283	22	4	17	1	1	31.077	30.545	30.318	30.067	26.989	28.617	27.159	28.642	30.016	29.265	29.59	29.365
1284	22	4	17	1	1	30.9	31.026	31.179	30.851	27.186	28.99	27.012	28.221	29.991	29.84	29.565	29.865
1285	22	4	17	1	1	30.646	31.001	30.95	30.547	26.744	28.617	26.693	28.32	29.54	29.69	30.318	30.192
1286	22	4	17	1	1	30.976	30.621	30.394	30.017	27.333	28.692	26.889	29.29	29.765	29.389	30.066	29.464
1287	22	4	17	1	1	31.23	30.874	30.748	30.724	26.842	28.965	27.184	29.065	30.167	29.54	29.64	29.74
1288	22	4	17	1	1	31.026	31.052	31.153	30.699	27.014	28.642	26.914	28.692	29.765	29.966	29.439	30.243
1289	22	4	17	1	1	30.773	30.697	30.672	30.067	27.21	28.717	26.644	28.295	29.439	29.74	30.318	29.565
1290	22	4	17	1	1	30.596	30.748	30.343	30.522	26.72	28.99	27.036	28.196	30.117	29.439	30.142	29.615
1291	22	4	17	1	1	31.204	31.052	31.179	30.826	27.308	28.642	27.135	29.215	29.84	29.49	29.765	30.293
1292	22	4	17	1	1	31.103	30.722	30.874	30.244	26.891	28.717	26.84	29.115	29.414	29.966	29.365	29.69
1293	22	4	17	1	1	30.849	30.621	30.343	30.244	27.038	29.09	26.669	28.742	30.066	29.765	30.167	29.464
1294	22	4	17	1	1	30.621	31.103	30.849	30.927	27.235	28.766	27.184	28.345	29.966	29.464	30.192	30.318
1295	22	4	17	1	1	31.077	30.798	31.128	30.471	26.744	28.468	27.086	28.097	29.54	29.389	29.815	29.89
1296	22	4	17	1	1	31.153	30.545	30.621	30.067	27.358	29.115	26.791	29.165	29.865	29.966	29.414	29.34
1297	22	4	17	1	1	30.95	31.153	30.293	30.826	26.94	28.891	26.742	29.24	30.066	29.765	29.991	30.142
1298	22	4	17	1	1	30.697	30.925	31.179	30.623	27.014	28.518	27.208	28.891	29.665	29.49	30.243	30.066
1299	22	4	17	1	1	30.773	30.52	30.9	30.017	27.259	28.99	27.012	28.493	29.54	29.29	29.89	29.389
1300	22	4	17	1	1	31.255	31.052	30.343	30.598	26.695	28.941	26.718	28.097	30.672	30.091	29.464	29.966
1301	22	4	17	1	1	31.97	31.842	30.722	30.775	27.235	29.69	26.865	28.717	31.077	30.976	29.815	30.167
1302	22	4	17	1	1	32.201	32.021	31.128	30.143	27.974	30.091	27.159	29.215	30.621	30.798	30.293	29.389
1303	22	4	17	1	1	31.97	31.612	30.621	30.37	28.023	29.665	26.914	28.891	30.444	30.469	29.941	29.715
1304	22	4	17	1	1	31.689	31.74	30.394	30.851	27.677	29.565	26.62	28.468	31.026	30.343	29.49	30.268
1305	22	4	17	1	1	31.74	32.021	31.204	30.269	28.221	29.966	27.061	28.048	30.621	30.849	29.79	29.565
1306	22	4	17	1	1	32.227	31.586	30.849	30.193	27.751	29.565	27.11	28.791	30.495	30.571	30.293	29.565
1307	22	4	17	1	1	32.021	31.74	30.268	30.902	27.899	29.715	26.816	29.165	31.001	30.243	29.941	30.293
1308	22	4	17	1	1	31.714	32.021	30.925	30.421	28.171	29.941	26.693	28.816	30.571	30.824	29.515	29.74
1309	22	4	17	1	1	31.612	31.612	31.077	30.042	27.653	29.54	27.159	28.419	30.495	30.697	29.765	29.439
1310	22	4	17	1	1	32.201	31.714	30.52	30.851	28.147	29.74	26.987	28.048	31.026	30.343	30.268	30.243
1311	22	4	17	1	1	32.021	31.996	30.469	30.598	27.924	29.941	26.693	28.891	30.621	30.596	29.916	29.84
1312	22	4	17	1	1	31.74	31.561	31.179	29.992	27.801	29.54	26.889	29.165	30.469	30.748	29.49	29.365
1313	22	4	17	1	1	31.561	31.765	30.773	30.623	28.27	29.715	27.159	28.816	31.077	30.444	29.79	30.142
1314	22	4	17	1	1	32.201	31.97	30.268	30.75	27.677	29.941	26.889	28.419	30.697	30.293	30.268	29.991
1315	22	4	17	1	1	32.073	31.561	31.077	30.118	28.122	29.54	26.644	28.023	30.343	30.874	29.941	29.315
1316	22	4	17	1	1	31.791	31.816	30.976	30.421	27.949	29.765	27.061	28.841	31.026	30.621	29.515	29.941
1317	22	4	17	1	1	31.535	31.944	30.419	30.826	27.776	29.966	27.11	29.215	30.722	30.293	29.74	30.142
1318	22	4	17	1	1	32.15	31.51	30.571	30.269	28.245	29.565	26.816	28.866	30.318	30.722	30.343	29.414
1319	22	4	17	1	1	32.098	31.842	31.179	30.219	27.677	29.665	26.693	28.493	31.026	30.748	30.016	29.74
1320	22	4	17	1	1	31.842	31.97	30.748	30.927	28.122	29.941	27.184	28.097	30.798	30.444	29.615	30.243
1321	22	4	17	1	1	31.561	31.535	30.243	30.471	28.048	29.515	27.061	28.593	30.318	30.293	29.54	29.59
1322	22	4	17	1	1	31.996	31.842	31.077	30.042	27.751	29.79	26.767	29.24	30.95	30.824	30.318	29.565
1323	22	4	17	1	1	31.996	31.944	31.001	30.851	28.295	29.865	26.742	28.941	30.874	30.571	30.091	30.268
1324	22	4	17	1	1	31.74	31.535	30.469	30.674	27.727	29.49	27.184	28.568	30.394	30.243	29.69	29.74
1325	22	4	17	1	1	31.51	31.816	30.469	30.042	28.072	29.89	27.012	28.196	30.9	30.798	29.414	29.439
1326	22	4	17	1	1	32.073	31.996	31.204	30.522	28.048	29.79	26.718	28.32	30.874	30.697	30.268	30.268
1327	22	4	17	1	1	31.944	31.612	30.798	30.826	27.751	29.389	26.84	29.29	30.419	30.369	30.117	29.89
1328	22	4	17	1	1	31.689	31.74	30.268	30.269	28.32	30.066	27.159	29.09	30.849	30.52	29.715	29.34
1329	22	4	17	1	1	31.612	31.996	30.9	30.269	27.727	29.89	26.938	28.717	30.925	30.798	29.365	30.142
1330	22	4	17	1	1	32.175	31.612	31.077	30.876	28.023	29.49	26.644	28.345	30.495	30.52	30.167	30.041
1331	22	4	17	1	1	32.021	31.689	30.571	30.421	28.147	29.89	26.987	28.048	30.697	30.192	30.167	29.34
1332	22	4	17	1	1	31.765	31.996	30.318	30.067	27.727	29.84	27.159	29.04	31.001	30.773	29.815	29.916
1333	22	4	17	1	1	31.51	31.612	31.204	30.876	28.295	29.439	26.914	29.19	30.571	30.722	29.414	30.167
1334	22	4	17	1	1	32.124	31.637	30.925	30.623	27.776	30.041	26.644	28.866	30.495	30.444	30.041	29.515
1335	22	4	17	1	1	32.047	32.047	30.369	30.042	27.998	29.941	27.061	28.493	31.026	30.318	30.268	29.715
1336	22	4	17	1	1	31.791	31.689	30.621	30.623	28.097	29.515	27.086	28.097	31.179	31.001	29.916	30.268
1337	22	4	17	1	1	32.433	32.124	31.153	30.775	28.023	30.192	26.816	28.617	31.996	31.868	29.49	29.615
1338	22	4	17	1	1	33.261	33.079	30.672	30.143	28.617	31.052	26.644	29.215	31.637	31.689	29.79	29.515
1339	22	4	17	1	1	33.105	32.82	30.293	30.345	29.165	30.722	27.135	28.891	31.281	31.306	30.268	30.268
1340	22	4	17	1	1	32.794	32.33	31.153	30.851	28.568	30.318	27.036	28.493	31.97	31.535	29.916	29.715
1341	22	4	17	1	1	32.458	32.924	30.9	30.269	28.791	30.95	26.742	28.072	31.586	31.816	29.49	29.439
1342	22	4	17	1	1	33.001	32.742	30.318	30.143	29.19	30.596	26.791	28.568	31.306	31.484	29.765	30.243
1343	22	4	17	1	1	32.846	32.33	30.748	30.876	28.593	30.419	27.159	29.165	31.919	31.179	30.217	29.84
1344	22	4	17	1	1	32.536	32.975	31.103	30.446	28.891	30.874	26.914	28.866	31.51	31.868	29.89	29.265
1345	22	4	17	1	1	32.872	32.691	30.596	30.017	29.065	30.469	26.62	28.468	31.382	31.663	29.439	30.041
1346	22	4	17	1	1	33.131	32.381	30.394	30.775	28.617	30.722	26.987	28.048	31.944	31.255	29.79	30.016
1347	22	4	17	1	1	32.872	33.001	31.179	30.598	29.09	30.874	27.11	28.568	31.51	31.535	30.268	29.315
1348	22	4	17	1	1	32.562	32.665	30.824	29.992	28.816	30.444	26.816	29.215	31.408	31.663	29.916	29.815
1349	22	4	17	1	1	32.846	32.381	30.268	30.623	28.692	30.722	26.644	28.916	31.944	31.331	29.515	30.142
1350	22	4	17	1	1	32.975	33.001	30.874	30.75	29.19	30.798	27.135	28.518	31.484	31.382	29.74	29.439
1351	22	4	17	1	1	32.717	32.639	31.077	30.118	28.667	30.318	27.036	28.122	31.408	31.74	30.293	29.69
1352	22	4	17	1	1	32.458	32.433	30.571	30.319	28.841	30.925	26.718	28.394	32.021	31.408	29.966	30.217
1353	22	4	17	1	1	33.027	32.949	30.369	30.876	29.14	30.672	26.742	29.24	31.586	31.204	29.565	29.565
1354	22	4	17	1	1	32.898	32.536	31.153	30.345	28.642	30.369	27.159	28.99	31.331	31.74	29.64	29.515
1355	22	4	17	1	1	32.587	32.562	30.798	30.093	29.115	30.925	26.963	28.593	31.944	31.459	30.318	30.268
1356	22	4	17	1	1	32.665	33.001	30.268	30.876	28.841	30.52	26.644	28.221	31.561	31.153	30.016	29.765
1357	22	4	17	1	1	33.027	32.587	30.9	30.522	28.667	30.571	26.865	28.221	31.331	31.74	29.615	29.365
1358	22	4	17	1	1	32.794	32.536	31.077	29.992	29.215	30.9	27.135	29.215	31.97	31.51	29.464	30.167
1359	22	4	17	1	1	32.484	32.924	30.571	30.699	28.692	30.469	26.865	29.04	31.586	31.128	30.293	29.89
1360	22	4	17	1	1	32.975	32.51	30.369	30.724	28.866	30.672	26.595	28.667	31.281	31.74	30.091	29.29
1361	22	4	17	1	1	33.027	32.587	31.204	30.093	29.14	30.849	27.012	28.295	31.996	31.586	29.69	30.016
1362	22	4	17	1	1	32.768	32.924	30.874	30.395	28.543	30.419	27.11	28.048	31.689	31.23	29.365	30.016
1363	22	4	17	1	1	32.458	32.51	30.318	30.826	29.04	30.798	26.84	29.065	31.23	31.535	30.192	29.34
1364	22	4	17	1	1	33.001	32.639	30.773	30.269	28.965	30.824	26.595	29.115	31.944	31.637	30.142	29.89
1365	22	4	17	1	1	32.949	32.898	31.103	30.168	28.692	30.369	27.086	28.766	31.689	31.281	29.79	30.117
1366	22	4	17	1	1	32.665	32.458	30.621	30.902	29.24	30.874	27.061	28.394	31.23	31.408	29.389	29.439
1367	22	4	17	1	1	32.381	32.665	30.268	30.496	28.642	30.824	26.791	28.023	31.97	31.714	30.091	29.715
1368	22	4	17	1	1	33.053	32.924	31.153	30.017	28.841	30.369	26.62	28.791	31.74	31.408	30.243	30.217
1369	22	4	17	1	1	32.949	32.484	30.95	30.775	29.19	30.874	27.135	29.215	31.23	31.128	29.865	29.565
1370	22	4	17	1	1	32.665	32.639	30.419	30.648	28.617	30.798	27.036	28.916	31.868	31.842	29.464	29.54
1371	22	4	17	1	1	32.484	32.898	30.52	30.042	29.09	30.343	26.742	28.518	31.74	31.612	29.79	30.243
1372	22	4	17	1	1	33.079	32.458	31.128	30.471	28.841	30.925	26.693	28.122	31.204	31.23	30.268	29.715
1373	22	4	17	1	1	32.949	31.944	30.672	30.8	27.924	30.798	27.135	28.345	30.621	30.824	29.941	29.365
1374	22	4	17	1	1	32.665	31.433	30.217	30.193	27.751	30.419	26.938	29.19	30.444	30.444	29.515	30.167
1375	22	4	17	1	1	32.381	31.97	31.077	30.193	28.245	29.991	26.62	28.916	30.976	30.243	29.64	29.765
1376	22	4	17	1	1	32.073	31.791	30.925	30.851	27.653	29.59	26.865	28.518	30.571	30.748	30.243	29.315
1377	22	4	17	1	1	31.791	31.382	30.343	30.37	28.023	29.59	27.11	28.097	30.419	30.495	29.941	30.091
1378	22	4	17	1	1	31.51	32.047	30.697	30.067	28.048	29.941	26.84	28.369	31.001	30.142	29.49	29.916
1379	22	4	17	1	1	31.944	31.868	31.077	30.775	27.702	29.64	26.595	29.14	30.596	30.722	29.665	29.265
1380	22	4	17	1	1	31.919	31.408	30.571	30.471	28.221	29.389	27.061	28.841	30.369	30.571	30.268	29.916
1381	22	4	17	1	1	31.637	31.97	30.343	29.967	27.702	30.066	27.012	28.444	31.052	30.217	29.966	30.016
1382	22	4	17	1	1	31.586	31.868	31.153	30.724	27.949	29.865	26.718	28.023	30.697	30.672	29.54	29.29
1383	22	4	17	1	1	32.124	31.408	30.798	30.623	28.122	29.49	26.742	28.593	30.268	30.672	29.64	29.765
1384	22	4	17	1	1	31.944	31.944	30.217	29.992	27.653	29.665	27.135	29.19	31.001	30.318	30.268	30.117
1385	22	4	17	1	1	31.637	31.816	30.9	30.522	28.221	29.916	26.914	28.866	30.748	30.394	29.966	29.389
1386	22	4	17	1	1	31.586	31.408	31.001	30.775	27.776	29.59	26.595	28.444	30.268	30.824	29.54	29.615
1387	22	4	17	1	1	32.15	31.97	30.469	30.143	27.875	29.439	26.914	28.048	30.95	30.545	29.64	30.192
1388	22	4	17	1	1	31.944	31.816	30.444	30.294	28.221	29.966	27.086	28.593	30.824	30.167	30.318	29.565
1389	22	4	17	1	1	31.663	31.408	31.153	30.851	27.604	29.69	26.816	29.14	30.318	30.722	30.016	29.49
1390	22	4	17	1	1	31.561	31.996	30.722	30.319	28.122	29.365	26.595	28.816	30.874	30.646	29.59	30.243
1391	22	4	17	1	1	32.124	31.842	30.217	30.067	27.949	29.966	27.11	28.419	30.824	30.293	29.49	29.74
1392	22	4	17	1	1	31.944	31.382	30.976	30.851	27.776	29.815	27.012	28.023	30.343	30.52	30.293	29.34
1393	22	4	17	1	1	31.637	31.97	30.976	30.522	28.27	29.464	26.718	28.692	30.849	30.722	30.066	30.142
1394	22	4	17	1	1	31.586	31.842	30.444	29.967	27.677	29.79	26.767	29.19	30.9	30.419	29.64	29.865
1395	22	4	17	1	1	32.15	31.408	30.52	30.699	28.072	29.941	27.135	28.866	30.419	30.217	29.439	29.29
1396	22	4	17	1	1	31.97	31.97	31.153	30.648	28.072	29.615	26.914	28.468	30.773	30.773	30.293	30.041
1397	22	4	17	1	1	31.689	31.868	30.697	30.042	27.727	29.414	26.595	28.072	30.925	30.52	30.117	29.991
1398	22	4	17	1	1	31.51	31.408	30.217	30.471	28.295	29.966	26.938	28.593	30.469	30.192	29.715	29.29
1399	22	4	17	1	1	32.175	31.944	31.001	30.8	27.702	29.74	27.086	29.165	30.646	30.748	29.389	29.865
1400	22	4	17	1	1	32.021	31.97	30.976	30.219	27.998	29.389	26.816	28.866	30.95	30.773	30.243	30.091
1401	22	4	17	1	1	31.74	31.51	30.444	30.193	28.147	29.991	26.595	28.468	30.495	30.444	30.167	29.414
1402	22	4	17	1	1	31.459	31.791	30.419	30.902	27.677	29.941	27.061	28.072	30.52	30.192	29.79	29.69
1403	22	4	17	1	1	32.073	32.021	31.153	30.446	28.245	29.615	27.036	28.518	31.001	30.773	29.365	30.192
1404	22	4	17	1	1	32.021	31.612	30.773	29.992	27.825	29.414	26.742	29.215	30.596	30.545	30.041	29.565
1405	22	4	17	1	1	31.765	31.612	30.217	30.8	27.899	29.991	26.718	28.941	30.419	30.192	30.217	29.54
1406	22	4	17	1	1	31.484	32.021	30.9	30.648	28.221	29.765	27.159	28.543	31.052	30.722	29.865	30.243
1407	22	4	17	1	1	32.021	31.637	31.026	30.042	27.653	29.414	26.963	28.171	30.697	30.672	29.464	29.715
1408	22	4	17	1	1	31.944	31.535	30.52	30.471	28.196	29.89	26.669	28.245	30.167	30.343	29.79	29.365
1409	22	4	17	1	1	31.689	31.842	30.369	30.775	27.924	29.815	26.791	29.19	29.665	29.991	30.217	30.192
1410	22	4	17	1	1	31.382	31.459	31.153	30.193	27.014	29.49	27.135	28.99	29.515	29.64	29.89	29.916
1411	22	4	17	1	1	31.077	30.976	30.748	30.219	26.867	29.115	26.889	28.593	30.167	29.29	29.464	29.265
1412	22	4	17	1	1	30.773	30.495	30.217	30.826	27.284	28.766	26.571	28.147	29.79	29.615	29.715	29.966
1413	22	4	17	1	1	30.52	31.001	30.95	30.319	26.695	28.394	26.963	28.221	29.34	29.715	30.293	29.966
1414	22	4	17	1	1	31.026	30.9	30.976	30.067	27.112	28.941	27.036	29.14	30.041	29.414	29.941	29.265
1415	22	4	17	1	1	30.925	30.495	30.394	30.826	27.038	28.841	26.742	28.916	29.89	29.265	29.49	29.84
1416	22	4	17	1	1	30.646	31.001	30.571	30.446	26.818	28.518	26.693	28.493	29.414	29.916	29.69	30.117
1417	22	4	17	1	1	30.672	30.9	31.103	29.992	27.284	28.692	27.135	28.048	29.865	29.69	30.293	29.365
1418	22	4	17	1	1	31.179	30.495	30.596	30.724	26.695	29.04	26.914	28.468	29.966	29.365	29.966	29.69
1419	22	4	17	1	1	31.001	31.001	30.268	30.572	27.136	28.766	26.595	29.19	29.515	29.389	29.515	30.167
1420	22	4	17	1	1	30.722	30.9	31.103	29.967	27.087	28.419	26.938	28.866	29.615	29.79	29.64	29.464
1421	22	4	17	1	1	30.52	30.469	30.798	30.522	26.744	28.891	27.086	28.444	30.041	29.515	30.268	29.54
1422	22	4	17	1	1	31.153	31.001	30.217	30.75	27.308	28.891	26.791	28.023	29.64	29.215	29.966	30.192
1423	22	4	17	1	1	31.052	30.95	30.849	30.118	26.769	28.593	26.644	28.568	29.414	29.765	29.54	29.59
1424	22	4	17	1	1	30.773	30.52	31.026	30.269	27.014	28.493	27.11	29.165	30.066	29.615	29.59	29.414
1425	22	4	17	1	1	30.52	30.9	30.495	30.851	27.161	29.04	26.963	28.841	29.715	29.29	30.268	30.192
1426	22	4	17	1	1	31.052	30.95	30.419	30.547	26.744	28.816	26.644	28.419	29.365	29.565	29.991	29.74
1427	22	4	17	1	1	30.976	30.545	31.128	30.37	27.333	28.468	26.84	27.998	30.066	29.765	29.565	29.34
1428	22	4	17	1	1	30.722	30.874	30.697	30.219	26.818	28.667	27.135	28.692	29.815	29.464	29.54	30.117
1429	22	4	17	1	1	30.52	30.976	30.217	30.699	26.989	29.015	26.84	29.14	29.34	29.19	30.293	29.89
1430	22	4	17	1	1	31.026	30.596	31.026	31.283	27.235	28.742	26.595	28.791	30.041	29.815	30.041	29.265
1431	22	4	17	1	1	30.874	30.849	30.874	31.207	26.695	28.419	27.036	28.369	29.991	29.615	29.615	29.941
1432	22	4	17	1	1	30.621	30.95	30.318	31.054	27.284	28.965	27.036	27.974	29.565	29.29	29.439	30.016
1433	22	4	17	1	1	30.773	30.571	30.621	30.876	26.965	28.866	26.742	28.717	29.59	29.59	30.293	29.29
1434	22	4	17	1	1	31.052	30.849	31.077	30.699	26.867	28.568	26.669	29.165	30.167	29.715	30.091	29.765
1435	22	4	17	1	1	30.824	31.001	30.596	30.522	27.333	28.593	27.135	28.816	29.79	29.439	29.665	30.117
1436	22	4	17	1	1	30.571	30.596	30.217	30.294	26.72	29.09	26.938	28.419	29.34	29.24	29.389	29.414
1437	22	4	17	1	1	30.95	30.748	31.077	30.219	27.186	28.866	26.62	27.998	30.066	29.815	30.268	29.64
1438	22	4	17	1	1	30.976	31.052	30.874	30.902	27.063	28.543	26.914	28.717	29.916	29.615	30.142	30.217
1439	22	4	17	1	1	30.748	30.697	30.293	30.446	26.842	28.692	27.11	29.19	29.464	29.29	29.74	29.59
1440	22	4	17	1	1	30.495	30.596	30.646	29.992	27.333	28.941	26.816	28.866	29.815	29.59	29.365	29.439
1441	23	4	17	1	1	31.153	31.103	31.077	30.75	26.72	28.667	26.62	28.468	29.966	29.74	30.167	30.192
1442	23	4	17	1	1	31.103	30.773	30.596	30.648	27.161	28.369	27.086	28.072	29.54	29.464	30.142	29.74
1443	23	4	17	1	1	30.849	30.495	30.217	30.042	27.112	28.99	26.987	28.568	29.615	29.215	29.765	29.34
1444	23	4	17	1	1	30.571	31.052	31.103	30.471	26.769	28.841	26.693	29.19	30.066	29.79	29.365	30.167
1445	23	4	17	1	1	30.293	30.798	30.874	30.775	26.769	28.543	26.767	28.891	29.69	29.615	30.091	29.89
1446	23	4	17	1	1	30.041	30.369	30.318	30.193	26.061	28.221	27.135	28.468	29.215	29.315	30.192	29.265
1447	23	4	17	1	1	29.765	29.916	30.596	30.219	25.963	27.899	26.889	28.048	28.717	28.965	29.815	29.966
1448	23	4	17	1	1	29.54	29.54	31.103	30.851	26.329	27.604	26.571	28.444	28.468	28.642	29.365	30.041
1449	23	4	17	1	1	30.117	30.142	30.596	30.345	25.768	27.481	26.938	29.165	29.09	28.32	29.991	29.29
1450	23	4	17	1	1	30.041	30.041	30.268	30.067	26.28	28.072	27.061	28.841	28.791	28.667	30.217	29.74
1451	23	4	17	1	1	29.79	29.64	31.103	30.826	26.061	27.875	26.742	28.394	28.394	28.866	29.815	30.091
1452	23	4	17	1	1	29.54	29.865	30.773	30.446	25.89	27.554	26.669	27.974	29.065	28.593	29.365	29.34
1453	23	4	17	1	1	30.142	30.192	30.192	29.941	26.402	27.53	27.11	28.667	28.866	28.295	29.991	29.615
1454	23	4	17	1	1	30.117	29.84	30.9	30.648	25.817	28.072	26.914	29.09	28.419	28.667	30.167	30.167
1455	23	4	17	1	1	29.865	29.439	30.976	30.623	26.109	27.875	26.571	28.717	29.015	28.742	29.765	29.49
1456	23	4	17	1	1	29.615	30.091	30.394	29.967	26.207	27.579	26.889	28.27	29.065	28.468	29.365	29.439
1457	23	4	17	1	1	29.916	30.016	30.52	30.446	25.744	27.53	27.086	27.974	28.642	28.221	30.091	30.192
1458	23	4	17	1	1	30.041	29.615	31.128	30.724	26.353	28.072	26.767	28.965	28.568	28.766	30.142	29.64
1459	23	4	17	1	1	29.815	29.865	30.621	30.093	25.939	27.875	26.644	29.04	29.19	28.593	29.715	29.365
1460	23	4	17	1	1	29.565	30.041	30.217	30.319	25.987	27.579	27.11	28.642	28.841	28.295	29.34	30.142
1461	23	4	17	1	1	30.091	29.69	31.077	30.775	26.304	27.505	26.938	28.196	28.394	28.642	30.142	29.765
1462	23	4	17	1	1	30.167	29.765	30.849	30.193	25.744	27.949	26.62	28.171	29.015	28.742	30.117	29.265
1463	23	4	17	1	1	29.966	30.066	30.268	30.143	26.304	27.727	26.865	29.14	28.965	28.468	29.715	30.041
1464	23	4	17	1	1	29.69	29.74	30.672	30.851	26.061	27.431	27.086	28.965	28.543	28.245	29.365	29.916
1465	23	4	17	1	1	29.69	29.64	31.052	30.395	25.866	27.899	26.816	28.543	28.742	28.891	30.192	29.265
1466	23	4	17	1	1	30.192	30.066	30.52	30.017	26.353	27.899	26.595	28.122	29.065	28.717	30.117	29.916
1467	23	4	17	1	1	30.041	29.765	30.394	30.8	25.793	27.628	27.086	28.32	28.667	28.444	29.715	29.991
1468	23	4	17	1	1	29.79	29.59	31.128	30.572	26.231	27.456	26.987	29.19	28.493	28.27	29.365	29.265
1469	23	4	17	1	1	29.54	30.091	30.697	29.967	26.158	27.924	26.669	28.916	29.14	28.916	30.217	29.74
1470	23	4	17	1	1	30.016	29.84	30.167	30.572	25.817	27.727	26.791	28.518	28.866	28.742	30.142	30.117
1471	23	4	17	1	1	30.142	29.54	30.95	30.724	26.378	27.431	27.11	28.097	28.419	28.444	29.715	29.389
1472	23	4	17	1	1	29.941	30.142	30.925	30.093	25.89	27.974	26.84	28.394	29.015	28.27	29.34	29.59
1473	23	4	17	1	1	29.69	29.941	30.369	30.294	26.109	27.998	26.595	29.165	28.99	28.866	30.142	30.217
1474	23	4	17	1	1	29.715	29.54	30.52	30.851	26.207	27.727	27.061	28.866	28.593	28.692	30.142	29.59
1475	23	4	17	1	1	30.091	29.991	31.077	30.345	25.768	27.431	26.987	28.468	28.667	28.394	29.74	29.414
1476	23	4	17	1	1	29.89	30.016	30.596	30.067	26.378	27.949	26.693	28.048	29.065	28.345	29.365	30.192
1477	23	4	17	1	1	29.665	29.64	30.192	30.8	25.914	28.023	26.742	28.568	28.692	28.791	30.142	29.74
1478	23	4	17	1	1	29.74	29.84	31.026	30.496	26.012	27.776	27.11	29.215	28.468	28.568	30.142	29.315
1479	23	4	17	1	1	30.066	30.041	30.849	29.992	26.329	27.481	26.865	28.891	29.115	28.27	29.74	30.091
1480	23	4	17	1	1	29.89	29.69	30.268	30.699	25.768	27.825	26.595	28.468	28.866	28.667	29.365	29.89
1481	23	4	17	1	1	29.64	29.29	30.646	30.648	25.598	27.924	27.012	28.072	28.444	28.617	30.192	29.265
1482	23	4	17	1	1	29.389	28.891	31.052	30.017	24.992	27.677	27.036	28.568	27.998	28.345	30.192	29.941
1483	23	4	17	1	1	29.14	28.568	30.545	30.471	25.162	27.407	26.742	29.19	27.579	28.048	29.79	29.991
1484	23	4	17	1	1	28.916	29.24	30.217	30.8	25.355	27.112	26.693	28.891	27.801	27.776	29.389	29.29
1485	23	4	17	1	1	28.667	29.14	31.077	30.193	24.847	26.842	27.135	28.468	28.097	27.481	30.091	29.79
1486	23	4	17	1	1	28.791	28.791	30.874	30.193	25.307	26.573	26.914	28.048	27.776	27.235	30.217	30.066
1487	23	4	17	1	1	29.265	28.617	30.318	30.826	25.186	26.524	26.595	28.543	27.431	27.751	29.84	29.34
1488	23	4	17	1	1	29.115	29.14	30.596	30.319	24.823	26.989	26.914	29.19	28.171	27.604	29.389	29.665
1489	23	4	17	1	1	28.891	28.891	31.103	30.042	25.404	26.793	27.061	28.816	27.998	27.358	29.966	30.117
1490	23	4	17	1	1	28.642	28.543	30.697	30.775	24.944	26.524	26.742	28.345	27.604	27.431	30.167	29.389
1491	23	4	17	1	1	28.965	29.115	30.167	30.471	25.04	26.695	26.669	27.949	27.702	27.825	29.765	29.54
1492	23	4	17	1	1	29.065	29.04	30.976	29.941	25.283	27.063	27.11	28.841	28.221	27.628	29.34	30.142
1493	23	4	17	1	1	28.866	28.667	30.95	30.598	24.798	26.867	26.914	29.04	27.899	27.407	30.066	29.515
1494	23	4	17	1	1	28.642	28.891	30.394	30.623	25.355	26.598	26.571	28.642	27.481	27.308	30.142	29.414
1495	23	4	17	1	1	28.99	29.115	30.444	29.967	25.065	26.475	26.889	28.196	27.974	27.801	29.74	30.167
1496	23	4	17	1	1	29.24	28.791	31.128	30.446	24.919	27.087	27.061	28.122	28.147	27.653	29.365	29.64
1497	23	4	17	1	1	29.04	28.543	30.697	30.674	25.355	26.94	26.742	29.115	27.776	27.431	30.167	29.389
1498	23	4	17	1	1	28.816	29.19	30.192	30.042	24.847	26.695	26.644	28.941	27.407	27.235	30.142	30.167
1499	23	4	17	1	1	28.568	29.015	31.001	30.345	25.234	26.426	27.11	28.518	28.122	27.751	29.715	29.74
1500	23	4	17	1	1	29.09	28.642	30.925	30.8	25.21	26.94	26.914	28.072	27.924	27.875	29.365	29.29
1501	23	4	17	1	1	29.065	29.015	30.369	30.219	24.823	26.891	26.571	28.419	27.53	27.677	30.217	30.041
1502	23	4	17	1	1	28.866	29.165	30.495	30.168	25.404	26.646	26.889	29.165	27.825	27.456	30.142	29.865
1503	23	4	17	1	1	28.617	28.816	31.077	30.851	24.992	26.402	27.061	28.841	28.072	27.259	29.715	29.24
1504	23	4	17	1	1	28.965	28.617	30.571	30.37	25.04	26.965	26.742	28.419	27.727	27.899	29.34	29.916
1505	23	4	17	1	1	29.09	29.14	30.243	29.992	25.331	26.867	26.669	27.974	27.431	27.85	30.192	29.966
1506	23	4	17	1	1	28.891	28.891	31.077	30.775	24.798	26.646	27.11	28.742	28.196	27.653	30.142	29.215
1507	23	4	17	1	1	28.642	28.568	30.773	30.522	25.331	26.426	26.889	29.14	28.023	27.431	29.74	29.765
1508	23	4	17	1	1	28.941	29.115	30.167	29.941	25.21	27.063	26.571	28.766	27.653	27.235	29.34	30.066
1509	23	4	17	1	1	29.265	28.941	30.798	30.547	24.798	26.965	26.938	28.32	27.579	27.924	30.117	29.315
1510	23	4	17	1	1	29.09	28.593	30.976	30.699	25.477	26.72	27.061	27.998	28.122	27.85	30.117	29.64
1511	23	4	17	1	1	28.866	29.065	30.369	30.042	25.137	26.475	26.742	29.015	27.825	27.653	29.715	30.142
1512	23	4	17	1	1	28.617	29.015	30.419	30.345	24.871	26.891	26.669	29.09	27.431	27.431	29.34	29.439
1513	23	4	17	1	1	28.766	28.667	31.077	30.775	25.428	26.916	27.11	28.692	28.097	27.259	30.192	29.439
1514	23	4	17	1	1	29.215	28.965	30.621	30.193	24.968	26.695	26.938	28.245	28.147	27.949	30.142	30.192
1515	23	4	17	1	1	29.04	29.065	30.192	30.193	25.089	26.426	26.595	28.122	27.776	27.875	29.715	29.665
1516	23	4	17	1	1	28.816	28.742	31.026	30.851	25.355	26.989	26.889	29.115	27.899	27.801	29.365	29.315
1517	23	4	17	1	1	29.49	29.19	30.824	30.37	25.55	27.998	27.086	28.99	29.115	28.941	30.192	30.091
1518	23	4	17	1	1	30.369	30.243	30.217	30.017	26.378	28.097	26.791	28.568	29.165	29.015	30.142	29.84
1519	23	4	17	1	1	30.293	30.117	30.672	30.826	26.012	27.85	26.644	28.147	28.766	28.791	29.74	29.24
1520	23	4	17	1	1	30.066	29.715	31.026	30.547	25.963	27.554	27.11	28.32	28.419	28.543	29.365	29.941
1521	23	4	17	1	1	29.79	29.69	30.495	29.967	26.353	27.628	26.963	29.19	29.09	28.295	30.192	29.991
1522	23	4	17	1	1	29.54	30.091	30.293	30.623	25.793	27.974	26.644	28.941	28.866	28.742	30.167	29.265
1523	23	4	17	1	1	30.167	29.765	31.103	30.699	26.28	27.751	26.816	28.518	28.468	28.766	29.765	29.79
1524	23	4	17	1	1	30.142	29.565	30.722	30.042	26.109	27.481	27.135	28.048	28.965	28.518	29.34	30.041
1525	23	4	17	1	1	29.89	30.142	30.167	30.294	25.768	27.899	26.84	28.543	28.965	28.27	30.091	29.29
1526	23	4	17	1	1	29.64	29.84	30.925	30.775	26.378	28.048	26.595	29.09	28.543	28.717	30.117	29.665
1527	23	4	17	1	1	29.991	29.515	30.9	30.168	25.866	27.776	27.036	28.717	28.742	28.642	29.69	30.091
1528	23	4	17	1	1	30.167	30.117	30.268	30.168	26.036	27.481	27.012	28.245	29.09	28.394	29.389	29.34
1529	23	4	17	1	1	29.966	29.89	30.621	30.8	26.231	27.949	26.669	28.072	28.692	28.394	30.217	29.565
1530	23	4	17	1	1	29.69	29.515	31.077	30.294	25.72	27.998	26.791	29.09	28.468	28.965	30.041	30.167
1531	23	4	17	1	1	29.765	30.091	30.52	30.042	26.353	27.751	27.11	29.015	29.115	28.791	29.615	29.515
1532	23	4	17	1	1	30.243	29.941	30.318	30.775	26.061	27.431	26.84	28.593	28.791	28.543	29.439	29.464
1533	23	4	17	1	1	30.066	29.54	31.128	30.421	25.866	27.85	26.595	28.122	28.419	28.295	30.268	30.167
1534	23	4	17	1	1	29.79	30.041	30.722	29.967	26.329	28.023	27.036	28.32	29.115	28.766	30.041	29.64
1535	23	4	17	1	1	29.565	29.991	30.192	30.699	25.768	27.776	27.036	29.165	28.916	28.717	29.615	29.365
1536	23	4	17	1	1	30.192	29.59	30.95	30.572	26.182	27.481	26.718	28.866	28.468	28.518	29.464	30.117
1537	23	4	17	1	1	30.142	29.991	30.925	29.941	26.158	27.875	26.742	28.444	28.941	28.27	30.293	29.715
1538	23	4	17	1	1	29.89	29.991	30.318	30.471	25.841	27.899	27.159	28.023	29.015	28.816	30.066	29.315
1539	23	4	17	1	1	29.64	29.59	30.596	30.775	26.353	27.653	26.914	28.742	28.593	28.766	29.615	30.066
1540	23	4	17	1	1	29.941	29.966	31.128	30.118	25.817	27.481	26.595	29.165	28.642	28.543	29.439	29.865
1541	23	4	17	1	1	30.091	30.041	30.621	30.294	26.158	27.974	26.963	28.816	29.19	28.32	30.268	29.315
1542	23	4	17	1	1	29.89	29.665	30.243	30.826	26.182	27.801	27.086	28.369	28.841	28.791	30.066	30.016
1543	23	4	17	1	1	29.64	29.815	31.128	30.269	25.817	27.53	26.767	28.023	28.419	28.965	29.64	29.966
1544	23	4	17	1	1	30.016	30.091	30.874	30.143	26.378	27.85	26.693	28.916	29.14	28.766	29.439	29.265
1545	23	4	17	1	1	30.117	29.765	30.293	30.851	25.866	28.072	27.135	29.115	29.04	28.568	30.243	29.865
1546	23	4	17	1	1	29.916	29.665	30.722	30.421	26.134	27.85	26.963	28.742	28.617	28.345	30.066	30.117
1547	23	4	17	1	1	29.665	30.167	31.077	30.017	26.231	27.554	26.644	28.345	28.667	28.742	29.665	29.365
1548	23	4	17	1	1	29.991	29.89	30.571	30.775	25.793	27.677	26.889	28.048	29.115	28.766	29.414	29.69
1549	23	4	17	1	1	30.217	29.54	30.318	30.547	26.402	28.122	27.159	29.04	28.816	28.568	30.243	30.217
1550	23	4	17	1	1	30.041	30.091	31.128	29.992	25.987	27.924	26.889	29.165	28.444	28.369	30.091	29.565
1551	23	4	17	1	1	29.79	29.941	30.824	30.648	26.012	27.653	26.62	28.791	29.115	28.394	29.69	29.515
1552	23	4	17	1	1	29.615	29.565	30.243	30.724	26.329	27.505	27.012	28.369	29.439	29.065	29.365	30.243
1553	23	4	17	1	1	30.621	30.268	30.824	30.093	26.451	28.667	27.061	28.023	30.167	30.016	30.243	29.715
1554	23	4	17	1	1	31.382	31.23	31.026	30.37	27.235	29.265	26.791	28.916	29.865	29.966	30.167	29.414
1555	23	4	17	1	1	31.255	31.052	30.495	30.851	27.014	29.065	26.693	29.19	29.414	29.765	29.79	30.217
1556	23	4	17	1	1	31.001	30.646	30.394	30.319	26.867	28.766	27.184	28.841	29.991	29.515	29.389	29.89
1557	23	4	17	1	1	30.722	30.798	31.153	30.118	27.333	28.468	27.036	28.444	29.966	29.29	30.091	29.315
1558	23	4	17	1	1	30.672	31.052	30.798	30.876	26.744	29.09	26.718	28.072	29.565	29.916	30.217	30.041
1559	23	4	17	1	1	31.23	30.697	30.243	30.522	27.161	29.09	26.791	28.791	29.69	29.916	29.865	30.066
1560	23	4	17	1	1	31.077	30.646	30.824	29.992	27.136	28.816	27.159	29.24	30.066	29.715	29.464	29.365
1561	23	4	17	1	1	30.824	31.077	31.001	30.674	26.769	28.518	26.938	28.891	29.69	29.49	29.815	29.79
1562	23	4	17	1	1	30.571	30.722	30.469	30.674	27.333	28.941	26.62	28.468	29.464	29.29	30.217	30.167
1563	23	4	17	1	1	31.077	30.621	30.469	30.042	26.793	28.916	26.938	28.072	30.167	29.89	29.865	29.464
1564	23	4	17	1	1	31.026	31.052	31.128	30.395	26.989	28.642	27.11	28.617	29.89	29.79	29.439	29.59
1565	23	4	17	1	1	30.798	30.722	30.697	30.775	27.186	28.568	26.816	29.165	29.439	29.565	29.79	30.217
1566	23	4	17	1	1	30.571	30.672	30.243	30.143	26.72	29.14	26.644	28.816	29.966	29.315	30.268	29.59
1567	23	4	17	1	1	31.179	31.026	31.077	30.269	27.259	28.916	27.135	28.394	29.991	29.84	29.916	29.464
1568	23	4	17	1	1	31.077	30.672	30.925	30.876	26.891	28.617	27.012	28.023	29.565	29.941	29.49	30.217
1569	23	4	17	1	1	30.824	30.773	30.369	30.345	26.94	28.667	26.693	28.866	29.64	29.74	29.74	29.74
1570	23	4	17	1	1	30.571	31.052	30.672	30.093	27.284	29.04	26.816	29.165	30.117	29.515	30.293	29.439
1571	23	4	17	1	1	31.179	30.697	31.153	30.876	26.72	28.816	27.159	28.791	29.765	29.29	29.966	30.217
1572	23	4	17	1	1	31.179	30.748	30.646	30.496	27.235	28.518	26.914	28.394	29.389	29.966	29.54	29.865
1573	23	4	17	1	1	30.925	31.077	30.293	29.992	26.965	28.99	26.62	28.023	30.091	29.941	29.615	29.365
1574	23	4	17	1	1	30.672	30.697	31.153	30.699	26.891	29.09	27.036	28.965	29.916	29.74	30.293	30.117
1575	23	4	17	1	1	30.925	30.646	30.95	30.674	27.308	28.841	27.086	29.165	29.464	29.49	30.016	29.991
1576	23	4	17	1	1	31.23	31.103	30.369	30.042	26.72	28.543	26.816	28.791	29.941	29.29	29.615	29.34
1577	23	4	17	1	1	31.026	30.748	30.672	30.446	27.21	28.916	26.693	28.394	30.016	29.865	29.439	29.991
1578	23	4	17	1	1	30.773	30.571	31.153	30.8	27.063	28.99	27.159	28.048	29.615	29.79	30.268	30.091
1579	23	4	17	1	1	30.596	31.128	30.672	30.193	26.842	28.717	27.012	28.941	29.665	29.59	30.091	29.389
1580	23	4	17	1	1	31.204	30.849	30.268	30.269	27.333	28.444	26.718	29.215	30.192	29.365	29.715	29.79
1581	23	4	17	1	1	31.103	30.52	31.128	30.876	26.769	28.99	26.84	28.866	29.865	29.79	29.389	30.192
1582	23	4	17	1	1	30.874	31.103	30.925	30.395	27.186	29.04	27.184	28.493	29.439	29.966	30.268	29.515
1583	23	4	17	1	1	30.621	30.9	30.394	30.118	27.112	28.791	26.963	28.097	30.041	29.79	30.192	29.69
1584	23	4	17	1	1	31.001	30.495	30.646	30.876	26.818	28.493	26.669	28.667	29.966	29.59	29.815	30.268
1585	23	4	17	1	1	31.052	31.077	31.153	30.547	27.358	29.065	26.963	29.265	29.565	29.365	29.414	29.64
1586	23	4	17	1	1	30.849	31.001	30.697	30.017	26.818	29.115	27.184	28.965	29.765	29.665	29.991	29.54
1587	23	4	17	1	1	30.596	30.621	30.243	30.724	27.112	28.866	26.938	28.593	30.217	29.84	30.268	30.293
1588	23	4	17	1	1	31.103	30.874	31.077	30.75	27.161	28.593	26.669	28.221	30.369	29.84	29.941	29.79
1589	23	4	17	1	1	31.996	31.919	30.976	30.143	27.136	29.389	26.963	28.245	31.128	31.001	29.565	29.439
1590	23	4	17	1	1	32.201	32.047	30.469	30.37	27.924	30.268	27.159	29.265	30.824	31.103	29.565	30.268
1591	23	4	17	1	1	31.996	31.663	30.495	30.876	28.171	30.117	26.938	29.14	30.394	30.9	30.318	29.916
1592	23	4	17	1	1	31.714	31.612	31.153	30.37	27.727	29.815	26.644	28.791	30.976	30.646	30.091	29.34
1593	23	4	17	1	1	31.51	32.15	30.773	30.118	28.27	29.49	26.987	28.419	31.077	30.394	29.715	30.091
1594	23	4	17	1	1	32.124	31.816	30.268	30.902	27.85	29.991	27.184	28.072	30.672	30.469	29.365	30.091
1595	23	4	17	1	1	32.047	31.433	30.9	30.572	27.949	30.066	26.938	28.891	30.394	30.976	30.167	29.414
1596	23	4	17	1	1	31.791	32.047	31.052	30.017	28.245	29.79	26.669	29.265	31.077	30.824	30.243	29.84
1597	23	4	17	1	1	31.535	31.893	30.571	30.699	27.702	29.464	26.938	28.965	30.798	30.571	29.916	30.243
1598	23	4	17	1	1	32.047	31.459	30.318	30.775	28.245	29.941	27.184	28.593	30.369	30.343	29.515	29.615
1599	23	4	17	1	1	31.97	31.97	31.153	30.168	27.924	29.941	26.938	28.196	30.95	30.646	29.69	29.59
1600	23	4	17	1	1	31.714	31.919	30.874	30.319	27.875	29.665	26.644	28.32	30.9	30.773	30.343	30.268
1601	23	4	17	1	1	31.561	31.484	30.318	30.851	28.245	29.464	26.938	29.215	30.444	30.571	30.066	29.69
1602	23	4	17	1	1	32.124	31.868	30.748	30.319	27.677	30.016	27.135	29.015	30.773	30.318	29.665	29.464
1603	23	4	17	1	1	31.97	31.97	31.128	30.118	28.147	29.765	26.889	28.617	31.001	30.672	29.414	30.217
1604	23	4	17	1	1	31.689	31.535	30.646	30.876	27.924	29.439	26.62	28.221	30.545	30.798	30.268	29.765
1605	23	4	17	1	1	31.637	31.842	30.268	30.547	27.801	29.966	27.086	28.27	30.545	30.596	30.167	29.389
1606	23	4	17	1	1	32.175	31.97	31.153	30.017	28.27	29.916	27.135	29.24	31.077	30.343	29.79	30.217
1607	23	4	17	1	1	32.021	31.561	30.95	30.75	27.653	29.59	26.865	29.065	30.672	30.545	29.389	29.916
1608	23	4	17	1	1	31.74	31.791	30.394	30.674	28.048	29.59	26.62	28.667	30.343	30.849	30.041	29.315
1609	23	4	17	1	1	31.535	32.021	30.621	30.042	28.048	30.016	27.11	28.27	31.077	30.646	30.293	30.066
1610	23	4	17	1	1	32.175	31.637	31.153	30.547	27.727	29.765	27.11	28.097	30.798	30.419	29.941	30.016
1611	23	4	17	1	1	32.098	31.689	30.697	30.8	28.32	29.439	26.865	29.165	30.343	30.192	29.54	29.34
1612	23	4	17	1	1	31.842	32.124	30.243	30.219	27.751	30.016	26.62	29.14	31.001	30.95	29.64	29.941
1613	23	4	17	1	1	31.561	31.765	31.077	30.269	27.949	30.016	27.11	28.766	30.874	30.925	30.343	30.117
1614	23	4	17	1	1	32.047	31.459	30.976	30.902	28.196	29.74	27.086	28.394	30.419	30.697	30.091	29.414
1615	23	4	17	1	1	32.15	32.073	30.444	30.395	27.677	29.414	26.816	28.048	30.773	30.444	29.69	29.765
1616	23	4	17	1	1	31.919	31.816	30.52	30.042	28.27	30.066	26.644	28.891	30.976	30.243	29.365	30.217
1617	23	4	17	1	1	31.637	31.433	31.179	30.826	27.875	30.016	27.159	29.165	30.571	30.824	30.192	29.565
1618	23	4	17	1	1	31.74	32.021	30.773	30.623	27.899	29.715	27.061	28.841	30.495	30.722	30.243	29.665
1619	23	4	17	1	1	32.201	31.868	30.243	30.017	28.221	29.414	26.791	28.468	31.103	30.495	29.89	30.268
1620	23	4	17	1	1	32.021	31.433	30.95	30.623	27.604	30.016	26.693	28.097	30.748	30.268	29.49	29.69
1621	23	4	17	1	1	31.74	31.996	31.026	30.775	28.097	29.916	27.184	28.543	30.318	30.773	29.74	29.464
1622	23	4	17	1	1	31.51	31.919	30.52	30.193	28.097	29.615	27.061	29.29	31.026	30.748	30.343	30.268
1623	23	4	17	1	1	32.175	31.484	30.343	30.319	27.776	29.464	26.816	29.04	30.9	30.52	30.066	29.84
1624	23	4	17	1	1	32.098	31.919	31.153	30.902	28.295	30.066	26.669	28.667	30.95	30.444	29.69	29.34
1625	23	4	17	1	1	32.717	32.717	30.849	30.421	28.419	30.874	27.159	28.295	32.021	31.74	29.389	30.142
1626	23	4	17	1	1	33.235	32.949	30.318	30.042	29.065	31.001	27.086	28.048	31.919	32.073	30.268	29.966
1627	23	4	17	1	1	33.027	32.536	30.672	30.851	28.965	30.697	26.816	29.09	31.433	31.868	30.217	29.315
1628	23	4	17	1	1	32.742	32.587	31.128	30.598	28.717	30.369	26.644	29.19	31.535	31.586	29.865	29.89
1629	23	4	17	1	1	32.484	32.949	30.672	30.017	29.24	30.925	27.184	28.866	31.97	31.331	29.464	30.142
1630	23	4	17	1	1	33.131	32.536	30.217	30.598	28.667	30.798	27.11	28.493	31.561	31.484	29.765	29.464
1631	23	4	17	1	1	33.053	32.613	31.077	30.775	28.965	30.469	26.84	28.147	31.331	31.74	30.318	29.74
1632	23	4	17	1	1	32.794	32.924	30.976	30.219	29.14	30.748	26.62	28.444	31.996	31.535	30.041	30.217
1633	23	4	17	1	1	32.484	32.536	30.469	30.294	28.593	30.9	27.086	29.29	31.689	31.255	29.665	29.615
1634	23	4	17	1	1	33.001	32.587	30.419	30.902	29.065	30.596	27.135	29.065	31.255	31.637	29.389	29.515
1635	23	4	17	1	1	33.053	32.949	31.179	30.446	28.965	30.394	26.889	28.717	31.944	31.893	30.268	30.268
1636	23	4	17	1	1	32.794	32.562	30.824	30.042	28.766	30.976	26.644	28.345	31.74	31.663	30.217	29.815
1637	23	4	17	1	1	32.51	32.562	30.293	30.851	29.265	30.748	27.012	28.048	31.281	31.408	29.89	29.34
1638	23	4	17	1	1	32.975	33.027	30.748	30.623	28.667	30.394	27.11	29.015	31.868	31.204	29.49	30.167
1639	23	4	17	1	1	33.053	32.639	31.077	30.017	28.965	30.874	26.865	29.165	31.842	31.868	29.74	29.966
1640	23	4	17	1	1	32.794	32.407	30.596	30.496	29.065	30.849	26.595	28.816	31.331	31.74	30.293	29.315
1641	23	4	17	1	1	32.458	32.949	30.293	30.8	28.642	30.52	27.036	28.419	31.689	31.459	29.991	29.941
1642	23	4	17	1	1	33.053	32.587	31.128	30.193	29.14	30.571	27.11	28.023	31.868	31.179	29.59	30.066
1643	23	4	17	1	1	33.027	32.433	30.849	30.168	28.766	30.9	26.84	28.568	31.382	31.714	29.515	29.34
1644	23	4	17	1	1	32.717	32.949	30.268	30.851	28.791	30.571	26.595	29.14	31.561	31.637	30.268	29.715
1645	23	4	17	1	1	32.433	32.562	30.773	30.395	29.19	30.394	27.086	28.816	31.893	31.357	30.016	30.167
1646	23	4	17	1	1	33.131	32.484	31.077	30.017	28.617	30.976	27.061	28.444	31.433	31.306	29.615	29.49
1647	23	4	17	1	1	33.027	32.949	30.545	30.775	28.965	30.697	26.791	28.023	31.484	31.765	29.414	29.59
1648	23	4	17	1	1	32.742	32.536	30.318	30.572	28.99	30.343	26.669	28.617	31.97	31.561	30.293	30.217
1649	23	4	17	1	1	32.458	32.51	31.153	29.967	28.667	31.026	27.159	29.165	31.535	31.255	30.142	29.615
1650	23	4	17	1	1	33.079	32.924	30.824	30.598	29.165	30.976	27.012	28.866	31.331	31.484	29.74	29.464
1651	23	4	17	1	1	33.001	32.51	30.243	30.75	28.692	30.621	26.742	28.468	31.996	31.765	29.365	30.217
1652	23	4	17	1	1	32.717	32.587	30.798	30.118	28.841	30.394	26.718	28.072	31.612	31.51	30.192	29.715
1653	23	4	17	1	1	32.458	32.949	31.052	30.294	29.165	30.976	27.159	28.518	31.23	31.23	30.217	29.365
1654	23	4	17	1	1	33.027	32.51	30.52	30.851	28.617	30.697	26.987	29.165	31.97	31.637	29.865	30.192
1655	23	4	17	1	1	32.846	32.587	30.318	30.319	29.04	30.343	26.693	28.866	31.714	31.689	29.439	29.815
1656	23	4	17	1	1	32.536	32.924	31.128	30.093	28.941	30.925	26.742	28.493	31.23	31.433	29.865	29.29
1657	23	4	17	1	1	32.794	32.484	30.798	30.876	28.667	30.824	27.159	28.097	31.919	31.153	30.268	30.066
1658	23	4	17	1	1	33.079	32.639	30.243	30.522	29.19	30.469	26.963	28.444	31.791	31.74	29.941	29.991
1659	23	4	17	1	1	32.82	32.975	30.773	29.967	28.692	30.672	26.669	29.19	31.281	31.637	29.54	29.29
1660	23	4	17	1	1	32.51	32.536	31.026	30.648	28.816	30.9	26.816	28.941	31.306	31.357	29.565	29.815
1661	23	4	17	1	1	32.175	32.021	30.52	30.674	28.667	30.571	27.159	28.543	30.9	31.077	30.318	30.091
1662	23	4	17	1	1	31.868	31.51	30.343	30.067	27.751	30.192	26.938	28.171	30.394	30.798	30.066	29.414
1663	23	4	17	1	1	31.561	31.868	31.128	30.395	27.924	29.84	26.644	28.245	30.798	30.52	29.665	29.665
1664	23	4	17	1	1	31.868	31.996	30.798	30.826	28.221	29.49	26.889	29.19	30.976	30.243	29.389	30.192
1665	23	4	17	1	1	31.996	31.586	30.243	30.294	27.677	29.815	27.135	28.99	30.545	30.697	30.268	29.565
1666	23	4	17	1	1	31.74	31.689	30.722	30.143	28.245	30.091	26.889	28.617	30.495	30.697	30.167	29.464
1667	23	4	17	1	1	31.459	31.996	31.052	30.902	27.924	29.815	26.62	28.245	31.026	30.469	29.79	30.217
1668	23	4	17	1	1	32.047	31.612	30.571	30.496	27.825	29.49	26.938	28.122	30.672	30.243	29.389	29.715
1669	23	4	17	1	1	32.047	31.561	30.243	29.992	28.295	29.815	27.135	29.14	30.293	30.722	29.966	29.365
1670	23	4	17	1	1	31.791	31.996	31.128	30.775	27.702	29.916	26.865	29.065	31.077	30.824	30.293	30.192
1671	23	4	17	1	1	31.51	31.663	30.925	30.699	28.147	29.615	26.595	28.717	30.925	30.621	29.941	29.84
1672	23	4	17	1	1	31.944	31.51	30.394	30.093	28.023	29.389	26.938	28.32	30.469	30.369	29.565	29.29
1673	23	4	17	1	1	31.996	32.021	30.52	30.395	27.776	29.966	27.135	27.998	30.672	30.318	29.54	30.066
1674	23	4	17	1	1	31.74	31.714	31.153	30.826	28.32	29.79	26.914	28.916	31.001	30.874	30.268	30.041
1675	23	4	17	1	1	31.459	31.459	30.722	30.294	27.727	29.464	26.62	29.19	30.596	30.722	30.041	29.365
1676	23	4	17	1	1	32.047	32.021	30.217	30.143	28.072	29.815	26.914	28.866	30.419	30.495	29.665	29.865
1677	23	4	17	1	1	32.098	31.714	30.95	30.902	28.122	29.916	27.159	28.468	31.077	30.243	29.389	30.142
1678	23	4	17	1	1	31.842	31.357	31.026	30.547	27.751	29.64	26.914	28.097	30.748	30.798	30.268	29.49
1679	23	4	17	1	1	31.561	32.021	30.52	29.992	28.32	29.365	26.644	28.444	30.318	30.849	30.217	29.615
1680	23	4	17	1	1	31.868	31.868	30.318	30.648	27.751	29.991	26.889	29.19	30.95	30.621	29.84	30.217
1681	23	4	17	1	1	32.124	31.433	31.153	30.724	27.974	29.79	27.135	28.916	30.824	30.369	29.414	29.615
1682	23	4	17	1	1	31.893	31.893	30.824	30.093	28.171	29.464	26.889	28.518	30.318	30.318	29.865	29.389
1683	23	4	17	1	1	31.586	31.919	30.217	30.269	27.677	29.765	26.595	28.072	30.824	30.773	30.268	30.192
1684	23	4	17	1	1	31.765	31.459	30.798	30.851	28.221	29.941	26.963	28.444	30.925	30.596	29.916	29.765
1685	23	4	17	1	1	32.15	31.868	31.026	30.294	27.776	29.615	27.086	29.165	30.444	30.318	29.49	29.315
1686	23	4	17	1	1	31.919	31.944	30.469	30.067	27.899	29.389	26.816	28.866	30.571	30.394	29.715	30.091
1687	23	4	17	1	1	31.612	31.484	30.394	30.826	28.171	30.091	26.595	28.444	31.001	30.773	30.268	29.84
1688	23	4	17	1	1	31.689	31.816	31.128	30.496	27.653	29.89	27.061	28.023	30.571	30.571	29.966	29.24
1689	23	4	17	1	1	32.124	31.996	30.697	29.967	28.171	29.54	27.036	28.642	30.369	30.318	29.515	29.966
1690	23	4	17	1	1	31.893	31.561	30.167	30.648	27.899	29.665	26.742	29.14	31.026	30.495	29.565	30.016
1691	23	4	17	1	1	31.612	31.663	30.976	30.648	27.776	30.016	26.669	28.791	30.697	30.9	30.293	29.29
1692	23	4	17	1	1	31.74	31.996	30.925	30.017	28.27	29.715	27.135	28.394	30.293	30.697	30.041	29.765
1693	23	4	17	1	1	32.047	31.586	30.369	30.446	27.653	29.365	26.963	27.974	31.026	30.419	29.615	30.117
1694	23	4	17	1	1	31.842	31.689	30.52	30.8	28.048	30.041	26.644	28.791	30.773	30.192	29.464	29.389
1695	23	4	17	1	1	31.535	31.97	31.128	30.193	28.072	29.966	26.816	29.115	30.293	30.9	30.293	29.615
1696	23	4	17	1	1	31.944	31.561	30.646	30.219	27.677	29.64	27.135	28.742	30.495	30.798	30.091	30.192
1697	23	4	17	1	1	32.124	31.052	30.192	30.902	27.554	29.29	26.889	28.32	30.117	30.545	29.665	29.565
1698	23	4	17	1	1	31.868	30.571	31.026	30.446	26.769	28.941	26.595	28.023	29.615	30.293	29.389	29.439
1699	23	4	17	1	1	31.561	30.874	30.874	29.992	27.136	28.593	26.987	29.015	29.515	30.016	30.268	30.192
1700	23	4	17	1	1	31.255	31.001	30.318	30.8	27.136	28.518	27.11	29.115	30.091	29.74	30.167	29.69
1701	23	4	17	1	1	31.001	30.596	30.571	30.623	26.769	29.115	26.84	28.717	29.765	29.49	29.765	29.34
1702	23	4	17	1	1	30.773	30.773	31.077	29.992	27.358	28.916	26.595	28.32	29.365	29.24	29.365	30.142
1703	23	4	17	1	1	30.545	31.128	30.571	30.522	26.842	28.593	27.086	27.998	30.066	29.765	30.091	29.815
1704	23	4	17	1	1	31.052	30.773	30.217	30.775	27.014	28.444	27.036	29.015	29.941	29.79	30.217	29.265
1705	23	4	17	1	1	31.153	30.495	31.077	30.168	27.284	29.14	26.742	29.14	29.49	29.59	29.84	30.016
1706	23	4	17	1	1	30.976	31.103	30.849	30.269	26.695	28.965	26.693	28.766	29.765	29.34	29.414	29.916
1707	23	4	17	1	1	30.748	30.849	30.268	30.876	27.284	28.667	27.159	28.345	30.066	29.464	29.89	29.265
1708	23	4	17	1	1	30.52	30.469	30.697	30.37	27.063	28.419	26.987	27.998	29.665	29.941	30.293	29.966
1709	23	4	17	1	1	31.103	31.052	31.077	30.042	26.793	29.115	26.669	28.941	29.389	29.765	29.966	29.991
1710	23	4	17	1	1	31.128	30.95	30.596	30.876	27.358	28.965	26.791	29.14	30.091	29.54	29.54	29.265
1711	23	4	17	1	1	30.925	30.52	30.268	30.598	26.818	28.692	27.159	28.791	29.84	29.29	29.615	29.79
1712	23	4	17	1	1	30.722	30.925	31.128	29.992	27.087	28.394	26.938	28.394	29.414	29.665	30.318	30.117
1713	23	4	17	1	1	30.495	30.976	30.824	30.572	27.21	29.09	26.62	27.998	29.916	29.765	30.066	29.439
1714	23	4	17	1	1	30.976	30.571	30.268	30.8	26.72	28.99	26.865	28.866	30.016	29.565	29.665	29.615
1715	23	4	17	1	1	31.052	30.824	30.748	30.193	27.333	28.692	27.159	29.215	29.59	29.315	29.389	30.167
1716	23	4	17	1	1	30.824	31.052	31.077	30.244	26.965	28.394	26.889	28.866	29.515	29.515	30.268	29.515
1717	23	4	17	1	1	30.571	30.697	30.571	30.927	26.818	28.965	26.595	28.468	30.117	29.815	30.167	29.439
1718	23	4	17	1	1	30.925	30.596	30.268	30.446	27.358	28.866	26.938	28.072	29.815	29.615	29.765	30.217
1719	23	4	17	1	1	31.026	31.077	31.128	29.992	26.793	28.593	27.11	28.568	29.389	29.34	29.365	29.715
1720	23	4	17	1	1	30.773	30.748	30.824	30.699	27.112	28.468	26.84	29.19	29.941	29.265	30.091	29.29
1721	23	4	17	1	1	30.52	30.495	30.217	30.623	27.136	29.015	26.595	28.841	29.89	29.89	30.167	30.066
1722	23	4	17	1	1	31.077	31.052	30.773	29.967	26.744	28.791	27.036	28.394	29.439	29.74	29.765	29.84
1723	23	4	17	1	1	31.128	30.773	31.001	30.446	27.308	28.468	27.012	27.974	29.815	29.464	29.365	29.215
1724	23	4	17	1	1	30.874	30.495	30.419	30.75	26.818	28.791	26.718	28.692	30.091	29.215	30.117	29.865
1725	23	4	17	1	1	30.596	31.052	30.469	30.093	26.867	28.941	26.693	29.065	29.665	29.815	30.167	29.966
1726	23	4	17	1	1	30.9	30.798	31.128	30.244	27.284	28.642	27.135	28.692	29.439	29.715	29.74	29.24
1727	23	4	17	1	1	31.179	30.469	30.646	30.826	26.695	28.369	26.914	28.245	30.066	29.464	29.34	29.74
1728	23	4	17	1	1	30.95	31.052	30.217	30.269	27.161	29.04	26.595	27.998	29.74	29.215	30.142	30.041
1729	24	4	17	1	1	30.672	30.773	31.052	30.067	27.014	28.841	26.889	29.015	29.34	29.79	30.192	29.29
1730	24	4	17	1	1	30.672	30.469	30.824	30.826	26.793	28.543	27.086	28.99	30.066	29.715	29.765	29.615
1731	24	4	17	1	1	31.026	31.052	30.217	30.471	27.308	28.667	26.816	28.568	29.916	29.439	29.365	30.117
1732	24	4	17	1	1	30.824	30.798	30.798	29.941	26.72	28.965	26.595	28.122	29.439	29.19	30.142	29.414
1733	24	4	17	1	1	30.545	30.343	30.976	30.648	26.329	28.692	27.036	28.245	28.941	28.916	30.192	29.464
1734	24	4	17	1	1	30.268	29.865	30.369	30.648	25.793	28.345	26.987	29.165	28.468	28.642	29.765	30.167
1735	24	4	17	1	1	29.966	29.515	30.495	29.992	26.378	28.023	26.693	28.916	28.99	28.394	29.365	29.565
1736	24	4	17	1	1	29.715	30.091	31.103	30.37	25.987	27.702	26.742	28.468	29.115	28.369	30.117	29.315
1737	24	4	17	1	1	29.69	29.89	30.596	30.775	25.987	27.407	27.135	28.048	28.717	28.816	30.142	30.091
1738	24	4	17	1	1	30.217	29.49	30.268	30.193	26.304	28.048	26.914	28.518	28.444	28.642	29.74	29.74
1739	24	4	17	1	1	30.066	30.041	31.103	30.168	25.768	28.023	26.595	29.165	29.115	28.394	29.365	29.215
1740	24	4	17	1	1	29.84	29.966	30.798	30.826	26.28	27.751	26.889	28.816	28.891	28.295	30.142	29.941
1741	24	4	17	1	1	29.565	29.59	30.217	30.37	26.134	27.456	27.11	28.369	28.468	28.816	30.142	29.941
1742	24	4	17	1	1	30.091	29.991	30.773	30.017	25.817	27.899	26.816	27.974	28.916	28.667	29.74	29.24
1743	24	4	17	1	1	30.192	29.991	31.001	30.8	26.378	28.048	26.571	28.816	29.04	28.444	29.365	29.79
1744	24	4	17	1	1	29.991	29.59	30.444	30.522	25.89	27.801	27.061	29.09	28.667	28.196	30.192	30.041
1745	24	4	17	1	1	29.74	29.865	30.369	29.941	26.134	27.505	27.036	28.717	28.493	28.816	30.192	29.315
1746	24	4	17	1	1	29.615	30.091	31.103	30.623	26.256	27.677	26.718	28.27	29.09	28.816	29.79	29.615
1747	24	4	17	1	1	30.041	29.74	30.672	30.699	25.768	28.097	26.693	28.023	28.816	28.593	29.365	30.142
1748	24	4	17	1	1	29.89	29.615	30.192	30.067	26.402	27.875	27.135	29.065	28.419	28.345	30.091	29.464
1749	24	4	17	1	1	29.64	30.091	30.976	30.37	26.036	27.579	26.938	29.065	29.015	28.518	30.217	29.49
1750	24	4	17	1	1	29.765	29.815	30.874	30.826	25.914	27.505	26.62	28.667	28.965	28.791	29.815	30.167
1751	24	4	17	1	1	30.243	29.515	30.293	30.269	26.353	27.949	26.865	28.221	28.593	28.593	29.389	29.615
1752	24	4	17	1	1	30.091	30.117	30.596	30.093	25.817	27.751	27.11	28.171	28.667	28.345	29.966	29.34
1753	24	4	17	1	1	29.84	29.941	31.077	30.851	26.28	27.481	26.84	29.14	29.09	28.543	30.243	30.117
1754	24	4	17	1	1	29.59	29.54	30.571	30.496	26.158	27.801	26.571	28.965	28.791	28.742	29.89	29.74
1755	24	4	17	1	1	30.066	29.991	30.243	29.967	25.841	28.072	27.036	28.568	28.394	28.543	29.439	29.265
1756	24	4	17	1	1	30.167	29.941	31.103	30.648	26.402	27.85	27.061	28.122	29.09	28.295	29.79	30.041
1757	24	4	17	1	1	29.966	29.565	30.824	30.648	25.939	27.554	26.767	28.369	28.99	28.642	30.293	29.89
1758	24	4	17	1	1	29.715	29.966	30.243	30.017	26.085	27.53	26.669	29.215	28.617	28.742	29.966	29.215
1759	24	4	17	1	1	29.59	30.041	30.697	30.446	26.304	28.023	27.135	28.941	28.568	28.543	29.54	29.865
1760	24	4	17	1	1	30.243	29.665	31.026	30.8	25.793	27.825	26.987	28.518	29.165	28.295	29.615	30.016
1761	24	4	17	1	1	30.117	29.74	30.469	30.219	26.353	27.53	26.644	28.072	28.866	28.667	30.318	29.29
1762	24	4	17	1	1	29.865	30.091	30.343	30.193	26.085	27.579	26.767	28.493	28.444	28.916	30.041	29.665
1763	24	4	17	1	1	29.615	29.765	31.128	30.851	25.89	28.097	27.11	29.14	28.965	28.717	29.59	30.117
1764	24	4	17	1	1	30.016	29.59	30.697	30.345	26.353	27.899	26.84	28.766	29.04	28.444	29.54	29.389
1765	24	4	17	1	1	30.167	30.091	30.192	30.042	25.793	27.604	26.546	28.295	28.617	28.245	30.293	29.515
1766	24	4	17	1	1	29.941	29.79	31.001	30.8	26.158	27.407	26.963	27.949	28.543	28.841	29.991	30.142
1767	24	4	17	1	1	29.665	29.54	30.824	30.471	26.182	27.998	27.036	28.941	29.115	28.692	29.54	29.464
1768	24	4	17	1	1	29.79	30.117	30.192	29.916	25.768	27.825	26.718	28.99	28.791	28.444	29.64	29.439
1769	24	4	17	1	1	30.066	29.84	30.722	30.598	25.768	27.53	26.669	28.543	28.345	28.147	30.268	30.142
1770	24	4	17	1	1	29.84	29.389	31.001	30.648	25.089	27.235	27.11	28.048	27.875	27.875	29.941	29.565
1771	24	4	17	1	1	29.59	28.941	30.394	29.967	24.968	26.94	26.889	28.394	27.456	27.604	29.464	29.34
1772	24	4	17	1	1	29.315	28.568	30.444	30.345	25.38	26.646	26.571	29.115	28.072	27.358	29.665	30.117
1773	24	4	17	1	1	29.04	29.19	31.103	30.775	24.847	26.402	26.938	28.766	28.023	27.505	30.268	29.665
1774	24	4	17	1	1	28.791	29.09	30.596	30.143	25.234	26.916	27.061	28.295	27.653	27.974	29.941	29.265
1775	24	4	17	1	1	28.568	28.717	30.243	30.193	25.21	26.769	26.742	27.974	27.554	27.801	29.464	30.041
1776	24	4	17	1	1	29.215	28.791	31.077	30.8	24.798	26.524	26.644	28.965	28.171	27.554	29.715	29.815
1777	24	4	17	1	1	29.19	29.215	30.773	30.269	25.404	26.524	27.11	28.965	27.875	27.308	30.268	29.19
1778	24	4	17	1	1	28.965	28.916	30.167	30.093	25.016	27.136	26.914	28.518	27.481	27.653	29.916	29.89
1779	24	4	17	1	1	28.717	28.543	30.874	30.851	24.992	26.965	26.571	28.023	27.949	27.751	29.439	29.966
1780	24	4	17	1	1	28.692	29.09	30.925	30.446	25.355	26.72	26.865	28.444	28.097	27.53	29.79	29.215
1781	24	4	17	1	1	29.14	28.99	30.293	29.967	24.823	26.451	27.086	29.115	27.727	27.284	30.293	29.765
1782	24	4	17	1	1	28.99	28.617	30.596	30.674	25.283	26.916	26.791	28.766	27.431	27.653	29.916	30.016
1783	24	4	17	1	1	28.766	28.965	31.052	30.623	25.186	27.087	26.595	28.295	28.147	27.776	29.439	29.265
1784	24	4	17	1	1	28.568	29.065	30.495	29.967	24.847	26.867	27.061	27.998	27.974	27.579	29.79	29.64
1785	24	4	17	1	1	29.14	28.717	30.318	30.446	25.404	26.598	26.987	28.99	27.604	27.333	30.268	30.142
1786	24	4	17	1	1	29.04	28.791	31.077	30.75	24.992	26.402	26.644	28.99	27.677	27.308	29.89	29.464
1787	24	4	17	1	1	28.816	29.215	30.646	30.118	25.065	27.063	26.791	28.543	28.122	27.875	29.439	29.49
1788	24	4	17	1	1	28.568	28.916	30.167	30.219	25.331	26.94	27.11	28.048	27.825	27.727	29.79	30.167
1789	24	4	17	1	1	29.065	28.543	31.001	30.851	24.798	26.695	26.84	28.468	27.431	27.481	30.268	29.565
1790	24	4	17	1	1	29.015	29.09	30.824	30.319	25.331	26.426	26.571	29.165	28.048	27.235	29.916	29.34
1791	24	4	17	1	1	28.816	28.99	30.192	30.067	25.186	26.867	27.012	28.791	28.023	27.85	29.439	30.142
1792	24	4	17	1	1	28.568	28.617	30.722	30.8	24.871	26.94	27.036	28.32	27.677	27.899	29.815	29.715
1793	24	4	17	1	1	28.99	28.99	30.976	30.446	25.38	26.72	26.693	28.023	27.505	27.677	30.268	29.265
1794	24	4	17	1	1	29.165	29.065	30.419	29.941	24.944	26.475	26.693	29.015	28.295	27.431	29.916	30.066
1795	24	4	17	1	1	28.965	28.742	30.394	30.699	25.162	26.867	27.135	29.04	28.072	27.259	29.464	29.815
1796	24	4	17	1	1	28.742	28.791	31.077	30.648	25.307	27.087	26.938	28.593	27.702	27.825	29.815	29.19
1797	24	4	17	1	1	28.642	29.24	30.646	29.992	24.798	26.867	26.595	28.122	27.481	27.677	30.268	29.89
1798	24	4	17	1	1	29.04	28.965	30.167	30.446	25.355	26.622	26.865	28.369	28.196	27.431	29.916	29.991
1799	24	4	17	1	1	28.916	28.568	30.976	30.775	25.162	26.378	27.086	29.165	27.998	27.235	29.464	29.265
1800	24	4	17	1	1	28.667	29.115	30.874	30.143	24.871	26.965	26.791	28.866	27.628	27.825	29.79	29.74
1801	24	4	17	1	1	28.568	29.14	30.268	30.269	25.428	26.842	26.595	28.394	27.628	27.702	30.293	30.091
1802	24	4	17	1	1	29.215	28.791	30.545	30.851	25.016	26.622	27.086	27.974	28.171	27.456	29.941	29.365
1803	24	4	17	1	1	29.09	28.667	31.026	30.294	25.065	26.378	26.987	28.816	27.875	27.235	29.49	29.54
1804	24	4	17	1	1	28.866	29.215	30.469	30.017	25.355	26.989	26.644	29.015	27.949	27.998	29.665	30.142
1805	24	4	17	1	1	29.464	29.69	30.243	30.775	25.428	27.899	26.767	28.568	29.115	28.965	30.243	29.464
1806	24	4	17	1	1	30.343	30.167	31.052	30.446	26.231	28.097	27.086	28.048	29.115	28.891	29.89	29.389
1807	24	4	17	1	1	30.243	29.79	30.697	29.916	26.012	27.825	26.816	28.369	28.692	28.617	29.389	30.117
1808	24	4	17	1	1	29.966	29.565	30.142	30.547	25.866	27.505	26.571	29.09	28.493	28.245	29.765	29.64
1809	24	4	17	1	1	29.665	30.091	30.9	30.623	26.329	27.702	27.012	28.692	29.09	28.742	30.217	29.265
1810	24	4	17	1	1	29.79	29.79	30.874	29.967	25.768	27.924	26.963	28.221	28.791	28.816	29.815	29.966
1811	24	4	17	1	1	30.217	29.565	30.243	30.395	26.182	27.677	26.62	28.097	28.394	28.468	29.34	29.815
1812	24	4	17	1	1	30.016	30.091	30.646	30.724	26.085	27.382	26.644	29.065	29.09	28.221	29.966	29.215
1813	24	4	17	1	1	29.74	29.815	31.026	30.067	25.841	28.072	27.11	28.891	28.941	28.841	30.167	29.84
1814	24	4	17	1	1	29.615	29.54	30.444	30.269	26.329	27.974	26.938	28.394	28.493	28.617	29.74	29.941
1815	24	4	17	1	1	30.142	30.142	30.394	30.826	25.793	27.702	26.595	27.949	28.841	28.27	29.34	29.215
1816	24	4	17	1	1	29.966	29.89	31.077	30.244	26.231	27.407	26.816	28.742	29.09	28.717	30.142	29.74
1817	24	4	17	1	1	29.69	29.515	30.646	30.093	26.085	27.998	27.135	29.04	28.692	28.816	30.117	30.041
1818	24	4	17	1	1	29.765	30.066	30.192	30.826	25.841	27.85	26.84	28.617	28.468	28.468	29.69	29.29
1819	24	4	17	1	1	30.117	29.916	31.001	30.421	26.353	27.579	26.571	28.122	29.14	28.27	29.389	29.64
1820	24	4	17	1	1	29.916	29.515	30.824	29.967	25.817	27.53	26.987	28.345	28.866	28.816	30.217	30.117
1821	24	4	17	1	1	29.64	30.066	30.217	30.699	25.963	28.097	27.036	29.165	28.444	28.593	30.066	29.414
1822	24	4	17	1	1	29.941	30.066	30.697	30.623	26.304	27.899	26.718	28.866	29.015	28.245	29.64	29.54
1823	24	4	17	1	1	30.091	29.69	31.026	29.992	25.768	27.604	26.693	28.419	29.04	28.766	29.414	30.167
1824	24	4	17	1	1	29.865	29.79	30.495	30.446	26.304	27.481	27.135	27.998	28.667	28.692	30.243	29.565
1825	24	4	17	1	1	29.59	30.066	30.343	30.775	26.085	28.097	26.938	28.841	28.543	28.369	30.066	29.439
1826	24	4	17	1	1	30.041	29.715	31.103	30.168	25.89	27.924	26.62	29.14	29.24	28.493	29.64	30.167
1827	24	4	17	1	1	30.167	29.74	30.722	30.219	26.378	27.653	26.865	28.742	28.99	28.791	29.365	29.665
1828	24	4	17	1	1	29.966	30.091	30.192	30.851	25.866	27.431	27.135	28.32	28.568	28.518	30.217	29.34
1829	24	4	17	1	1	29.69	29.79	30.925	30.37	26.182	27.974	26.865	28.122	28.742	28.245	30.117	30.142
1830	24	4	17	1	1	29.84	29.615	30.976	30.042	26.231	27.825	26.595	29.115	29.165	28.816	29.715	29.84
1831	24	4	17	1	1	30.243	30.167	30.419	30.826	25.793	27.554	27.012	29.065	28.816	28.642	29.34	29.24
1832	24	4	17	1	1	30.066	29.89	30.495	30.547	26.378	27.604	27.061	28.642	28.444	28.32	30.167	29.916
1833	24	4	17	1	1	29.815	29.54	31.128	29.967	25.963	27.974	26.767	28.196	29.09	28.692	30.192	29.991
1834	24	4	17	1	1	29.565	30.091	30.646	30.572	26.012	27.751	26.669	28.27	28.99	28.766	29.765	29.24
1835	24	4	17	1	1	30.192	29.966	30.243	30.674	26.256	27.481	27.135	29.165	28.568	28.468	29.34	29.715
1836	24	4	17	1	1	30.167	29.565	31.077	30.017	25.744	27.875	26.963	28.916	28.742	28.32	30.091	30.117
1837	24	4	17	1	1	29.916	30.041	30.849	30.37	26.304	28.097	26.644	28.468	29.09	28.841	30.192	29.365
1838	24	4	17	1	1	29.64	29.991	30.243	30.8	25.987	27.85	26.84	27.998	28.717	28.617	29.79	29.54
1839	24	4	17	1	1	29.991	29.59	30.824	30.193	25.841	27.554	27.135	28.642	28.493	28.295	29.365	30.167
1840	24	4	17	1	1	30.066	30.016	31.001	30.118	26.353	27.727	26.865	29.115	29.515	28.866	30.091	29.515
1841	24	4	17	1	1	30.646	30.824	30.419	30.826	26.451	29.015	26.62	28.742	30.167	29.991	30.167	29.439
1842	24	4	17	1	1	31.331	31.052	30.495	30.395	27.136	29.165	27.086	28.295	29.79	29.89	29.74	30.167
1843	24	4	17	1	1	31.153	30.672	31.128	29.967	27.014	28.891	27.036	28.048	29.34	29.565	29.365	29.69
1844	24	4	17	1	1	30.874	30.722	30.672	30.699	26.695	28.543	26.742	29.015	30.016	29.24	30.117	29.34
1845	24	4	17	1	1	30.596	31.128	30.243	30.598	27.284	28.742	26.742	29.04	29.89	29.916	30.167	30.091
1846	24	4	17	1	1	31.103	30.773	31.077	29.967	26.916	29.09	27.159	28.642	29.439	29.815	29.765	29.84
1847	24	4	17	1	1	31.179	30.571	30.9	30.496	26.867	28.816	26.963	28.196	29.89	29.49	29.365	29.24
1848	24	4	17	1	1	30.95	31.103	30.318	30.75	27.308	28.493	26.644	28.27	30.016	29.315	30.066	29.941
1849	24	4	17	1	1	30.672	30.798	30.697	30.118	26.769	28.916	26.889	29.19	29.565	29.941	30.217	30.016
1850	24	4	17	1	1	30.773	30.495	31.128	30.269	27.186	29.04	27.135	28.99	29.64	29.715	29.84	29.265
1851	24	4	17	1	1	31.128	31.103	30.621	30.876	26.965	28.742	26.889	28.593	30.117	29.414	29.389	29.765
1852	24	4	17	1	1	30.925	30.849	30.318	30.345	26.916	28.444	26.595	28.171	29.74	29.464	29.966	30.167
1853	24	4	17	1	1	30.672	30.495	31.128	30.067	27.284	28.99	27.012	28.345	29.414	29.865	30.268	29.464
1854	24	4	17	1	1	30.874	31.077	30.874	30.851	26.744	28.916	27.086	29.215	30.117	29.615	29.916	29.59
1855	24	4	17	1	1	31.052	30.9	30.293	30.547	27.235	28.642	26.816	28.99	29.89	29.29	29.49	30.243
1856	24	4	17	1	1	30.849	30.495	30.748	29.992	27.038	28.493	26.669	28.593	29.439	29.765	29.74	29.665
1857	24	4	17	1	1	30.596	30.976	31.077	30.674	26.867	29.14	27.135	28.196	29.966	29.765	30.318	29.439
1858	24	4	17	1	1	31.103	31.026	30.596	30.75	27.308	28.965	27.036	28.369	30.016	29.49	30.016	30.243
1859	24	4	17	1	1	31.204	30.646	30.318	30.143	26.744	28.667	26.767	29.29	29.615	29.315	29.615	29.84
1860	24	4	17	1	1	30.976	30.849	31.153	30.37	27.186	28.468	26.742	29.065	29.59	29.89	29.464	29.315
1861	24	4	17	1	1	30.722	31.103	30.849	30.876	27.112	29.115	27.184	28.667	30.167	29.69	30.318	30.066
1862	24	4	17	1	1	30.672	30.773	30.318	30.345	26.793	28.99	27.012	28.295	29.84	29.414	30.142	30.066
1863	24	4	17	1	1	31.23	30.596	30.773	30.093	27.358	28.717	26.742	28.171	29.414	29.54	29.765	29.365
1864	24	4	17	1	1	31.077	31.103	31.128	30.876	26.842	28.419	26.791	29.215	29.991	29.941	29.389	29.865
1865	24	4	17	1	1	30.849	30.849	30.646	30.572	27.014	29.015	27.208	29.165	29.991	29.715	30.066	30.142
1866	24	4	17	1	1	30.596	30.52	30.268	30.017	27.284	28.916	27.012	28.816	29.59	29.414	30.293	29.464
1867	24	4	17	1	1	31.077	31.128	31.103	30.674	26.744	28.642	26.742	28.419	29.665	29.265	29.941	29.665
1868	24	4	17	1	1	31.204	30.95	30.925	30.775	27.284	28.518	26.767	28.048	30.091	29.916	29.54	30.243
1869	24	4	17	1	1	30.976	30.545	30.369	30.168	26.989	29.04	27.208	28.916	29.74	29.74	29.615	29.64
1870	24	4	17	1	1	30.748	31.001	30.646	30.345	26.842	28.816	27.012	29.19	29.414	29.439	30.318	29.464
1871	24	4	17	1	1	30.646	30.976	31.153	30.876	27.333	28.518	26.742	28.841	30.091	29.414	30.066	30.217
1872	24	4	17	1	1	31.128	30.571	30.646	30.294	26.72	28.866	26.791	28.419	29.815	29.865	29.64	29.765
1873	24	4	17	1	1	30.976	30.95	30.293	30.093	27.087	29.09	27.184	28.023	29.365	29.64	29.464	29.365
1874	24	4	17	1	1	30.722	31.026	31.153	30.851	27.136	28.841	26.963	28.841	30.066	29.315	30.268	30.142
1875	24	4	17	1	1	30.722	30.621	30.925	30.522	26.793	28.518	26.669	29.215	29.916	29.765	30.091	29.89
1876	24	4	17	1	1	31.23	30.849	30.343	30.017	27.358	28.891	26.889	28.841	29.916	29.916	29.69	29.29
1877	24	4	17	1	1	31.893	31.816	30.722	30.75	27.53	29.966	27.184	28.444	31.026	30.925	29.414	30.016
1878	24	4	17	1	1	32.253	32.047	31.179	30.648	28.196	30.142	26.938	28.048	31.001	30.874	30.293	30.016
1879	24	4	17	1	1	32.047	31.663	30.672	30.017	27.85	29.84	26.644	28.816	30.52	30.545	30.217	29.315
1880	24	4	17	1	1	31.765	31.612	30.268	30.522	27.85	29.515	26.938	29.215	30.571	30.243	29.84	29.89
1881	24	4	17	1	1	31.535	32.021	31.128	30.826	28.27	29.765	27.184	28.866	31.026	30.824	29.414	30.117
1882	24	4	17	1	1	32.098	31.689	30.95	30.219	27.677	29.991	26.938	28.493	30.596	30.672	30.016	29.389
1883	24	4	17	1	1	31.97	31.561	30.394	30.269	28.122	29.715	26.644	28.097	30.444	30.318	30.318	29.765
1884	24	4	17	1	1	31.714	32.098	30.596	30.902	28.048	29.414	26.963	28.642	31.052	30.621	29.966	30.192
1885	24	4	17	1	1	31.612	31.791	31.204	30.421	27.751	30.117	27.159	29.265	30.672	30.773	29.59	29.515
1886	24	4	17	1	1	32.227	31.459	30.773	30.017	28.295	29.991	26.938	28.965	30.343	30.469	29.54	29.64
1887	24	4	17	1	1	32.073	32.073	30.243	30.826	27.751	29.69	26.644	28.568	31.077	30.243	30.343	30.268
1888	24	4	17	1	1	31.791	31.816	31.026	30.674	27.924	29.414	26.987	28.171	30.773	30.874	30.142	29.69
1889	24	4	17	1	1	31.535	31.459	31.026	30.067	28.221	30.016	27.184	28.444	30.318	30.672	29.765	29.439
1890	24	4	17	1	1	32.15	32.098	30.52	30.522	27.677	29.865	26.938	29.29	30.976	30.343	29.365	30.268
1891	24	4	17	1	1	32.15	31.919	30.444	30.826	28.221	29.54	26.669	29.065	30.874	30.571	30.066	29.89
1892	24	4	17	1	1	31.893	31.51	31.179	30.269	27.924	29.715	26.914	28.692	30.394	30.925	30.318	29.315
1893	24	4	17	1	1	31.612	31.919	30.798	30.269	27.801	30.091	27.184	28.32	30.824	30.646	29.966	30.066
1894	24	4	17	1	1	31.893	31.944	30.268	30.927	28.295	29.84	26.963	28.122	31.001	30.318	29.59	30.041
1895	24	4	17	1	1	32.201	31.535	30.874	30.496	27.677	29.515	26.693	29.14	30.545	30.621	29.515	29.34
1896	24	4	17	1	1	31.996	31.816	31.103	30.017	28.048	29.765	26.865	29.19	30.495	30.773	30.369	29.84
1897	24	4	17	1	1	31.714	31.996	30.621	30.8	28.171	29.991	27.208	28.841	31.077	30.495	30.192	30.167
1898	24	4	17	1	1	31.561	31.612	30.243	30.775	27.628	29.715	27.012	28.468	30.697	30.217	29.815	29.515
1899	24	4	17	1	1	32.175	31.765	31.103	30.193	28.196	29.414	26.742	28.097	30.318	30.925	29.414	29.665
1900	24	4	17	1	1	32.073	31.996	30.95	30.294	27.974	30.041	26.791	28.667	31.052	30.798	29.941	30.268
1901	24	4	17	1	1	31.816	31.637	30.419	30.902	27.801	29.966	27.233	29.265	30.824	30.469	30.293	29.665
1902	24	4	17	1	1	31.535	31.637	30.52	30.395	28.27	29.64	27.036	28.965	30.318	30.243	29.966	29.439
1903	24	4	17	1	1	32.021	32.124	31.179	30.042	27.653	29.439	26.742	28.568	30.9	30.849	29.565	30.243
1904	24	4	17	1	1	32.047	31.765	30.748	30.826	27.998	30.117	26.742	28.171	30.874	30.621	29.515	29.815
1905	24	4	17	1	1	31.816	31.459	30.217	30.522	28.122	29.916	27.184	28.345	30.369	30.268	30.343	29.29
1906	24	4	17	1	1	31.51	32.047	30.976	29.992	27.628	29.565	26.987	29.215	30.773	30.646	30.142	30.041
1907	24	4	17	1	1	32.047	31.816	31.001	30.699	28.147	29.615	26.718	28.965	30.925	30.748	29.715	29.941
1908	24	4	17	1	1	32.098	31.459	30.444	30.724	27.924	30.016	26.767	28.568	30.419	30.444	29.365	29.265
1909	24	4	17	1	1	31.868	32.098	30.495	30.067	27.825	29.74	27.184	28.171	30.646	30.293	30.217	29.865
1910	24	4	17	1	1	31.586	31.893	31.153	30.395	28.245	29.389	26.987	28.369	31.026	30.824	30.268	30.117
1911	24	4	17	1	1	31.996	31.459	30.722	30.851	27.653	30.016	26.693	29.265	30.571	30.571	29.89	29.389
1912	24	4	17	1	1	32.15	31.97	30.192	30.294	28.072	29.966	26.84	29.04	30.469	30.343	29.464	29.715
1913	24	4	17	1	1	32.717	32.639	30.976	30.118	28.717	30.646	27.159	28.642	31.561	31.459	29.74	30.192
1914	24	4	17	1	1	33.209	32.949	31.001	30.876	29.19	31.077	26.914	28.245	32.021	31.919	30.293	29.515
1915	24	4	17	1	1	33.001	32.536	30.469	30.547	28.593	30.773	26.644	28.245	31.535	31.586	29.991	29.54
1916	24	4	17	1	1	32.665	32.639	30.419	29.967	28.941	30.394	26.889	29.215	31.306	31.179	29.565	30.243
1917	24	4	17	1	1	32.587	32.898	31.179	30.648	29.065	30.824	27.184	29.065	31.996	31.663	29.515	29.665
1918	24	4	17	1	1	33.157	32.484	30.798	30.775	28.642	30.849	26.963	28.692	31.612	31.663	30.343	29.439
1919	24	4	17	1	1	32.975	32.691	30.243	30.168	29.165	30.52	26.669	28.295	31.281	31.306	30.142	30.243
1920	24	4	17	1	1	32.665	32.924	30.925	30.294	28.816	30.596	26.84	28.072	31.944	31.51	29.765	29.815
1921	24	4	17	1	1	32.536	32.484	31.052	30.902	28.766	30.925	27.159	29.115	31.612	31.74	29.365	29.315
1922	24	4	17	1	1	33.131	32.691	30.545	30.421	29.215	30.621	26.963	29.19	31.23	31.408	30.117	30.117
1923	24	4	17	1	1	32.949	33.027	30.571	30.042	28.642	31.052	26.669	28.841	32.073	31.204	30.293	30.016
1924	24	4	17	1	1	32.639	32.587	31.281	30.826	28.916	31.179	26.84	28.444	31.944	31.944	29.941	29.29
1925	24	4	17	1	1	32.304	32.381	30.9	30.547	29.09	30.849	27.184	28.147	31.408	31.765	29.54	29.49
1926	24	4	17	1	1	32.304	32.898	30.343	29.941	28.617	30.672	26.963	29.14	31.944	31.408	29.14	30.117
1927	24	4	17	1	1	32.742	32.562	30.976	30.471	29.115	31.179	26.669	29.315	31.996	31.357	29.439	29.565
1928	24	4	17	1	1	32.536	32.355	31.153	30.75	28.891	30.925	26.816	28.99	31.484	31.816	29.991	29.24
1929	24	4	17	1	1	32.253	32.898	30.646	30.193	28.742	30.571	27.184	28.617	31.816	31.535	29.74	30.066
1930	24	4	17	1	1	32.433	32.587	30.444	30.168	29.24	31.281	26.987	28.245	32.098	31.179	29.365	29.74
1931	24	4	17	1	1	32.82	32.355	31.255	30.851	28.642	31.128	26.718	28.593	31.586	31.791	29.04	29.14
1932	24	4	17	1	1	32.587	32.924	30.95	30.446	28.866	30.773	26.742	29.365	31.637	31.637	29.941	29.84
1933	24	4	17	1	1	32.304	32.587	30.419	29.941	29.14	30.824	27.184	29.09	32.073	31.255	29.966	29.916
1934	24	4	17	1	1	32.33	32.33	30.773	30.699	28.568	31.179	26.987	28.692	31.586	31.637	29.615	29.24
1935	24	4	17	1	1	32.665	32.872	31.179	30.674	29.015	30.874	26.718	28.295	31.586	31.714	29.215	29.49
1936	24	4	17	1	1	32.407	32.536	30.672	30.017	28.965	30.571	26.742	28.345	32.073	31.331	29.29	30.066
1937	24	4	17	1	1	32.124	32.381	30.369	30.269	28.617	31.23	27.159	29.265	31.586	31.382	30.016	29.439
1938	24	4	17	1	1	32.691	32.898	31.204	30.775	29.065	31.001	26.963	29.04	31.612	31.791	29.765	29.265
1939	24	4	17	1	1	32.587	32.536	30.925	30.219	28.916	30.596	26.669	28.642	32.073	31.433	29.34	30.041
1940	24	4	17	1	1	32.304	32.433	30.343	30.042	28.692	31.179	26.791	28.196	31.561	31.204	29.065	29.59
1941	24	4	17	1	1	32.355	32.898	30.824	30.775	29.165	31.077	27.135	28.493	31.586	31.868	29.916	29.14
1942	24	4	17	1	1	32.691	32.484	31.103	30.446	28.667	30.672	26.914	29.29	32.098	31.586	29.815	29.916
1943	24	4	17	1	1	32.458	32.51	30.571	29.916	28.816	31.026	26.62	28.99	31.612	31.179	29.439	29.765
1944	24	4	17	1	1	32.124	32.872	30.419	30.598	29.19	31.204	26.889	28.593	31.51	31.714	29.04	29.065
1945	24	4	17	1	1	32.717	32.433	31.204	30.623	28.568	30.824	27.086	28.171	32.073	31.637	29.765	29.64
1946	24	4	17	1	1	32.691	32.536	30.824	29.992	28.866	30.621	26.84	28.642	31.612	31.23	29.941	29.89
1947	24	4	17	1	1	32.407	32.846	30.293	30.269	29.09	31.23	26.595	29.215	31.51	31.612	29.59	29.215
1948	24	4	17	1	1	32.124	32.407	30.976	30.775	28.593	30.95	27.036	28.916	32.073	31.663	29.165	29.49
1949	24	4	17	1	1	32.175	31.868	31.077	30.244	28.32	30.545	27.061	28.493	31.612	31.281	29.34	29.991
1950	24	4	17	1	1	31.919	31.382	30.52	30.042	27.628	30.117	26.791	28.097	30.976	30.849	30.016	29.34
1951	24	4	17	1	1	31.612	31.893	30.469	30.8	28.122	29.715	26.62	28.841	30.419	30.444	29.74	29.315
1952	24	4	17	1	1	31.306	31.816	31.204	30.446	27.998	30.066	27.086	29.265	31.077	30.343	29.34	30.041
1953	24	4	17	1	1	31.331	31.382	30.798	29.916	27.751	30.268	27.036	28.916	30.976	30.849	29.09	29.515
1954	24	4	17	1	1	31.714	31.868	30.293	30.547	28.27	29.941	26.767	28.518	30.444	30.596	29.941	29.165
1955	24	4	17	1	1	31.51	31.816	31.052	30.674	27.702	29.615	26.644	28.122	30.95	30.217	29.84	29.991
1956	24	4	17	1	1	31.23	31.382	31.052	30.042	27.974	30.293	27.135	28.891	31.026	30.773	29.464	29.715
1957	24	4	17	1	1	31.535	31.842	30.52	30.269	28.122	30.167	27.036	29.265	30.545	30.672	29.065	29.115
1958	24	4	17	1	1	31.791	31.816	30.545	30.775	27.677	29.865	26.742	28.916	30.849	30.318	29.74	29.84
1959	24	4	17	1	1	31.561	31.408	31.204	30.269	28.221	29.715	26.693	28.518	31.026	30.571	29.916	29.84
1960	24	4	17	1	1	31.281	31.842	30.773	30.017	27.825	30.293	27.135	28.122	30.545	30.773	29.565	29.165
1961	24	4	17	1	1	31.331	31.842	30.268	30.775	27.899	30.066	26.987	28.891	30.798	30.444	29.165	29.615
1962	24	4	17	1	1	31.816	31.408	31.052	30.496	28.196	29.74	26.693	29.29	31.103	30.243	29.365	29.991
1963	24	4	17	1	1	31.637	31.765	31.052	29.916	27.604	29.966	26.742	28.941	30.646	30.824	30.016	29.34
1964	24	4	17	1	1	31.357	31.842	30.52	30.522	28.048	30.217	27.159	28.543	30.672	30.596	29.74	29.389
1965	24	4	17	1	1	31.204	31.433	30.495	30.724	28.048	29.941	26.963	28.147	31.128	30.243	29.34	30.066
1966	24	4	17	1	1	31.816	31.765	31.23	30.118	27.727	29.665	26.669	28.766	30.722	30.697	29.04	29.515
1967	24	4	17	1	1	31.663	31.868	30.849	30.168	28.295	30.293	26.767	29.29	30.571	30.697	29.89	29.215
1968	24	4	17	1	1	31.408	31.459	30.293	30.851	27.776	30.217	27.159	28.99	31.179	30.369	29.89	30.041
1969	24	4	17	1	1	31.128	31.714	30.925	30.421	27.924	29.916	26.963	28.593	30.773	30.469	29.54	29.69
1970	24	4	17	1	1	31.765	31.868	31.128	29.941	28.221	29.64	26.693	28.196	30.469	30.824	29.14	29.14
1971	24	4	17	1	1	31.74	31.484	30.646	30.623	27.677	30.243	26.791	28.593	31.179	30.545	29.439	29.916
1972	24	4	17	1	1	31.484	31.689	30.343	30.623	28.196	30.091	27.159	29.34	30.874	30.217	29.966	29.865
1973	24	4	17	1	1	31.179	31.919	31.204	30.017	27.998	29.79	26.938	29.065	30.419	30.849	29.69	29.19
1974	24	4	17	1	1	31.663	31.535	30.976	30.345	27.776	29.69	26.669	28.692	31.103	30.722	29.315	29.615
1975	24	4	17	1	1	31.791	31.561	30.444	30.826	28.369	30.268	26.816	28.295	30.925	30.369	29.115	29.991
1976	24	4	17	1	1	31.535	31.97	30.697	30.294	27.801	30.066	27.159	28.345	30.444	30.419	29.991	29.34
1977	24	4	17	1	1	31.255	31.586	31.179	29.992	27.85	29.765	26.938	29.29	31.077	30.798	29.865	29.365
1978	24	4	17	1	1	31.459	31.459	30.697	30.775	28.245	29.991	26.644	29.115	30.925	30.495	29.464	30.041
1979	24	4	17	1	1	31.689	31.97	30.293	30.496	27.653	30.217	26.84	28.692	30.419	30.217	29.065	29.439
1980	24	4	17	1	1	31.433	31.637	31.128	29.891	28.072	29.916	27.135	28.27	31.026	30.824	29.715	29.19
1981	24	4	17	1	1	31.153	31.408	30.925	30.522	27.998	29.615	26.865	28.345	30.976	30.596	29.941	29.991
1982	24	4	17	1	1	31.663	31.97	30.343	30.648	27.702	30.268	26.595	29.265	30.444	30.217	29.565	29.665
1983	24	4	17	1	1	31.637	31.637	30.748	30.017	28.245	30.117	26.963	29.04	31.001	30.824	29.14	29.09
1984	24	4	17	1	1	31.357	31.408	31.128	30.219	27.751	29.765	27.11	28.617	30.976	30.824	29.439	29.815
1985	24	4	17	1	1	31.052	31.74	30.596	30.775	27.186	29.414	26.816	28.196	30.419	30.469	29.966	29.765
1986	24	4	17	1	1	30.748	31.357	30.419	30.244	26.744	29.09	26.595	28.543	29.84	30.066	29.665	29.065
1987	24	4	17	1	1	30.469	30.874	31.204	30.017	27.333	28.766	27.061	29.315	29.565	29.69	29.24	29.665
1988	24	4	17	1	1	30.192	30.419	30.849	30.775	26.891	29.115	27.086	29.015	30.192	29.315	29.19	29.916
1989	24	4	17	1	1	30.773	30.976	30.293	30.446	26.818	29.34	26.791	28.593	29.84	29.665	29.991	29.215
1990	24	4	17	1	1	30.798	30.849	30.95	29.891	27.333	29.065	26.595	28.147	29.515	29.815	29.765	29.464
1991	24	4	17	1	1	30.571	30.444	31.077	30.547	26.72	28.766	27.086	28.692	30.217	29.515	29.365	30.016
1992	24	4	17	1	1	30.293	30.9	30.52	30.674	27.063	29.115	27.061	29.29	29.941	29.265	29.065	29.389
1993	24	4	17	1	1	30.469	30.9	30.52	30.017	27.186	29.365	26.767	28.941	29.464	29.84	29.941	29.29
1994	24	4	17	1	1	30.874	30.495	31.204	30.269	26.72	29.09	26.644	28.518	30.192	29.665	29.865	30.041
[truncated: 10,102 more rows]
