# Supplementary material for: Stress-resistant corals may not acclimatize to ocean warming but maintain heat tolerance under cooler temperatures
Source: Nat Commun. 2019 Sep 17;10:4031. doi: 10.1038/s41467-019-12065-0 (PMC6748961; doi:10.1038/s41467-019-12065-0)
Supplement: Supplementary file 4 — Source Data [file 41467_2019_12065_MOESM4_ESM.xlsx]

## Sheet: Fig 1
Source data for: Schoepf et al, Stress-resistant corals may not acclimatize to ocean warming but maintain heat tolerance under cooler temperatures
Figure 1: Temperature regimes during the acclimation phase and heat stress test
Acclimation phase - weekly average temperatures
Year	Calendar week	Experimental week	native Kimberley - constant	warming - constant	4C cooler reef - constant	native Kimberley - variable	warming - variable	4C cooler reef - variable
2016	32	1	25.2114	26.9324	25.487	26.2043	26.8173	25.6886
2016	33	2	25.2866	26.9702	24.9069	26.0582	26.6794	24.8615
2016	34	3	25.6272	27.2759	24.2327	26.3908	26.9877	24.1823
2016	35	4	25.8421	27.4592	23.4902	26.4822	27.1918	23.4548
2016	36	5	26.1352	27.4956	22.7252	26.6874	27.3371	22.6684
2016	37	6	26.791	27.7103	22.3137	26.9762	27.7988	22.3088
2016	38	7	26.9912	27.9437	22.3294	27.1444	27.8265	22.6605
2016	39	8	27.575	28.5423	22.4108	27.8997	28.5769	22.6419
2016	40	9	27.6231	28.6307	22.3475	28.0396	28.6388	22.4954
2016	41	10	28.2546	29.2707	22.3661	28.6842	29.3383	22.6806
2016	42	11	28.2796	29.2895	22.366	28.6551	29.3763	22.6542
2016	43	12	28.9591	29.9166	22.6786	29.319	30.0291	22.9741
2016	44	13	28.9507	29.8649	22.6766	29.2446	29.9749	22.9187
2016	45	14	28.3168	29.5548	22.0527	28.7633	29.5291	22.197
2016	46	15	28.9329	29.9365	22.931	29.2967	30.1146	23.1291
2016	47	16	29.4198	30.2482	23.3944	29.5368	30.5238	23.4799
2016	48	17	29.6815	30.419	23.7828	29.8638	30.4163	23.676
2016	49	18	29.6928	30.5556	23.9213	29.9425	30.6361	23.9102
2016	50	19	29.7227	30.764	24.206	30.0572	30.7923	24.3698
2016	51	20	29.8221	30.9378	24.2918	29.8436	30.9394	24.4714
2016	52	21	30.0105	31.1229	24.7687	29.9174	30.8344	24.8161
2016	53	22	29.9625	31.1217	24.7712	30.0506	30.7218	24.7078
2017	1	23	30.1397	31.4774	25.1878	30.3958	31.1235	25.1335
2017	2	24	29.8112	31.4515	25.3672	30.4317	31.3981	25.2717
2017	3	25	30.1308	31.2171	25.9111	30.4809	31.4983	25.5124
2017	4	26	30.5731	31.2147	26.2884	30.6058	31.5497	26.1261
2017	5	27	30.6261	30.9987	26.7175	30.695	31.4416	26.5079
2017	6	28	30.6615	29.4306	27.4073	30.5075	29.9725	26.9511
2017	7	29	30.7379	29.5589	27.4658	30.7722	30.0403	27.3981
2017	8	30	30.7952	29.6085	27.6215	30.8485	29.9908	27.8066
2017	9	31	30.8596	29.661	27.6686	30.7443	29.916	27.7026
2017	10	32	30.7052	29.9563	27.7226	31.1084	30.0819	27.8651
2017	11	33	30.6434	29.8692	27.5295	31.0161	29.8467	27.7994
2017	12	34	30.6669	28.8712	27.5572	31.2067	30.1128	27.9019
2017	13	35	30.7514	29.7643	27.5018	31.0296	30.2118	27.818
2017	14	36	30.7532	29.6775	27.6551	30.845	30.1955	27.7151
2017	15	37	30.8235	29.6086	27.5929	31.0993	30.0479	27.524
2017	16	38	30.7306	29.7558	27.5557	30.9378	29.7987	27.3774
2017	17	39	30.486	29.6033	27.6	30.7374	29.7393	27.5
2017	18	40	30.3085	29.7	27.8	30.7766	29.7	27.7
Temperature rampup and heat stress test - weekly average temperatures
ambient control tanks										heated tanks
Year	Calendar week	Experimental week	native Kimberley - constant	warming - constant	4C cooler reef - constant	native Kimberley - variable	warming - variable	4C cooler reef - variable		native Kimberley - constant	warming - constant	4C cooler reef - constant	native Kimberley - variable	warming - variable	4C cooler reef - variable
2017	19	41	30.7628	29.8136	26.9213	30.8987	29.7787	27.1284		30.5124	29.8055	28.4439	30.8338	29.6418	28.4493
2017	20	42	30.6755	29.3627	26.9873	30.531	29.8937	26.9048		30.1508	29.4571	29.4051	30.826	29.8782	29.3688
2017	21	43	30.1741	29.9819	26.3959	29.7565	30.1472	26.4894		29.9577	30.3639	30.4682	30.7553	30.4702	30.3344
2017	22	44	30.0646	30.1558	26.2755	29.88	30.0586	26.434		31.0894	31.6517	31.5245	31.4456	31.6456	31.5228
2017	23	45	29.9752	30.0387	26.3632	30.1335	29.899	26.703		32.0467	32.3133	32.2273	32.1845	32.0841	32.4046
2017	24	46	29.6892	29.8479	26.372	29.8884	29.9193	26.3125		32.4722	32.6584	32.3402	32.4522	32.7162	32.3846

## Sheet: Fig 2
Source data for: Schoepf et al, Stress-resistant corals may not acclimatize to ocean warming but maintain heat tolerance under cooler temperatures
Figure 2: Photochemical efficiency (Fv/Fm) during the acclimation phase
				Time 0 (Start of Exp.)	End of Month 1	End of Month 2	End of Month 3	End of Month 4	End of Month 5	End of Month 6	End of Month 6 + 1 week	End of Month 6 + 2 weeks	End of Month 6 + 3 weeks	End of Month 7	End of Month 7 + 2 weeks	End of Month 8	End of Month 8 + 2 weeks
Coral ID	Temperature 1=native 2=warming 3=4C cooler reef	Temp. variability 1=constant 2=variable	Parent colony	Fv/Fm	Fv/Fm	Fv/Fm	Fv/Fm	Fv/Fm	Fv/Fm	Fv/Fm	Fv/Fm	Fv/Fm	Fv/Fm	Fv/Fm	Fv/Fm	Fv/Fm	Fv/Fm
CC1	1	1	1	0.645	0.638	0.643	0.665	0.68	0.672	0.661	0.647	0.645	0.672	0.68	0.674	0.68	0.673
CC10	1	1	10	0.663	0.654	0.685	0.686	0.67	0.69	0.678	0.678	0.683	0.683	0.687	0.685	0.693	0.696
CC11	1	1	11	0.641	0.593	0.625	0.633	0.689	0.663	0.646	0.649	0.646	0.663	0.676	0.65	0.673	0.677
CC2	1	1	2	0.651	0.607	0.624	0.664	0.67	0.69	0.677	0.684	0.678	0.655	0.686	0.68	0.676	0.682
CC3	1	1	3	0.631	0.646	0.648	0.675	0.672	0.675	0.664	0.671	0.662	0.667	0.675	0.68	0.672	0.668
CC4	1	1	4	0.643	0.624	0.625	0.657	0.681	0.665	0.607	0.629	0.634	0.618	0.652	0.663	0.66	0.648
CC5	1	1	5	0.65	0.648	0.667	0.692	0.676	0.704	0.675	0.68	0.681	0.698	0.7	0.686	0.697	0.696
CC6	1	1	6	0.65	0.611	0.642	0.663	0.618	0.696	0.644	0.6485	0.661	0.669	0.687	0.679	0.678	0.671
CC7	1	1	7	0.65	0.603	0.63	0.662	0.634	0.672	0.67	0.679	0.642	0.656	0.672	0.68	0.675	0.679
CC8	1	1	8	0.635	0.614	0.637	0.656	0.662	0.648	0.621	0.63	0.632	0.642	0.609	0.668	0.657	0.646
CC9	1	1	9	0.634	0.572	0.589	0.638	0.646	0.638	0.635	0.638	0.626	0.624	0.655	0.645	0.642	0.642
CV1	1	2	1	0.651	0.624	0.639	0.653	0.669	0.661	0.665	0.615	0.607	0.655	0.642	0.666	0.63	0.65
CV10	1	2	10	0.683	0.648	0.64	0.679	0.683	0.697	0.685	0.683	0.675	0.678	0.693	0.697	0.701	0.693
CV11	1	2	11	0.609	0.623	0.6185	0.62	0.637	0.671	0.653	0.61	0.635	0.622	0.631	0.663	0.66	0.664
CV2	1	2	2	0.643	0.614	0.634	0.662	0.673	0.679	0.647	0.614	0.641	0.644	0.652	0.657	0.67	0.662
CV3	1	2	3	0.648	0.645	0.644	0.671	0.667	0.664	0.642	0.632	0.657	0.657	0.663	0.654	0.668	0.64
CV4	1	2	4	0.684	0.645	0.636	0.669	0.669	0.674	0.621	0.614	0.652	0.656	0.676	0.662	0.655	0.662
CV5	1	2	5	0.697	0.658	0.661	0.676	0.686	0.687	0.585	0.643	0.687	0.685	0.68	0.681	0.683	0.684
CV6	1	2	6	0.652	0.621	0.639	0.669	0.673	0.676	0.649	0.652	0.607	0.63	0.605	0.637	0.633	0.644
CV7	1	2	7	0.623	0.622	0.628	0.648	0.658	0.68	0.646	0.661	0.64	0.661	0.668	0.67	0.663	0.65
CV8	1	2	8	0.646	0.628	0.636	0.657	0.656	0.674	0.589	0.61	0.618	0.601	0.621	0.658	0.671	0.671
CV9	1	2	9	0.639	0.588	0.573	0.554	0.578	0.636	0.582	0.591	0.556	0.557	0.574	0.5645	0.593	0.616
HC1	2	1	1	0.651	0.617	0.627	0.672	0.676	0.657	0.608	0.634	0.644	0.658	0.669	0.687	0.687	0.69
HC10	2	1	10	0.678	0.652	0.671	0.694	0.65	0.692	0.689	0.679	0.683	0.674	0.682	0.6915	.	.
HC11	2	1	11	0.605	0.6	0.634	0.65	0.622	0.678	0.673	0.634	0.669	0.641	0.653	0.657	.	.
HC2	2	1	2	0.632	0.606	0.632	0.672	0.67	0.659	0.681	0.683	0.685	0.667	0.681	0.68	0.679	0.685
HC3	2	1	3	0.637	0.624	0.644	0.668	0.672	0.664	0.602	0.639	0.652	0.659	0.665	0.682	0.682	0.682
HC4	2	1	4	0.642	0.624	0.628	0.674	0.684	0.645	0.672	0.66	0.656	0.67	0.67	0.686	0.674	0.672
HC5	2	1	5	0.657	0.661	0.661	0.655	0.67	0.689	0.667	0.678	0.679	0.691	0.688	0.686	0.685	0.685
HC6	2	1	6	0.634	0.604	0.651	0.67	0.67	0.677	0.625	0.642	0.6115	0.65	0.634	0.675	.	.
HC7	2	1	7	0.649	0.607	0.64	0.668	0.668	0.682	0.655	0.63	0.641	0.64	0.647	0.656	.	.
HC8	2	1	8	0.649	0.612	0.658	0.673	0.673	0.665	0.644	0.654	0.649	0.648	0.651	0.659	.	.
HC9	2	1	9	0.648	0.563	0.5675	0.617	0.69	0.646	0.653	0.638	0.619	0.619	0.615	0.609	.	.
HV1	2	2	1	0.649	0.627	0.624	0.666	0.672	0.676	0.569	0.563	0.604	0.609	0.631	0.659	0.675	0.66
HV10	2	2	10	0.653	0.65	0.649	0.672	0.681	0.694	0.634	0.625	0.635	0.6655	0.672	0.676	0.691	0.683
HV11	2	2	11	0.599	0.576	0.632	0.63	0.645	0.662	0.53	0.574	0.573	0.612	0.629	0.647	0.632	0.636
HV2	2	2	2	0.644	0.618	0.624	0.661	0.67	0.68	0.534	0.537	0.562	0.5895	0.64	0.661	0.663	0.635
HV3	2	2	3	0.661	0.633	0.622	0.675	0.671	0.682	0.571	0.56	0.5985	0.597	0.636	0.65	0.672	0.665
HV4	2	2	4	0.652	0.606	0.622	0.657	0.662	0.66	0.645	0.666	0.658	0.656	0.66	0.659	0.678	0.665
HV5	2	2	5	0.638	0.65	0.656	0.68	0.677	0.688	0.664	0.673	0.679	0.694	0.689	0.682	0.693	0.683
HV6	2	2	6	0.629	0.603	0.631	0.677	0.672	0.676	0.599	0.549	0.5545	0.566	0.658	0.634	0.662	0.632
HV7	2	2	7	0.677	0.606	0.616	0.658	0.67	0.685	0.607	0.569	0.612	0.619	0.644	0.664	0.661	0.648
HV8	2	2	8	0.644	0.607	0.639	0.65	0.64	0.66	.	.	.	.	.	.	.	.
HV9	2	2	9	0.598	0.547	0.584	0.598	0.629	0.652	0.583	0.592	0.566	0.587	0.598	0.573	0.5765	0.598
LC1	3	1	1	0.65	0.626	0.583	0.5585	0.636	0.666	0.669	.	.	.	0.669	0.671	0.672	0.668
LC10	3	1	10	0.655	0.642	0.649	0.664	0.586	0.667	0.675	.	.	.	0.635	0.671	0.678	0.677
LC11	3	1	11	0.631	0.563	0.593	0.62	0.605	0.656	0.644	.	.	.	0.657	0.66	0.647	0.649
LC2	3	1	2	0.619	0.59	0.569	0.56	0.63	0.646	0.65	.	.	.	0.676	0.674	0.67	0.681
LC3	3	1	3	0.633	0.628	0.581	0.601	0.66	0.681	0.663	.	.	.	0.668	0.676	0.67	0.688
LC4	3	1	4	0.666	0.615	0.576	0.582	0.635	0.667	0.658	.	.	.	0.664	0.6655	0.675	0.671
LC5	3	1	5	0.689	0.644	0.608	0.638	0.658	0.681	0.68	.	.	.	0.685	0.693	0.689	0.695
LC6	3	1	6	0.66	0.593	0.602	0.6	0.658	0.632	0.635	.	.	.	0.638	0.67	0.672	0.66
LC7	3	1	7	0.65	0.623	0.596	0.61	0.603	0.651	0.638	.	.	.	0.656	0.664	0.659	0.653
LC8	3	1	8	0.642	0.59	0.598	0.608	0.609	0.638	0.616	.	.	.	0.664	0.662	0.649	0.646
LC9	3	1	9	0.619	0.615	0.576	0.587	0.649	0.646	0.632	.	.	.	0.658	0.64	0.64	0.634
LV1	3	2	1	0.654	0.626	0.6	0.597	0.606	0.644	0.634	.	.	.	0.643	0.646	0.671	0.674
LV10	3	2	10	0.641	0.632	0.623	0.648	0.653	0.678	0.664	.	.	.	0.679	0.681	0.685	0.69
LV11	3	2	11	0.621	0.615	0.588	0.587	0.6105	0.663	0.642	.	.	.	0.64	0.632	0.653	0.638
LV2	3	2	2	0.634	0.611	0.601	0.615	0.598	0.648	0.61	.	.	.	0.637	0.667	0.675	0.675
LV3	3	2	3	0.641	0.614	0.596	0.623	0.637	0.671	0.661	.	.	.	0.669	.	0.673	0.675
LV4	3	2	4	0.667	0.631	0.609	0.616	0.6	0.649	0.625	.	.	.	0.639	0.66	0.671	0.676
LV5	3	2	5	0.688	0.634	0.648	0.668	0.67	0.67	0.676	.	.	.	0.686	0.681	0.694	0.689
LV6	3	2	6	0.664	0.612	0.621	0.602	0.61	0.645	0.597	.	.	.	0.617	0.649	0.658	0.683
LV7	3	2	7	0.674	0.603	0.578	0.601	0.616	0.66	0.63	.	.	.	0.644	0.657	0.652	0.651
LV8	3	2	8	0.668	0.594	0.576	0.612	0.606	0.647	0.616	.	.	.	0.635	0.657	0.653	0.648
LV9	3	2	9	0.645	0.577	0.543	0.57	0.588	0.638	0.599	.	.	.	0.615	0.612	0.571	0.628

## Sheet: Fig 3
Source data for: Schoepf et al, Stress-resistant corals may not acclimatize to ocean warming but maintain heat tolerance under cooler temperatures
Figure 3: Calcification rate during the acclimation phase
Coral ID	Temperature 1=native 2=warming 3=4C cooler reef	Temp. variability 1=constant 2=variable	Parent colony	Month 1 Calcification (mg/d/cm2)	Month 2 Calcification (mg/d/cm2)	Month 3 Calcification (mg/d/cm2)	Month 4 Calcification (mg/d/cm2)	Month 5 Calcification (mg/d/cm2)	Month 6 Calcification (mg/d/cm2)	Month 7 Calcification (mg/d/cm2)	Month 8 Calcification (mg/d/cm2)
CC1	1	1	1	1.10799	0.985696	1.10461	0.805195	0.800164	0.721026	0.499232	0.553205
CC10	1	1	10	1.29723	1.07117	1.31998	1.39243	1.30558	1.25936	1.23965	1.16593
CC11	1	1	11	1.17131	1.19356	1.76028	1.72176	1.45283	0.147153	2.52337	1.18202
CC2	1	1	2	0.901154	0.380118	0.929623	0.79779	0.813936	0.728547	0.696069	0.562059
CC3	1	1	3	1.118	0.65304	1.08822	0.609368	0.539251	0.435462	0.458176	0.343995
CC4	1	1	4	1.14318	0.666817	0.83733	0.545082	0.511884	0.466847	0.413994	0.31392
CC5	1	1	5	1.22604	1.25602	1.5666	1.46161	1.56364	1.60332	1.34058	1.45278
CC6	1	1	6	1.4546	0.978183	1.46506	0.961633	0.903726	1.03247	0.959365	0.782208
CC7	1	1	7	1.23547	1.14043	1.11137	1.07045	1.24475	0.0259529	2.39269	0.900931
CC8	1	1	8	0.825482	0.427089	0.74727	0.436524	0.383649	0.317386	0.324783	0.308882
CC9	1	1	9	0.875547	0.682762	0.864108	1.19654	0.92329	0.642958	0.82081	0.735549
CV1	1	2	1	1.03041	1.02056	0.604901	0.596825	0.541623	0.572106	0.468161	0.289727
CV10	1	2	10	0.98381	0.773117	0.903041	0.998455	1.1409	0.925593	1.11152	0.852167
CV11	1	2	11	1.70175	1.31585	1.32195	1.32611	1.30949	1.14749	1.12856	1.02983
CV2	1	2	2	1.11819	0.792333	0.95532	0.807794	0.854529	0.764342	0.660322	0.444909
CV3	1	2	3	0.614315	0.518721	0.347746	0.258474	0.256294	0.220846	0.251701	0.222285
CV4	1	2	4	0.986807	0.897486	0.74038	0.720206	0.760103	0.62417	0.604042	0.518993
CV5	1	2	5	0.862321	0.714973	0.585641	0.652715	0.64425	0.769607	0.869378	0.84844
CV6	1	2	6	1.35332	0.994467	1.55255	1.25857	1.16924	1.1653	0.95267	0.546653
CV7	1	2	7	1.14571	0.659621	0.785803	0.942653	0.870104	0.84747	0.809292	0.793317
CV8	1	2	8	0.777248	0.566656	0.556042	0.530585	0.42308	0.487462	0.447126	0.456034
CV9	1	2	9	0.643922	0.367925	0.53462	0.40921	0.347018	0.404268	0.300972	0.275166
HC1	2	1	1	1.17069	1.18697	1.27391	0.788524	0.375008	0.530936	0.499619	0.462294
HC10	2	1	10	0.89554	0.598858	1.4856	1.05626	0.913596	1.05052	1.04803	.
HC11	2	1	11	1.40138	1.24423	1.53621	1.20535	1.34011	1.22854	1.06301	.
HC2	2	1	2	1.15634	0.610884	1.36752	1.06656	0.534424	0.826699	0.795982	0.80764
HC3	2	1	3	1.10631	0.997336	1.07442	0.63925	0.384749	0.527459	0.550118	0.514966
HC4	2	1	4	0.965029	0.960543	1.21622	0.908255	0.662255	0.763495	0.749592	0.806336
HC5	2	1	5	.	1.04307	1.69838	1.64126	1.46301	1.51254	1.56177	1.53256
HC6	2	1	6	1.02345	0.94716	1.15243	1.03688	0.754234	0.636392	0.702633	.
HC7	2	1	7	1.55819	1.2148	1.25915	1.31589	1.33366	1.26928	0.820441	.
HC8	2	1	8	1.05743	0.699661	0.806404	0.462014	0.579971	0.452804	0.355918	.
HC9	2	1	9	0.730303	0.324386	0.781987	0.256746	0.49471	0.401612	0.398349	.
HV1	2	2	1	1.20346	0.815652	0.846918	0.780923	0.607937	0.369922	0.291834	0.445069
HV10	2	2	10	1.06336	0.753008	1.04277	0.958424	0.913349	0.869894	0.846652	0.786369
HV11	2	2	11	1.58752	1.46894	1.66425	1.5706	1.34134	1.16063	0.968464	1.04247
HV2	2	2	2	1.12749	0.957386	1.13374	1.01174	0.873437	0.577847	0.499145	0.468849
HV3	2	2	3	1.09462	0.915442	0.775517	0.787968	0.696995	0.463632	0.382594	0.373157
HV4	2	2	4	1.20978	0.695141	0.798935	0.556409	0.500219	0.328796	0.356044	0.224095
HV5	2	2	5	1.37277	1.06845	1.31897	1.13368	1.17555	1.02616	1.01577	1.00778
HV6	2	2	6	1.32105	0.767803	1.48966	1.18196	1.14288	0.839025	0.506501	0.579421
HV7	2	2	7	1.52517	1.18971	1.3519	1.30697	1.10407	0.788787	0.915952	0.976563
HV8	2	2	8	1.12549	0.334386	0.670434	0.339448	0.275696	-0.139824	.	.
HV9	2	2	9	1.50648	1.16281	1.51121	1.32207	1.02017	0.77213	0.762081	0.676289
LC1	3	1	1	0.730697	0.540962	0.529137	0.715549	0.690018	0.861407	0.70143	0.888509
LC10	3	1	10	1.40973	0.478727	1.09435	0.546076	0.612684	0.657136	0.637766	0.518924
LC11	3	1	11	1.44004	0.639668	1.37801	1.16896	1.36932	1.53259	1.56443	1.32876
LC2	3	1	2	0.935982	0.494222	0.38898	0.523353	0.7828	0.916949	1.12907	1.12758
LC3	3	1	3	0.749368	0.423133	0.564142	0.723912	0.95256	1.06867	0.968454	0.655759
LC4	3	1	4	0.846843	0.385899	0.345279	0.336307	0.590038	0.575639	0.77788	0.620696
LC5	3	1	5	1.01113	0.221502	0.983041	0.599129	0.666299	0.709321	0.868583	0.961432
LC6	3	1	6	1.47566	1.00086	1.06253	0.913549	0.917009	1.1211	0.979067	1.07145
LC7	3	1	7	1.28568	0.880974	0.73523	0.780753	0.794297	1.15252	1.24277	1.04965
LC8	3	1	8	1.28069	0.458605	0.621722	0.53779	0.550437	0.50645	0.724034	0.5197
LC9	3	1	9	0.741446	0.0774052	0.665933	0.487708	0.696789	0.89356	0.912995	0.62146
LV1	3	2	1	0.99337	0.759586	0.64387	0.671759	0.674903	0.625852	0.63257	0.714812
LV10	3	2	10	0.79605	0.557883	0.40971	0.554232	0.442446	0.507785	0.645769	0.631035
LV11	3	2	11	1.43591	1.05578	1.12978	1.09211	1.3257	1.14557	1.274	1.33187
LV2	3	2	2	1.26295	0.994559	0.874892	0.802168	0.90577	0.782718	0.844529	0.819249
LV3	3	2	3	0.788442	0.221912	0.888729	0.574006	0.625689	0.543075	0.52758	0.418686
LV4	3	2	4	1.0237	0.726694	1.07593	.	0.648324	0.53655	0.784347	0.527677
LV5	3	2	5	1.40573	1.00689	1.15463	1.03995	1.0712	.	.	1.25687
LV6	3	2	6	2.2496	1.58743	1.47108	1.44177	1.24401	0.767395	0.870888	0.936481
LV7	3	2	7	1.191	0.58396	0.982961	0.86335	0.996872	0.774103	0.923553	1.06447
LV8	3	2	8	0.950785	0.609225	0.381097	0.533659	0.550297	0.478202	0.441605	0.388143
LV9	3	2	9	1.16976	0.501866	0.433996	0.41138	0.731438	0.653441	0.72422	0.696279

## Sheet: Fig 4
Source data for: Schoepf et al, Stress-resistant corals may not acclimatize to ocean warming but maintain heat tolerance under cooler temperatures
Figure 4: Corrected P/R ratios during the acclimation phase
Coral ID	Temperature 1=native 2=warming 3=4C cooler reef	Temp. variability 1=constant 2=variable	Parent colony	Month 3 P/R Ratio	Month 6 P/R Ratio
CC1	1	1	1	2.81536	2.45023
CC10	1	1	10	.	.
CC11	1	1	11	.	2.22762
CC2	1	1	2	.	2.79332
CC3	1	1	3	.	3.17918
CC4	1	1	4	2.06293	.
CC5	1	1	5	2.3386	.
CC6	1	1	6	1.50237	2.08769
CC7	1	1	7	.	.
CC8	1	1	8	.	.
CC9	1	1	9	2.45923	.
CV1	1	2	1	2.63345	1.68105
CV10	1	2	10	.	2.71923
CV11	1	2	11	.	.
CV2	1	2	2	2.77959	1.68232
CV3	1	2	3	.	.
CV4	1	2	4	1.67209	1.71171
CV5	1	2	5	.	.
CV6	1	2	6	2.09618	.
CV7	1	2	7	.	2.24556
CV8	1	2	8	2.06738	.
CV9	1	2	9	.	.
HC1	2	1	1	1.75646	1.54919
HC10	2	1	10	.	.
HC11	2	1	11	.	2.08816
HC2	2	1	2	.	.
HC3	2	1	3	2.39607	2.37154
HC4	2	1	4	1.65604	1.83124
HC5	2	1	5	.	.
HC6	2	1	6	2.14994	.
HC7	2	1	7	.	.
HC8	2	1	8	1.50901	.
HC9	2	1	9	.	1.94145
HV1	2	2	1	1.67414	1.25292
HV10	2	2	10	2.19364	1.83367
HV11	2	2	11	.	.
HV2	2	2	2	1.82801	0.961115
HV3	2	2	3	1.71957	0.985281
HV4	2	2	4	.	1.95665
HV5	2	2	5	.	.
HV6	2	2	6	.	.
HV7	2	2	7	.	.
HV8	2	2	8	.	.
HV9	2	2	9	2.13322	.
LC1	3	1	1	2.00142	2.42075
LC10	3	1	10	.	.
LC11	3	1	11	2.04464	2.25313
LC2	3	1	2	.	.
LC3	3	1	3	1.32401	2.64859
LC4	3	1	4	.	.
LC5	3	1	5	.	.
LC6	3	1	6	1.80318	2.15244
LC7	3	1	7	.	.
LC8	3	1	8	.	.
LC9	3	1	9	2.06632	1.66883
LV1	3	2	1	.	3.157
LV10	3	2	10	.	.
LV11	3	2	11	1.5546	.
LV2	3	2	2	1.59583	1.69237
LV3	3	2	3	.	.
LV4	3	2	4	1.60721	1.68514
LV5	3	2	5	.	.
LV6	3	2	6	1.14546	1.03924
LV7	3	2	7	.	.
LV8	3	2	8	.	.
LV9	3	2	9	1.42641	1.98258

## Sheet: Fig 5
Source data for: Schoepf et al, Stress-resistant corals may not acclimatize to ocean warming but maintain heat tolerance under cooler temperatures
Figure 5: Photochemical efficiency (Fv/Fm) during the heat stress test
					month 8.5	day1	day2	day3	day4	day5	day6	day7	day8	day9	day10	day11	day12	day13
Coral ID	Acclimation temp. 1=native 2=warming 3=4C cooler reef	Temp. variability 1=constant 2=variable	Heat stress test 1=ambient 2=heated	Parent colony	Fv/Fm	Fv/Fm	Fv/Fm	Fv/Fm	Fv/Fm	Fv/Fm	Fv/Fm	Fv/Fm	Fv/Fm	Fv/Fm	Fv/Fm	Fv/Fm	Fv/Fm	Fv/Fm
CC1	1	1	1	1	0.673	0.646	0.629	0.638	0.621	0.615	0.623	0.626	0.613	0.633	0.62	0.628	0.639	0.636
CC10	1	1	2	10	0.696	0.629	0.619	0.632	0.613	0.611	0.611	0.599	0.566	0.587	0.523	0.519	0.422	0.4
CC11	1	1	2	11	0.677	0.651	0.619	0.61	.	0.589	0.605	0.565	0.528	0.514	0.534	0.471	0.449	0.476
CC2	1	1	1	2	0.682	0.652	0.649	0.642	0.642	0.629	0.638	0.634	0.635	0.652	0.645	0.64	0.641	0.645
CC3	1	1	1	3	0.668	0.653	0.649	0.661	0.648	0.652	0.66	0.645	0.645	0.654	0.65	0.637	0.639	0.644
CC4	1	1	1	4	0.648	0.611	0.617	0.634	0.627	0.624	0.629	0.633	0.633	0.637	0.631	0.636	0.63	0.63
CC5	1	1	1	5	0.696	0.661	0.657	0.667	0.672	0.657	0.654	0.649	0.659	0.667	0.656	0.664	0.667	0.674
CC6	1	1	2	6	0.671	0.604	0.608	0.659	0.613	0.599	0.612	0.559	0.509	0.514	0.425	0.451	0.369	0.414
CC7	1	1	2	7	0.679	0.644	0.645	0.663	0.633	0.636	0.627	0.629	0.607	0.608	0.569	0.593	0.567	0.599
CC8	1	1	2	8	0.646	0.603	0.601	0.605	0.593	0.596	0.583	0.57	0.573	0.564	0.509	0.473	0.451	0.462
CC9	1	1	2	9	0.642	0.634	0.635	0.623	0.632	0.633	0.623	0.629	0.628	0.628	0.63	0.594	0.616	0.61
CV1	1	2	1	1	0.65	0.635	0.638	0.651	0.655	0.643	0.652	0.645	0.654	0.653	0.659	0.65	0.655	0.654
CV10	1	2	2	10	0.693	0.673	0.685	0.629	0.58	0.664	0.645	0.596	0.657	0.638	0.655	0.644	0.603	0.603
CV11	1	2	2	11	0.664	0.626	0.61	0.611	0.591	0.555	0.551	0.526	0.549	0.534	0.545	0.487	0.459	0.507
CV2	1	2	1	2	0.662	0.625	0.634	0.631	0.634	0.633	0.624	0.621	0.622	0.635	0.632	0.632	0.629	0.637
CV3	1	2	1	3	0.64	0.655	0.652	0.651	0.662	0.655	0.658	0.662	0.665	0.667	0.656	0.662	0.663	0.653
CV4	1	2	1	4	0.662	0.601	0.617	0.614	0.611	0.603	0.62	0.616	0.626	0.623	0.606	0.601	0.605	0.606
CV5	1	2	1	5	0.684	0.652	0.644	0.661	0.653	0.644	0.666	0.667	0.67	0.673	0.664	0.642	0.646	0.658
CV6	1	2	2	6	0.644	0.598	0.543	0.54	0.529	0.484	0.523	0.495	0.45	0.436	0.422	0.442	0.425	0.399
CV7	1	2	2	7	0.65	0.612	0.628	0.666	0.595	0.59	0.564	0.592	0.573	0.572	0.572	0.561	0.547	0.549
CV8	1	2	2	8	0.671	0.606	0.562	0.572	0.615	0.534	0.535	0.503	0.499	0.483	0.479	0.482	0.432	0.448
CV9	1	2	2	9	0.616	0.568	0.554	0.555	0.534	0.54	0.537	0.515	0.493	0.504	0.484	0.491	0.466	0.508
HC1	2	1	1	1	0.69	0.672	0.672	0.659	0.665	0.665	0.664	0.664	0.668	0.672	0.668	0.653	0.66	0.66
HC10	2	1	.	10	.	.	.	.	.	.	.	.	.	.	.	.	.	.
HC11	2	1	.	11	.	.	.	.	.	.	.	.	.	.	.	.	.	.
HC2	2	1	1	2	0.685	0.654	0.647	0.661	0.641	0.643	0.647	0.642	0.641	0.652	0.651	0.645	0.646	0.645
HC3	2	1	1	3	0.682	0.656	0.64	0.644	0.63	0.631	0.633	0.633	0.625	0.637	0.634	0.652	0.622	0.625
HC4	2	1	2	4	0.672	0.632	0.639	0.621	0.609	0.593	0.584	0.578	0.587	0.541	0.535	0.518	0.489	0.457
HC5	2	1	2	5	0.685	0.633	0.619	0.601	0.616	0.588	0.582	0.526	0.559	0.53	0.479	0.507	0.486	0.472
HC6	2	1	.	6	.	.	.	.	.	.	.	.	.	.	.	.	.	.
HC7	2	1	.	7	.	.	.	.	.	.	.	.	.	.	.	.	.	.
HC8	2	1	.	8	.	.	.	.	.	.	.	.	.	.	.	.	.	.
HC9	2	1	.	9	.	.	.	.	.	.	.	.	.	.	.	.	.	.
HV1	2	2	1	1	0.66	0.649	0.653	0.653	0.649	0.654	0.66	0.659	0.661	0.658	0.648	0.645	0.652	0.66
HV10	2	2	2	10	0.683	0.608	0.601	0.627	0.602	0.621	0.608	0.597	0.584	0.537	0.558	0.537	0.525	0.532
HV11	2	2	2	11	0.636	0.609	0.62	0.592	0.543	0.57	0.522	0.491	0.488	0.461	0.443	0.483	0.431	0.383
HV2	2	2	1	2	0.635	0.612	0.651	0.65	0.651	0.651	0.655	0.653	0.649	0.656	0.654	0.644	0.642	0.636
HV3	2	2	1	3	0.665	0.638	0.63	0.638	0.648	0.654	0.649	0.656	0.649	0.664	0.651	0.637	0.631	0.63
HV4	2	2	1	4	0.665	0.633	0.632	0.638	0.644	0.64	0.633	0.637	0.626	0.624	0.623	0.63	0.624	0.628
HV5	2	2	1	5	0.683	0.67	0.674	0.671	0.673	0.674	0.678	0.674	0.674	0.678	0.674	0.677	0.681	0.678
HV6	2	2	2	6	0.632	0.579	0.545	0.554	0.564	0.503	0.508	0.484	0.465	0.474	0.448	0.455	0.464	0.419
HV7	2	2	2	7	0.648	0.561	0.575	0.562	0.552	0.51	0.518	0.501	0.492	0.485	0.569	0.439	0.472	0.44
HV8	2	2	.	8	.	.	.	.	.	.	.	.	.	.	.	.	.	.
HV9	2	2	2	9	0.598	0.59	0.582	0.593	0.597	0.539	0.46	0.47	0.569	0.58	0.583	0.403	0.552	0.491
LC1	3	1	1	1	0.668	0.674	0.676	0.681	0.681	0.673	0.692	0.673	0.671	0.683	0.677	0.671	0.676	0.677
LC10	3	1	2	10	0.677	0.671	0.669	0.666	0.664	0.666	0.663	0.657	0.655	0.652	0.639	0.634	0.642	0.633
LC11	3	1	2	11	0.649	0.647	0.624	0.627	0.62	0.593	0.579	0.56	0.538	0.526	0.534	0.531	0.487	0.465
LC2	3	1	1	2	0.681	0.674	0.669	0.673	0.656	0.67	0.66	0.675	0.672	0.678	0.653	0.655	0.653	0.684
LC3	3	1	1	3	0.688	0.67	0.672	0.673	0.669	0.675	0.676	0.673	0.673	0.683	0.675	0.667	0.662	0.663
LC4	3	1	1	4	0.671	0.677	0.677	0.682	0.677	0.671	0.68	0.674	0.676	0.686	0.677	0.683	0.679	0.691
LC5	3	1	1	5	0.695	0.671	0.676	0.681	0.672	0.676	0.672	0.675	0.676	0.688	0.681	0.683	0.686	0.681
LC6	3	1	2	6	0.66	0.636	0.634	0.633	0.61	0.627	0.608	0.614	0.6	0.596	0.575	0.534	0.538	0.555
LC7	3	1	2	7	0.653	0.65	0.63	0.64	0.63	0.623	0.606	0.619	0.59	0.574	0.548	0.576	0.562	0.579
LC8	3	1	2	8	0.646	0.634	0.609	.	0.588	0.592	0.57	0.541	0.526	0.521	0.487	0.497	0.466	0.475
LC9	3	1	2	9	0.634	0.611	0.622	0.592	0.605	0.622	0.615	0.614	0.613	0.623	0.595	0.584	0.578	0.559
LV1	3	2	1	1	0.674	0.643	0.653	0.654	0.645	0.644	0.647	0.649	0.653	0.652	0.645	0.641	.	0.645
LV10	3	2	2	10	0.69	0.626	0.622	0.622	0.631	0.637	0.649	0.606	0.626	0.638	0.604	0.59	0.575	0.565
LV11	3	2	2	11	0.638	0.56	0.626	0.56	0.551	0.52	0.534	0.512	0.471	0.5	0.49	0.492	0.488	0.482
LV2	3	2	1	2	0.675	0.637	0.656	0.64	0.653	0.638	0.643	0.646	0.637	0.637	0.64	0.631	0.631	0.633
LV3	3	2	1	3	0.675	0.669	0.658	0.664	0.661	.	0.661	0.66	0.669	0.669	0.664	0.657	0.658	0.664
LV4	3	2	1	4	0.676	0.649	0.646	0.649	0.638	0.64	0.643	0.638	0.638	0.645	0.64	0.634	0.632	0.633
LV5	3	2	1	5	0.689	0.661	0.663	0.653	0.661	0.657	0.66	0.671	0.662	0.67	0.671	0.665	0.664	0.658
LV6	3	2	2	6	0.683	0.611	0.619	0.619	0.609	0.601	0.599	0.585	0.599	0.584	0.579	0.569	0.548	0.556
LV7	3	2	2	7	0.651	0.614	0.625	0.615	0.601	0.614	0.618	0.624	0.573	0.601	0.611	0.583	0.594	0.559
LV8	3	2	2	8	0.648	0.538	0.512	0.532	0.474	0.455	0.526	0.432	0.524	0.47	0.422	0.442	0.453	0.441
LV9	3	2	2	9	0.628	0.574	0.599	0.572	0.566	0.569	0.548	0.522	0.508	0.526	0.498	0.486	0.529	0.54

## Sheet: Fig 6
Source data for: Schoepf et al, Stress-resistant corals may not acclimatize to ocean warming but maintain heat tolerance under cooler temperatures
Figure 6: Corrected P/R ratio and calcification rate at the end of the heat stress test
Coral ID	Acclimation temp. 1=native 2=warming 3=4C cooler reef	Temp. variability 1=constant 2=variable	Heat stress test 1=ambient 2=heated	Parent colony	P/R Ratio	Calcification (mg/d/cm2)
CC1	1	1	1	1	1.35503	0.45195
CC10	1	1	2	10	1.21925	0.514365
CC11	1	1	2	11	1.51033	0.905847
CC2	1	1	1	2	1.93491	0.600196
CC3	1	1	1	3	.	0.35237
CC4	1	1	1	4	2.5977	0.38492
CC5	1	1	1	5	.	1.35667
CC6	1	1	2	6	0.97571	0.464497
CC7	1	1	2	7	.	0.809761
CC8	1	1	2	8	1.64659	0.284158
CC9	1	1	2	9	.	0.471651
CV1	1	2	1	1	.	0.355525
CV10	1	2	2	10	1.42802	0.548863
CV11	1	2	2	11	1.13271	0.350868
CV2	1	2	1	2	2.39659	0.401658
CV3	1	2	1	3	2.36716	0.219077
CV4	1	2	1	4	2.28247	0.306735
CV5	1	2	1	5	.	0.908056
CV6	1	2	2	6	0.912021	0.309605
CV7	1	2	2	7	1.47812	0.144794
CV8	1	2	2	8	0.855478	0.311028
CV9	1	2	2	9	.	0.026333
HC1	2	1	1	1	1.32212	0.67327
HC10	2	1	.	10	.	.
HC11	2	1	.	11	.	.
HC2	2	1	1	2	2.242	0.922911
HC3	2	1	1	3	1.95053	0.574846
HC4	2	1	2	4	1.04947	0.693252
HC5	2	1	2	5	1.29702	1.08379
HC6	2	1	.	6	.	.
HC7	2	1	.	7	.	.
HC8	2	1	.	8	.	.
HC9	2	1	.	9	.	.
HV1	2	2	1	1	.	0.506022
HV10	2	2	2	10	1.06826	0.366082
HV11	2	2	2	11	1.34865	0.423665
HV2	2	2	1	2	2.39217	0.451088
HV3	2	2	1	3	2.5038	0.429684
HV4	2	2	1	4	2.88924	0.353865
HV5	2	2	1	5	.	0.925829
HV6	2	2	2	6	0.803381	0.23683
HV7	2	2	2	7	.	0.490866
HV8	2	2	.	8	.	.
HV9	2	2	2	9	0.774412	0.339587
LC1	3	1	1	1	2.90339	0.660371
LC10	3	1	2	10	2.06508	0.58793
LC11	3	1	2	11	1.59336	0.892631
LC2	3	1	1	2	2.22061	0.998306
LC3	3	1	1	3	0.81251	1.11757
LC4	3	1	1	4	2.10976	0.796069
LC5	3	1	1	5	2.21086	1.13164
LC6	3	1	2	6	1.28854	0.587504
LC7	3	1	2	7	.	0.350581
LC8	3	1	2	8	1.31477	0.3789
LC9	3	1	2	9	1.21557	0.563075
LV1	3	2	1	1	.	0.718117
LV10	3	2	2	10	1.29907	0.163245
LV11	3	2	2	11	.	.
LV2	3	2	1	2	2.54559	1.0459
LV3	3	2	1	3	2.69383	0.524509
LV4	3	2	1	4	2.97016	0.690363
LV5	3	2	1	5	.	1.47683
LV6	3	2	2	6	0.819257	0.332277
LV7	3	2	2	7	1.01915	0.127813
LV8	3	2	2	8	1.27359	0.104292
LV9	3	2	2	9	0.830667	0.404845

## Sheet: Suppl Fig 1
Source data for: Schoepf et al, Stress-resistant corals may not acclimatize to ocean warming but maintain heat tolerance under cooler temperatures
Supplementary Figure 1: Schematic of daily temperature variability
this figure is a schematic only and is not based on actual data

## Sheet: Suppl Fig 2
Source data for: Schoepf et al, Stress-resistant corals may not acclimatize to ocean warming but maintain heat tolerance under cooler temperatures
Supplementary Figure 2: Coral health chart score during the acclimation phase and at the end of the heat stress test
Coral ID	Acclimation temp. 1=native 2=warming 3=4C cooler reef	Temp. variability 1=constant 2=variable	Heat stress test only 1=ambient 2=heated	Parent colony	Time 0 Score	Month 1 Score	Month 2 Score	Month 3 Score	Month 4 Score	Month 5 Score	Month 6 Score	Month 6.5 Score	Month 7 Score	Month 7.5 Score	Month 8 Score	Month 8.5 Score	End of heat stress test Score
CC1	1	1	1	1	5.5	6	6	6	5.5	5.5	5.5	5	3.5	3.5	4.5	4.5	5
CC10	1	1	2	10	5.5	6	6	6	5.5	5	5	5.5	5	5	5.5	5	2.5
CC11	1	1	2	11	5	5.5	5	5	4	5	4.5	5	3	4.5	4.5	4.5	2.5
CC2	1	1	1	2	5.5	6	6	6	5.5	5.5	5	5.5	5	5.5	5	5.5	5
CC3	1	1	1	3	5.5	6	6	6	5.5	5.5	4	4	3.5	3.5	5	4.5	5
CC4	1	1	1	4	5.5	6	5	5	5.5	4	3	2	2	3	4	4	5
CC5	1	1	1	5	5.5	6	5	5	5.5	5	5.5	6	5	5.5	5.5	5.5	5
CC6	1	1	2	6	5.5	6	6	6	5.5	5.5	5	5	3.5	4	4.5	5	2
CC7	1	1	2	7	5.5	6	6	6	5.5	5	5.5	5.5	4	5	5	5	2
CC8	1	1	2	8	5.5	6	5	5	3.5	3	2.5	2	2	2	3.5	2.5	1
CC9	1	1	2	9	5.5	6	6	6	5.5	4.5	5	5.5	5	5.5	5	5	3
CV1	1	2	1	1	5.5	6	6	6	5.5	6	4.5	2.5	3.5	4	3.5	3	5
CV10	1	2	2	10	5.5	6	6	6	4	5.5	5.5	5.5	5.5	5	6	6	3.5
CV11	1	2	2	11	4	5.5	5	5	6	4	4	4.5	3.5	4	5	4.5	3
CV2	1	2	1	2	5.5	6	6	6	5.5	5.5	4	3.5	3.5	4	3.5	3	5
CV3	1	2	1	3	5.5	6	6	6	5.5	3	4	2.5	3.5	3	4	4	5
CV4	1	2	1	4	5.5	6	6	6	5.5	5	4.5	4	4.5	4	4	3.5	5
CV5	1	2	1	5	5.5	5.5	6	6	5.5	5.5	5	5	5	4	4	4.5	5.5
CV6	1	2	2	6	5.5	6	6	6	5.5	5	2.5	4	3.5	2.5	4	4	2
CV7	1	2	2	7	5.5	5.5	5	6	5.5	4.5	5	5	4.5	5	5	5.5	3
CV8	1	2	2	8	5.5	6	6	5	4.5	4	3	3.5	4.5	4	4.5	4.5	1.5
CV9	1	2	2	9	5.5	6	6	6	5.5	4	3	4	3.5	4	4.5	4.5	2
HC1	2	1	1	1	5.5	6	6	6	6	3.5	2	3	5	5.5	5	6	6
HC10	2	1	.	10	5.5	6	6	6	6	5	5.5	5.5	4.5	5.5	.	.	.
HC11	2	1	.	11	4.5	5.5	5	5	4	4.5	4.5	4	3.5	4.5	.	.	.
HC2	2	1	1	2	5.5	6	6	6	6	4.5	5.5	5	4.5	5.5	5	6	4.5
HC3	2	1	1	3	5.5	6	6	6	6	3.5	2.5	3	4	4.5	5	5	4
HC4	2	1	2	4	5.5	6	6	6	6	3	5.5	5	5	5	5	5.5	2.5
HC5	2	1	2	5	5.5	6	6	6	6	5	5.5	5	6	5.5	5	5.5	3.5
HC6	2	1	.	6	5.5	6	6	6	5.5	5	2	2.75	2.5	2.5	.	.	.
HC7	2	1	.	7	5.5	6	6	5.5	6	5	4	2.5	3	2.5	.	.	.
HC8	2	1	.	8	5.5	6	6	5.5	6	5	3	2.5	2.5	2.5	.	.	.
HC9	2	1	.	9	5.5	6	6	6	6	5	5	4	3	2	.	.	.
HV1	2	2	1	1	5.5	6	6	5.5	5.5	5	2	2.5	2	4	4.5	4	5.5
HV10	2	2	2	10	5.5	6	6	6	5.5	5	5	3	3.5	4	5	5	2.5
HV11	2	2	2	11	4.5	5.5	5	5	4	4	4	3	2	4	4	4	3
HV2	2	2	1	2	5.5	6	6	5.5	5.5	5	2	1	3	4	4.5	4	5.5
HV3	2	2	1	3	5.5	6	6	5.5	5.5	5	2	1	3.5	4	4.5	5	5.5
HV4	2	2	1	4	5.5	6	6	5.5	5.5	2	2	1	4	4	4.5	4	5.5
HV5	2	2	1	5	5.5	6	6	5.5	5.5	5	5.5	5	5	5.5	5.5	5.5	5.5
HV6	2	2	2	6	5.5	6	6	6	5.5	5	2.5	1	2	3	4	4	2
HV7	2	2	2	7	5.5	5.5	5	5.5	5.5	5	3	2	2.5	3.5	4.5	4	2
HV8	2	2	.	8	5.5	5.5	5	5.5	3.5	2	.	.	.	.	.	.	.
HV9	2	2	2	9	5.5	6	6	6	5.5	4.5	3	2	2.5	4	4.5	4.5	2
LC1	3	1	1	1	5.5	6	5	5	5	5.5	5.5	.	5	5.5	6	5.5	5.5
LC10	3	1	2	10	5.5	6	6	5.5	5	5	4	.	4.5	4.5	6	4.5	3
LC11	3	1	2	11	5	5	5	4.5	4.5	4	4	.	4	4.5	5	4.5	2.5
LC2	3	1	1	2	5.5	6	5	5	5	5.5	5.5	.	5	5.5	6	5.5	5.5
LC3	3	1	1	3	5.5	5.5	2	2.5	3	5	5.5	.	4.5	5.5	6	5.5	5.5
LC4	3	1	1	4	5.5	5.5	2	3	5	4.5	5.5	.	5	5.5	6	5.5	5.5
LC5	3	1	1	5	5.5	5.5	5	5	5	5	5.5	.	5.5	5.5	6	5.5	5.5
LC6	3	1	2	6	5.5	6	6	5.5	3	5	5.5	.	5	5.5	6	5.5	2
LC7	3	1	2	7	5.5	6	6	5	5	4.5	5	.	3.5	4.5	6	4.5	2.5
LC8	3	1	2	8	5.5	5.5	5	3	3	4.5	3.5	.	4	4.5	6	4	2
LC9	3	1	2	9	5.5	5.5	2	2.5	2	4	5	.	4	4.5	5	4.5	2
LV1	3	2	1	1	5.5	6	5	5	5	5.5	5.5	.	5	5.5	6	6	5.5
LV10	3	2	2	10	5.5	5.5	5	4	5	5	5.5	.	6	5	5.5	5.5	2
LV11	3	2	2	11	5	5	5	4.5	3.5	4	4.5	.	4	5	5	4	.
LV2	3	2	1	2	5.5	6	5	5	5	5.5	5.5	.	5	5.5	6	6	5.5
LV3	3	2	1	3	5.5	6	5	5	5	5	5.5	.	4.5	5.5	5.5	5.5	5.5
LV4	3	2	1	4	5.5	6	5	5	5	5	5.5	.	5	5.5	5.5	5.5	5.5
LV5	3	2	1	5	5.5	6	5	5	5	5	5.5	.	5.5	5.5	6	5.5	5.5
LV6	3	2	2	6	5.5	6	5	5	5	4.5	5.5	.	5	5.5	6	6	2
LV7	3	2	2	7	5.5	5	5	4.5	5	5	5.5	.	4	5	5.5	5	1.5
LV8	3	2	2	8	5.5	5.5	5	5	5	4.5	5.5	.	4	5	5	4	1.5
LV9	3	2	2	9	5.5	5.5	2	2	3	4	5.5	.	4	5	5.5	5	1.5

## Sheet: Suppl Fig 3
Source data for: Schoepf et al, Stress-resistant corals may not acclimatize to ocean warming but maintain heat tolerance under cooler temperatures
Supplementary Figure 3: Surface area calibration
sample	mass from balance (g)	surface area from CT (cm^2)
Acropora aspera 34a	18.65	100.363
Acropora aspera 36a	36.16	145.838
Acropora aspera 34b	2.51	16.5666
Acropora aspera 36b	1.94	17.0155
Acropora aspera 22	4.43	32.8443
Acropora aspera 23	15.39	73.4174
